# Supplementary material for: Comparing allele specific expression and local expression quantitative trait loci and the influence of gene expression on complex trait variation in cattle
Source: BMC Genomics. 2018 Nov 3;19:793. doi: 10.1186/s12864-018-5181-0 (PMC6215656; doi:10.1186/s12864-018-5181-0)
Supplement: Supplementary file 1 — Table S1. RNA-Seq data. The raw reads, QC passed and aligned paired reads and concordant pair alignment rate of the animals in each RNA-Seq dataset. (XLSX 27 kb) [file 12864_2018_5181_MOESM1_ESM.xlsx]

## Sheet: RNA-Seq
RNA-Seq	Animal ID	Breed (Tissue)	Raw reads	QC passed		Aligned reads				Concordant pair alignment rate (%)
				Paired reads	%	Haplotype1	%	Haplotype2	%	Haplotype1	Haplotype2
Angus_muscle	TRANGIE_20080008	Angus (Muscle)	15398258	4579456	0.594802	4114197	0.898403	4112452	0.898022	0.888	0.887
Angus_muscle	TRANGIE_20080037	Angus (Muscle)	18571506	5315344	0.572419	4803931	0.903786	4793921	0.901902	0.894	0.892
Angus_muscle	TRANGIE_20080046	Angus (Muscle)	19186236	5457185	0.568865	4814597	0.882249	4805382	0.880561	0.869	0.867
Angus_muscle	TRANGIE_20080049	Angus (Muscle)	17028950	4963046	0.582895	4440560	0.894725	4433033	0.893208	0.883	0.882
Angus_muscle	TRANGIE_20080063	Angus (Muscle)	20897282	6033390	0.577433	5424852	0.899138	5417134	0.897859	0.891	0.889
Angus_muscle	TRANGIE_20080064	Angus (Muscle)	22565684	6480447	0.574363	5901002	0.910586	5888104	0.908595	0.903	0.901
Angus_muscle	TRANGIE_20080067	Angus (Muscle)	21437228	6160306	0.57473	5535942	0.898647	5525930	0.897022	0.888	0.886
Angus_muscle	TRANGIE_20080069	Angus (Muscle)	17652436	5164303	0.585109	4717481	0.913479	4715323	0.913061	0.905	0.905
Angus_muscle	TRANGIE_20080072	Angus (Muscle)	21031796	6098732	0.579954	5534895	0.907548	5532904	0.907222	0.898	0.898
Angus_muscle	TRANGIE_20080074	Angus (Muscle)	16042730	4610920	0.57483	4186639	0.907983	4185524	0.907742	0.899	0.898
Angus_muscle	TRANGIE_20080098	Angus (Muscle)	17334002	5144640	0.593589	4723323	0.918106	4722130	0.917874	0.91	0.91
Angus_muscle	TRANGIE_20080104	Angus (Muscle)	20078608	5769337	0.574675	5239297	0.908128	5237604	0.907835	0.899	0.898
Angus_muscle	TRANGIE_20080109	Angus (Muscle)	26958158	7905553	0.586505	7285307	0.921543	7282791	0.921225	0.915	0.915
Angus_muscle	TRANGIE_20080112	Angus (Muscle)	19081612	5480509	0.574428	5036551	0.918993	5034389	0.918599	0.911	0.911
Angus_muscle	TRANGIE_20080124	Angus (Muscle)	15713726	4725416	0.601438	4289126	0.907672	4286483	0.907112	0.899	0.898
Angus_muscle	TRANGIE_20080126	Angus (Muscle)	23461840	6870871	0.585706	6308035	0.918084	6305600	0.917729	0.911	0.911
Angus_muscle	TRANGIE_20080136	Angus (Muscle)	17575494	4988807	0.5677	4522419	0.906513	4520596	0.906148	0.897	0.897
Angus_muscle	TRANGIE_20080142	Angus (Muscle)	1810412	526562	0.581704	479863	0.911313	479705	0.911013	0.902	0.902
Angus_muscle	TRANGIE_20080156	Angus (Muscle)	19892532	5914297	0.594625	5407868	0.914372	5406293	0.914106	0.907	0.906
Angus_muscle	TRANGIE_20080158	Angus (Muscle)	15678406	4508076	0.575068	4107794	0.911208	4106688	0.910962	0.903	0.902
Angus_muscle	TRANGIE_20080161	Angus (Muscle)	14639750	4321229	0.590342	3945241	0.91299	3943678	0.912629	0.904	0.903
Angus_muscle	TRANGIE_NDAD170	Angus (Muscle)	16336388	4733134	0.579459	4243305	0.896511	4241392	0.896106	0.886	0.886
Angus_muscle	TRANGIE_20080171	Angus (Muscle)	19917724	8400288	0.843499	7737516	0.921101	7735854	0.920903	0.911	0.911
Angus_muscle	TRANGIE_20080178	Angus (Muscle)	9462030	3955078	0.835989	3628235	0.917361	3626338	0.916882	0.907	0.906
Angus_muscle	TRANGIE_20080179	Angus (Muscle)	14207294	5942658	0.836564	5348589	0.900033	5346773	0.899728	0.886	0.885
Angus_muscle	TRANGIE_20080183	Angus (Muscle)	14116754	5899694	0.835843	5359099	0.908369	5356705	0.907963	0.898	0.897
Angus_muscle	TRANGIE_20080194	Angus (Muscle)	20919952	8785876	0.839952	7979737	0.908246	7977622	0.908005	0.896	0.895
Angus_muscle	TRANGIE_20080195	Angus (Muscle)	21154110	8882771	0.839815	8188642	0.921857	8187450	0.921723	0.91	0.91
Angus_muscle	TRANGIE_20080201	Angus (Muscle)	20722398	8670923	0.836865	8010388	0.923822	8007857	0.92353	0.913	0.913
Angus_muscle	TRANGIE_20080209	Angus (Muscle)	14629340	6138328	0.83918	5673078	0.924206	5670761	0.923828	0.914	0.913
Angus_muscle	TRANGIE_20080210	Angus (Muscle)	22019342	9256098	0.840724	8572191	0.926113	8568569	0.925722	0.916	0.916
Angus_muscle	TRANGIE_20080212	Angus (Muscle)	20797416	8715013	0.838086	8036043	0.922092	8033469	0.921797	0.915	0.915
Angus_muscle	TRANGIE_20080213	Angus (Muscle)	18626658	7786506	0.83606	7201171	0.924827	7198089	0.924431	0.916	0.916
Angus_muscle	TRANGIE_20080216	Angus (Muscle)	10765816	4544317	0.844212	4308390	0.948083	4306891	0.947753	0.942	0.941
Angus_muscle	TRANGIE_20080228	Angus (Muscle)	18276158	7669409	0.83928	6771012	0.88286	6769663	0.882684	0.866	0.866
Angus_muscle	TRANGIE_20080234	Angus (Muscle)	19364786	8133672	0.840048	7433507	0.913918	7430717	0.913575	0.902	0.902
Angus_muscle	TRANGIE_20080238	Angus (Muscle)	20241656	8536602	0.843469	7710080	0.903179	7707194	0.902841	0.89	0.89
Angus_muscle	TRANGIE_20080240	Angus (Muscle)	20903428	8708027	0.833167	7712019	0.885622	7709578	0.885342	0.867	0.867
Angus_muscle	TRANGIE_20080244	Angus (Muscle)	16811284	7103609	0.8451	6361559	0.895539	6358854	0.895158	0.881	0.88
Angus_muscle	TRANGIE_20080245	Angus (Muscle)	14457764	6078563	0.840872	5542663	0.911838	5541050	0.911572	0.902	0.902
Angus_muscle	TRANGIE_20080246	Angus (Muscle)	16037060	6715278	0.83747	6117795	0.911026	6112252	0.910201	0.901	0.9
Angus_muscle	TRANGIE_20080251	Angus (Muscle)	9860182	4140517	0.839846	3807124	0.91948	3805646	0.919123	0.909	0.908
Angus_muscle	TRANGIE_20080252	Angus (Muscle)	17363252	7347389	0.846315	6747576	0.918364	6744895	0.917999	0.906	0.906
Angus_muscle	TRANGIE_20080260	Angus (Muscle)	21531076	9112890	0.846487	8349465	0.916226	8346849	0.915939	0.904	0.904
Angus_muscle	TRANGIE_20080262	Angus (Muscle)	21173186	8909152	0.84155	8058579	0.904528	8054793	0.904103	0.892	0.892
Angus_liver	TRANGIE_20050066	Angus (Liver)	10377056	3990175	0.769038	3151210	0.789742	3150481	0.78956	0.778	0.777
Angus_liver	TRANGIE_20050068	Angus (Liver)	12092108	4700206	0.777401	3897639	0.829249	3896388	0.828982	0.817	0.816
Angus_liver	TRANGIE_20050069	Angus (Liver)	12017714	4681790	0.779148	4082244	0.871941	4080955	0.871666	0.863	0.862
Angus_liver	TRANGIE_20050071	Angus (Liver)	18037380	6988226	0.77486	6260921	0.895924	6261796	0.896049	0.888	0.888
Angus_liver	TRANGIE_20050078	Angus (Liver)	27608388	10607600	0.768433	9314401	0.878088	9316201	0.878257	0.865	0.865
Angus_liver	TRANGIE_20050081	Angus (Liver)	20449758	7901402	0.772762	6638622	0.840183	6638381	0.840152	0.83	0.83
Angus_liver	TRANGIE_20050083	Angus (Liver)	31425338	12178824	0.775096	10812388	0.887802	10813064	0.887858	0.879	0.879
Angus_liver	TRANGIE_20050086	Angus (Liver)	25687084	10012979	0.779612	8776846	0.876547	8780292	0.876891	0.865	0.865
Angus_liver	TRANGIE_20050087	Angus (Liver)	16017886	6239726	0.779095	5535843	0.887193	5532134	0.886599	0.877	0.876
Angus_liver	TRANGIE_20050089	Angus (Liver)	13816262	5387233	0.779839	4739584	0.879781	4740358	0.879924	0.869	0.869
Angus_liver	TRANGIE_20050111	Angus (Liver)	12206898	4576375	0.749801	4113666	0.898892	4113089	0.898766	0.89	0.89
Angus_liver	TRANGIE_20050123	Angus (Liver)	11070260	4216256	0.761727	3707532	0.879342	3707495	0.879333	0.872	0.872
Angus_liver	TRANGIE_20050147	Angus (Liver)	31556546	12238298	0.775642	11278119	0.921543	11277484	0.921491	0.913	0.913
Angus_liver	TRANGIE_20050160	Angus (Liver)	18593112	7280470	0.783136	6171926	0.847737	6168376	0.84725	0.836	0.836
Angus_liver	TRANGIE_20050169	Angus (Liver)	18005456	7091188	0.787671	6501788	0.916883	6500604	0.916716	0.909	0.909
Angus_liver	TRANGIE_20050181	Angus (Liver)	14147984	5402515	0.763715	2369855	0.438658	2369759	0.43864	0.434	0.434
Angus_liver	TRANGIE_20050212	Angus (Liver)	5790134	2595719	0.896601	2070258	0.797566	2070703	0.797738	0.771	0.771
Angus_liver	TRANGIE_20050220	Angus (Liver)	5735958	2559446	0.892421	1997368	0.780391	1997549	0.780461	0.757	0.757
Angus_liver	TRANGIE_20050222	Angus (Liver)	15425338	2185367	0.283348	1780876	0.814909	1780113	0.81456	0.791	0.791
Angus_liver	TRANGIE_20050225	Angus (Liver)	6063138	2663441	0.878568	2041939	0.766654	2043054	0.767073	0.75	0.751
Angus_liver	TRANGIE_20050287	Angus (Liver)	4062012	1804740	0.888594	1317203	0.729857	1317106	0.729804	0.714	0.714
Angus_liver	TRANGIE_20050292	Angus (Liver)	4828042	2144285	0.888263	1821397	0.849419	1821098	0.84928	0.832	0.832
Angus_liver	TRANGIE_20050305	Angus (Liver)	5014584	2210624	0.881678	1793187	0.811168	1793080	0.811119	0.791	0.791
Angus_liver	TRANGIE_20050310	Angus (Liver)	15782368	6958098	0.881756	5210263	0.748806	5210427	0.748829	0.732	0.732
Angus_liver	TRANGIE_20050312	Angus (Liver)	20219156	9011169	0.89135	7332948	0.813762	7335843	0.814083	0.795	0.795
Angus_liver	TRANGIE_20050325	Angus (Liver)	9170914	4011830	0.874903	3265849	0.814055	3265685	0.814014	0.795	0.795
Angus_liver	TRANGIE_20050332	Angus (Liver)	5904222	2656534	0.899876	2038678	0.76742	2039283	0.767648	0.751	0.751
Angus_liver	TRANGIE_20050343	Angus (Liver)	5469282	2365826	0.865132	1874400	0.792281	1874276	0.792229	0.78	0.78
Angus_liver	TRANGIE_20050346	Angus (Liver)	5447936	2391930	0.878105	1870539	0.782021	1870619	0.782054	0.771	0.771
Angus_liver	TRANGIE_20050347	Angus (Liver)	12236138	5377348	0.878929	4079238	0.758597	4078390	0.758439	0.751	0.75
Angus_liver	TRANGIE_20050355	Angus (Liver)	9430050	4201684	0.891127	3081546	0.733407	3081891	0.733489	0.721	0.721
Angus_liver	TRANGIE_20050370	Angus (Liver)	25793804	11103269	0.860925	8323439	0.749639	8321349	0.74945	0.74	0.74
Angus_liver	TRANGIE_20050371	Angus (Liver)	17266798	7704531	0.89241	6530316	0.847594	6532388	0.847863	0.833	0.833
Angus_liver	TRANGIE_20050384	Angus (Liver)	17019772	7281420	0.855642	5373668	0.737997	5373106	0.73792	0.728	0.728
Angus_liver	TRANGIE_20050413	Angus (Liver)	10055406	4201230	0.835616	3182256	0.757458	3181302	0.757231	0.75	0.749
Angus_liver	TRANGIE_20050420	Angus (Liver)	5704258	2397183	0.840489	1936820	0.807957	1936157	0.80768	0.797	0.797
Angus_liver	TRANGIE_20050445	Angus (Liver)	4264474	1885094	0.884092	1426186	0.75656	1425842	0.756377	0.748	0.747
Holstein_liver	FCE0606	Holstein (Liver)	33950412	13249365	0.780513	12296907	0.928113	12305351	0.92875	0.921	0.922
Holstein_liver	FCE0608	Holstein (Liver)	40224792	18034773	0.896699	16745841	0.928531	16747629	0.92863	0.916	0.916
Holstein_liver	FCE0688	Holstein (Liver)	36817610	14070208	0.764319	13083591	0.929879	13086709	0.930101	0.923	0.923
Holstein_liver	FCE0705	Holstein (Liver)	38590724	16858788	0.873722	15549156	0.922318	15556089	0.922729	0.914	0.914
Holstein_liver	FCE0706	Holstein (Liver)	32032000	14547390	0.908304	13423435	0.922738	13426263	0.922933	0.913	0.913
Holstein_liver	FCE0715	Holstein (Liver)	34271330	13198254	0.770221	12169240	0.922034	12169381	0.922045	0.917	0.918
Holstein_liver	FCE0729	Holstein (Liver)	32368648	14542290	0.898542	13703412	0.942315	13708399	0.942658	0.93	0.931
Holstein_liver	FCE0737	Holstein (Liver)	23278062	10521957	0.904023	9935735	0.944286	9931695	0.943902	0.931	0.93
Holstein_liver	FCE0755	Holstein (Liver)	41534404	18450959	0.888466	17076617	0.925514	17077765	0.925576	0.915	0.915
Holstein_liver	FCE0758	Holstein (Liver)	25905476	11807879	0.911613	11130336	0.942619	11118223	0.941594	0.926	0.925
Holstein_liver	FCE0761	Holstein (Liver)	53134332	23604774	0.888494	21364182	0.905079	21358712	0.904847	0.893	0.893
Holstein_liver	FCE0778	Holstein (Liver)	38026634	14385422	0.756597	13343022	0.927538	13338803	0.927244	0.92	0.919
Holstein_liver	FCE0781	Holstein (Liver)	32611048	12471679	0.764874	11553574	0.926385	11556984	0.926658	0.919	0.919
Holstein_liver	FCE0798	Holstein (Liver)	35374522	13695804	0.774332	12705097	0.927663	12697563	0.927113	0.918	0.917
Holstein_liver	FCE0800	Holstein (Liver)	48594614	21707767	0.893423	20185638	0.929881	20174067	0.929348	0.922	0.921
Holstein_liver	FCE0802	Holstein (Liver)	34065478	13254734	0.778192	11984956	0.904202	11976698	0.903579	0.895	0.895
Holstein_liver	FCE0817	Holstein (Liver)	33811052	14726940	0.871132	13884869	0.942821	13891867	0.943296	0.929	0.929
Holstein_liver	FCE0823	Holstein (Liver)	29103548	13312671	0.914849	12584774	0.945323	12586269	0.945435	0.93	0.93
Holstein_liver	FCE0834	Holstein (Liver)	29607676	13504701	0.912243	12543458	0.928822	12545452	0.928969	0.916	0.916
Holstein_liver	FCE0857	Holstein (Liver)	29608740	11436438	0.772504	10625528	0.929094	10629211	0.929416	0.922	0.922
Holstein_blood	FCE0606	Holstein (WBS)	37524604	14308874	0.76264	12847866	0.897895	12874864	0.899782	0.889	0.89
Holstein_blood	FCE0608	Holstein (WBS)	42856154	16896128	0.788504	15447737	0.914277	15452102	0.914535	0.908	0.908
Holstein_blood	FCE0688	Holstein (WBS)	39530830	17697896	0.895397	15964527	0.902058	15965268	0.9021	0.885	0.885
Holstein_blood	FCE0705	Holstein (WBS)	48431028	18438484	0.761433	16280653	0.882971	16295106	0.883755	0.878	0.879
Holstein_blood	FCE0706	Holstein (WBS)	41822660	16156234	0.772607	14405596	0.891643	14379510	0.890029	0.886	0.884
Holstein_blood	FCE0715	Holstein (WBS)	40783046	15630152	0.766502	14340510	0.91749	14340833	0.917511	0.909	0.909
Holstein_blood	FCE0729	Holstein (WBS)	25608626	11419147	0.89182	10411398	0.911749	10400684	0.910811	0.895	0.893
Holstein_blood	FCE0737	Holstein (WBS)	52083242	20030040	0.769155	18340316	0.915641	18362538	0.91675	0.91	0.911
Holstein_blood	FCE0755	Holstein (WBS)	32390352	14805729	0.914206	13471355	0.909874	13446536	0.908198	0.894	0.892
Holstein_blood	FCE0758	Holstein (WBS)	33099746	12515519	0.756231	11328860	0.905185	11319582	0.904444	0.893	0.892
Holstein_blood	FCE0761	Holstein (WBS)	44238286	16974453	0.76741	15152098	0.892641	15171080	0.89376	0.885	0.886
Holstein_blood	FCE0778	Holstein (WBS)	52481862	23389245	0.891327	21167167	0.904996	21109658	0.902537	0.894	0.891
Holstein_blood	FCE0781	Holstein (WBS)	36524510	14156297	0.775167	13021273	0.919822	13010013	0.919027	0.908	0.907
Holstein_blood	FCE0798	Holstein (WBS)	42947812	19178928	0.893127	17236001	0.898695	17231486	0.898459	0.882	0.882
Holstein_blood	FCE0800	Holstein (WBS)	40422150	14919208	0.73817	13680397	0.916965	13667020	0.916069	0.908	0.907
Holstein_blood	FCE0802	Holstein (WBS)	42007248	15591725	0.742335	13928395	0.89332	13927651	0.893272	0.884	0.883
Holstein_blood	FCE0817	Holstein (WBS)	35534260	13595740	0.765219	12456923	0.916237	12463576	0.916727	0.909	0.91
Holstein_blood	FCE0823	Holstein (WBS)	43681908	19437318	0.889948	17446786	0.897592	17430686	0.896764	0.881	0.88
Holstein_blood	FCE0834	Holstein (WBS)	37372662	16694968	0.893432	14917018	0.893504	14921388	0.893766	0.88	0.881
Holstein_blood	FCE0857	Holstein (WBS)	39904282	15282932	0.76598	13928220	0.911358	13927123	0.911286	0.902	0.902
