# Supplementary material for: Comparing allele specific expression and local expression quantitative trait loci and the influence of gene expression on complex trait variation in cattle
Source: BMC Genomics. 2018 Nov 3;19:793. doi: 10.1186/s12864-018-5181-0 (PMC6215656; doi:10.1186/s12864-018-5181-0)
Supplement: Supplementary file 5 — Table S14. Overlap between eQTL and QTL. The detailed results of Χ2 tests for comparing QTL and eQTL to find whether SNP associated with conventional phenotypes (QTL) are also associated with gene expression in the local eQTL or ASE analyses (p < 0.05). (XLSX 114 kb) [file 12864_2018_5181_MOESM5_ESM.xlsx]

## Sheet: Comparing QTL and eQTL
Analysis:				X2 test (number of genes in parenthesis):						X2 test (according to permutation recalculated p-values):			Correlation between QTL and eQTL:
Type	Test	Tissue	Trait	sigGWAS_only	sigexp_only	sigBoth	sigNone	X2-Pvalue	X2_SigTest	P(Enrichment)	P(Impoverishment)	X2_SigTest (corrected Pvalue)	r(QTL,eQTL)	r(QTL,eQTL)-Pvalue	r(QTL,eQTL)_SigTest
SeparateAnalaysis	ASE	Muscle(Angus)	CIMF	95 (38)	1101 (192)	1 (1)	56962 (2791)	0.539479	NS Impoverishment	0.00390514	0.135382	NS Impoverishment	0.001595	0.785535	NS Enrichment
SeparateAnalaysis	ASE	Muscle(Angus)	CMARB	73 (33)	1102 (192)	0 (0)	56977 (2791)	0.234746	NS Impoverishment	0.0554314	0.191735	NS Impoverishment	-0.003092	0.678961	NS Impoverishment
SeparateAnalaysis	ASE	Muscle(Angus)	CP8	102 (45)	1100 (191)	2 (1)	56956 (2792)	0.983094	NS Enrichment	0.0607874	0.120695	NS Enrichment	0.00569	0.305688	NS Enrichment
SeparateAnalaysis	ASE	Muscle(Angus)	CRBY	100 (46)	1102 (192)	0 (0)	56955 (2790)	0.164235	NS Impoverishment	0.0435027	0.127193	NS Impoverishment	-0.003447	0.579863	NS Impoverishment
SeparateAnalaysis	ASE	Muscle(Angus)	CRIB	206 (91)	1102 (192)	0 (0)	56850 (2789)	0.0456923	Significant Impoverishment	0.000811974	0.0338928	NS Impoverishment	-0.001294	0.751265	NS Impoverishment
SeparateAnalaysis	ASE	Muscle(Angus)	E_IGF	108 (52)	1101 (192)	0 (0)	56926 (2791)	0.148388	NS Impoverishment	0.017944	0.114112	NS Impoverishment	-0.003566	0.495231	NS Impoverishment
SeparateAnalaysis	ASE	Muscle(Angus)	FI_ADG	90 (28)	1101 (192)	1 (1)	56955 (2790)	0.57717	NS Impoverishment	0.0035979	0.145506	NS Impoverishment	-0.003864	0.50796	NS Impoverishment
SeparateAnalaysis	ASE	Muscle(Angus)	FI_MIDWT	139 (62)	1102 (192)	0 (0)	56906 (2790)	0.100875	NS Impoverishment	0.000152659	0.0748286	NS Impoverishment	-0.0004234	0.927627	NS Impoverishment
SeparateAnalaysis	ASE	Muscle(Angus)	FI_NFI	267 (95)	1094 (192)	8 (2)	56787 (2791)	0.216293	NS Enrichment	2.0464e-05	0.0449097	NS Enrichment	-0.002517	0.342103	NS Impoverishment
SeparateAnalaysis	ASE	Muscle(Angus)	MQLDPF	156 (61)	1042 (192)	60 (3)	56896 (2791)	0	Significant Enrichment	3.52174e-12	0.0722269	Significant Enrichment	0.0379	1.01009e-29	Significant Enrichment
SeparateAnalaysis	ASE	Muscle(Angus)	M_SEMA	101 (33)	1096 (191)	0 (0)	55935 (2791)	0.159502	NS Impoverishment	1.11592e-07	0.123926	NS Impoverishment	-9.286e-05	0.985528	NS Impoverishment
SeparateAnalaysis	ASE	Muscle(Angus)	PW_HIP	143 (58)	1102 (192)	0 (0)	56908 (2791)	0.0961059	NS Impoverishment	0.000922608	0.0707729	NS Impoverishment	-0.0003313	0.942614	NS Impoverishment
SeparateAnalaysis	ASE	Muscle(Angus)	PW_LWT	144 (60)	1102 (192)	0 (0)	56915 (2791)	0.0949713	NS Impoverishment	0.00310536	0.0726305	NS Impoverishment	-0.005167	0.167554	NS Impoverishment
SeparateAnalaysis	ASE	Muscle(Angus)	PW_IGF	56 (24)	1100 (192)	0 (0)	56936 (2791)	0.298274	NS Impoverishment	0.0975242	0.251049	NS Impoverishment	-0.0003161	0.974556	NS Impoverishment
SeparateAnalaysis	ASE	Muscle(Angus)	E_HIP	106 (41)	1097 (191)	5 (3)	56935 (2791)	0.0436048	Significant Enrichment	9.94868e-07	0.110614	NS Enrichment	-0.001018	0.821122	NS Impoverishment
SeparateAnalaysis	ASE	Muscle(Angus)	X_HIP	89 (36)	1102 (192)	0 (0)	56939 (2791)	0.189377	NS Impoverishment	5.33116e-07	0.153309	NS Impoverishment	-0.02223	2.21173e-07	Significant Impoverishment
SeparateAnalaysis	ASE	Muscle(Angus)	X_LWT	179 (61)	1100 (190)	2 (2)	56880 (2793)	0.435074	NS Impoverishment	0.00280921	0.0432455	NS Impoverishment	-0.001471	0.726622	NS Impoverishment
SeparateAnalaysis	ASE	Muscle(Angus)	X_SEMA	72 (33)	1102 (192)	0 (0)	56987 (2791)	0.23802	NS Impoverishment	0.00574972	0.194673	NS Impoverishment	-0.002689	0.675406	NS Impoverishment
SeparateAnalaysis	ASE	Muscle(Angus)	X_SP8	171 (66)	1098 (192)	4 (1)	56888 (2791)	0.704	NS Enrichment	0.00333761	0.0486657	NS Enrichment	-0.002988	0.483308	NS Impoverishment
SeparateAnalaysis	ASE	Muscle(Angus)	X_SRIB	115 (41)	1102 (192)	0 (0)	56944 (2791)	0.135754	NS Impoverishment	0.0372922	0.102811	NS Impoverishment	-0.00165	0.768006	NS Impoverishment
SeparateAnalaysis	ASE	Muscle(Angus)	Multi-Trait	1273 (535)	1050 (190)	55 (12)	55756 (2787)	1.45309e-09	Significant Enrichment	0.000972717	0.00779497	Significant Enrichment	0.002204	0.133104	NS Enrichment
SeparateAnalaysis	ASE-PO	Muscle(Angus)	CIMF	96 (39)	558 (86)	0 (0)	57505 (2897)	0.334468	NS Impoverishment	0.0197004	0.334906	Significant Impoverishment	0	1	NS Enrichment
SeparateAnalaysis	ASE-PO	Muscle(Angus)	CMARB	72 (32)	557 (86)	1 (1)	57522 (2897)	0.71897	NS Enrichment	0.0794101	0.400485	NS Enrichment	0.006984	0.132886	NS Enrichment
SeparateAnalaysis	ASE-PO	Muscle(Angus)	CP8	103 (45)	557 (86)	1 (1)	57499 (2897)	0.998232	NS Enrichment	0.029692	0.317277	NS Enrichment	-0.002375	0.491753	NS Impoverishment
SeparateAnalaysis	ASE-PO	Muscle(Angus)	CRBY	100 (46)	558 (86)	0 (0)	57499 (2896)	0.324572	NS Impoverishment	0.0318247	0.325888	Significant Impoverishment	0	1	NS Enrichment
SeparateAnalaysis	ASE-PO	Muscle(Angus)	CRIB	205 (90)	557 (86)	1 (1)	57395 (2895)	0.484448	NS Impoverishment	0.0033077	0.161594	NS Impoverishment	-0.004484	0.0774898	NS Impoverishment
SeparateAnalaysis	ASE-PO	Muscle(Angus)	E_IGF	108 (52)	558 (86)	0 (0)	57469 (2897)	0.305826	NS Impoverishment	0.0298138	0.308024	Significant Impoverishment	-0.00177	0.586404	NS Impoverishment
SeparateAnalaysis	ASE-PO	Muscle(Angus)	FI_ADG	90 (28)	557 (86)	1 (1)	57499 (2896)	0.891523	NS Enrichment	0.00635358	0.347787	NS Enrichment	0.001945	0.592128	NS Enrichment
SeparateAnalaysis	ASE-PO	Muscle(Angus)	FI_MIDWT	139 (62)	558 (86)	0 (0)	57450 (2896)	0.24527	NS Impoverishment	0.0014792	0.248715	Significant Impoverishment	-0.0002117	0.941791	NS Impoverishment
SeparateAnalaysis	ASE-PO	Muscle(Angus)	FI_NFI	275 (97)	558 (86)	0 (0)	57323 (2897)	0.101819	NS Impoverishment	1.49323e-05	0.108223	Significant Impoverishment	-0.0005838	0.723178	NS Impoverishment
SeparateAnalaysis	ASE-PO	Muscle(Angus)	MQLDPF	216 (64)	558 (86)	0 (0)	57380 (2897)	0.147256	NS Impoverishment	5.9952e-15	0.154784	Significant Impoverishment	0	1	NS Enrichment
SeparateAnalaysis	ASE-PO	Muscle(Angus)	M_SEMA	101 (33)	555 (86)	0 (0)	56476 (2896)	0.319125	NS Impoverishment	1.27715e-05	0.321781	Significant Impoverishment	-0.0006537	0.836891	NS Impoverishment
SeparateAnalaysis	ASE-PO	Muscle(Angus)	PW_HIP	141 (57)	556 (86)	2 (1)	57454 (2897)	0.589712	NS Enrichment	0.0121505	0.241165	NS Enrichment	0.003762	0.188791	NS Enrichment
SeparateAnalaysis	ASE-PO	Muscle(Angus)	PW_LWT	139 (57)	553 (86)	5 (3)	57464 (2897)	0.00195343	Significant Enrichment	0.0141137	0.240417	Significant Enrichment	0.0003138	0.892784	NS Enrichment
SeparateAnalaysis	ASE-PO	Muscle(Angus)	PW_IGF	56 (24)	558 (86)	0 (0)	57478 (2897)	0.460925	NS Impoverishment	0.0408498	0.460925	NS Impoverishment	0	1	NS Enrichment
SeparateAnalaysis	ASE-PO	Muscle(Angus)	E_HIP	110 (43)	557 (86)	1 (1)	57475 (2896)	0.949284	NS Impoverishment	3.59143e-05	0.301862	NS Impoverishment	0.0001538	0.956199	NS Enrichment
SeparateAnalaysis	ASE-PO	Muscle(Angus)	X_HIP	89 (36)	558 (86)	0 (0)	57483 (2897)	0.352641	NS Impoverishment	0.000142022	0.354828	Significant Impoverishment	-0.00253	0.342161	NS Impoverishment
SeparateAnalaysis	ASE-PO	Muscle(Angus)	X_LWT	181 (63)	558 (86)	0 (0)	57422 (2897)	0.184772	NS Impoverishment	0.00434204	0.187982	Significant Impoverishment	-0.001504	0.565386	NS Impoverishment
SeparateAnalaysis	ASE-PO	Muscle(Angus)	X_SEMA	72 (33)	558 (86)	0 (0)	57531 (2897)	0.403346	NS Impoverishment	0.00329491	0.404198	Significant Impoverishment	-0.0008498	0.83148	NS Impoverishment
SeparateAnalaysis	ASE-PO	Muscle(Angus)	X_SP8	175 (67)	558 (86)	0 (0)	57428 (2897)	0.192243	NS Impoverishment	0.00555271	0.196315	Significant Impoverishment	-0.00031	0.906883	NS Impoverishment
SeparateAnalaysis	ASE-PO	Muscle(Angus)	X_SRIB	115 (41)	558 (86)	0 (0)	57488 (2897)	0.290736	NS Impoverishment	0.0411806	0.29161	Significant Impoverishment	-0.0008795	0.800382	NS Impoverishment
SeparateAnalaysis	ASE-PO	Muscle(Angus)	Multi-Trait	1317 (542)	546 (85)	11 (5)	56260 (2892)	0.623228	NS Impoverishment	0.000908183	0.0266091	NS Impoverishment	0.0007038	0.439695	NS Enrichment
SeparateAnalaysis	eQTL	Muscle(Angus)	CIMF	401 (244)	5034 (830)	8 (2)	232313 (11247)	0.817042	NS Impoverishment	0.00600652	0.0379402	NS Impoverishment	-0.005438	0.183144	NS Impoverishment
SeparateAnalaysis	eQTL	Muscle(Angus)	CMARB	254 (163)	5033 (829)	8 (2)	232348 (11247)	0.294759	NS Enrichment	0.00577412	0.0724643	NS Enrichment	0.0002375	0.961941	NS Enrichment
SeparateAnalaysis	eQTL	Muscle(Angus)	CP8	357 (236)	5031 (830)	11 (3)	232358 (11246)	0.247158	NS Enrichment	0.00549178	0.0583396	NS Enrichment	-0.008789	0.0327121	Significant Impoverishment
SeparateAnalaysis	eQTL	Muscle(Angus)	CRBY	394 (248)	5038 (830)	4 (2)	232288 (11245)	0.122002	NS Impoverishment	0.0145259	0.0426276	NS Impoverishment	0.0004799	0.907318	NS Enrichment
SeparateAnalaysis	eQTL	Muscle(Angus)	CRIB	681 (394)	5027 (830)	15 (2)	232022 (11246)	0.949682	NS Enrichment	0.0021661	0.0447771	NS Enrichment	0.00612	0.0428053	Significant Enrichment
SeparateAnalaysis	eQTL	Muscle(Angus)	E_IGF	382 (248)	5038 (829)	3 (2)	232011 (11248)	0.0671427	NS Impoverishment	0.00954135	0.0487084	NS Impoverishment	-0.008173	0.0486583	Significant Impoverishment
SeparateAnalaysis	eQTL	Muscle(Angus)	FI_ADG	305 (160)	5033 (830)	8 (2)	232284 (11242)	0.593426	NS Enrichment	0.000150178	0.0427196	NS Enrichment	-0.005916	0.177513	NS Impoverishment
SeparateAnalaysis	eQTL	Muscle(Angus)	FI_MIDWT	502 (317)	5031 (829)	10 (6)	232087 (11243)	0.791415	NS Impoverishment	0.000823974	0.0336787	NS Impoverishment	0.001934	0.575537	NS Enrichment
SeparateAnalaysis	eQTL	Muscle(Angus)	FI_NFI	957 (534)	4993 (828)	49 (8)	231713 (11251)	1.31299e-09	Significant Enrichment	0.00042602	0.0325184	Significant Enrichment	0.002105	0.404673	NS Enrichment
SeparateAnalaysis	eQTL	Muscle(Angus)	MQLDPF	519 (300)	5004 (828)	38 (5)	232164 (11248)	1.25455e-14	Significant Enrichment	3.46651e-05	0.0212547	Significant Enrichment	0.001978	0.569558	NS Enrichment
SeparateAnalaysis	eQTL	Muscle(Angus)	M_SEMA	436 (230)	4974 (823)	6 (4)	227466 (11242)	0.255936	NS Impoverishment	0.00262542	0.0267845	NS Impoverishment	-0.004332	0.28051	NS Impoverishment
SeparateAnalaysis	eQTL	Muscle(Angus)	PW_HIP	644 (297)	5037 (830)	5 (3)	232012 (11246)	0.0167818	Significant Impoverishment	0.00186208	0.0176382	Significant Impoverishment	-0.003446	0.307401	NS Impoverishment
SeparateAnalaysis	eQTL	Muscle(Angus)	PW_LWT	563 (311)	5029 (829)	13 (6)	232163 (11247)	0.820048	NS Enrichment	0.00467488	0.03345	NS Enrichment	0.004327	0.214406	NS Enrichment
SeparateAnalaysis	eQTL	Muscle(Angus)	PW_IGF	331 (158)	5029 (826)	11 (3)	231619 (11252)	0.162166	NS Enrichment	0.0235072	0.0311328	NS Enrichment	0.01111	0.0168746	Significant Enrichment
SeparateAnalaysis	eQTL	Muscle(Angus)	E_HIP	568 (252)	5036 (829)	3 (3)	231869 (11240)	0.00804046	Significant Impoverishment	0.0015499	0.0172621	Significant Impoverishment	-0.01222	0.000678105	Significant Impoverishment
SeparateAnalaysis	eQTL	Muscle(Angus)	X_HIP	389 (235)	5036 (827)	2 (2)	232005 (11248)	0.0270081	Significant Impoverishment	0.00421741	0.0455803	Significant Impoverishment	-0.006067	0.140217	NS Impoverishment
SeparateAnalaysis	eQTL	Muscle(Angus)	X_LWT	624 (343)	5027 (829)	15 (8)	232096 (11249)	0.690267	NS Enrichment	0.0039669	0.0209976	NS Enrichment	-0.007366	0.0249151	Significant Impoverishment
SeparateAnalaysis	eQTL	Muscle(Angus)	X_SEMA	296 (195)	5033 (830)	9 (5)	232426 (11249)	0.313909	NS Enrichment	0.00222664	0.0465183	NS Enrichment	0.006134	0.169148	NS Enrichment
SeparateAnalaysis	eQTL	Muscle(Angus)	X_SP8	615 (354)	5033 (829)	9 (7)	232110 (11250)	0.23897	NS Impoverishment	0.000979631	0.0470902	NS Impoverishment	-0.004589	0.13945	NS Impoverishment
SeparateAnalaysis	eQTL	Muscle(Angus)	X_SRIB	567 (276)	5029 (830)	13 (7)	232158 (11248)	0.839755	NS Enrichment	0.00564922	0.0175359	NS Enrichment	0.001874	0.594573	NS Enrichment
SeparateAnalaysis	eQTL	Muscle(Angus)	Multi-Trait	4947 (2733)	4861 (824)	169 (51)	226766 (10993)	3.40944e-09	Significant Enrichment	0.00159296	0.0292111	Significant Enrichment	0.002046	0.0709711	NS Enrichment
PooledAnalaysis	ASE+eQTL	Muscle(Angus)	CIMF	400 (243)	5939 (975)	9 (3)	231408 (11106)	0.696232	NS Impoverishment	0.00921154	0.0328763	NS Impoverishment	-0.002631	0.449773	NS Impoverishment
PooledAnalaysis	ASE+eQTL	Muscle(Angus)	CMARB	254 (163)	5939 (974)	8 (2)	231442 (11106)	0.567842	NS Enrichment	0.0124693	0.0401682	NS Enrichment	0.001884	0.661367	NS Enrichment
PooledAnalaysis	ASE+eQTL	Muscle(Angus)	CP8	355 (235)	5935 (975)	13 (4)	231454 (11105)	0.205071	NS Enrichment	0.00762864	0.0560529	NS Enrichment	-0.001147	0.738742	NS Impoverishment
PooledAnalaysis	ASE+eQTL	Muscle(Angus)	CRBY	394 (248)	5944 (975)	4 (2)	231382 (11104)	0.0556489	NS Impoverishment	0.0222385	0.03682	NS Impoverishment	-0.0008061	0.821264	NS Impoverishment
PooledAnalaysis	ASE+eQTL	Muscle(Angus)	CRIB	681 (394)	5933 (975)	15 (2)	231116 (11105)	0.557577	NS Impoverishment	0.000684283	0.0400777	NS Impoverishment	0.003836	0.128434	NS Enrichment
PooledAnalaysis	ASE+eQTL	Muscle(Angus)	E_IGF	382 (248)	5943 (974)	3 (2)	231106 (11107)	0.0301616	Significant Impoverishment	0.0108733	0.0456546	Significant Impoverishment	-0.005682	0.093937	NS Impoverishment
PooledAnalaysis	ASE+eQTL	Muscle(Angus)	FI_ADG	304 (159)	5938 (975)	9 (3)	231379 (11101)	0.672676	NS Enrichment	0.000575359	0.0480533	NS Enrichment	-0.004856	0.183888	NS Impoverishment
PooledAnalaysis	ASE+eQTL	Muscle(Angus)	FI_MIDWT	502 (318)	5937 (974)	10 (6)	231181 (11102)	0.425534	NS Impoverishment	0.000787702	0.0439866	NS Impoverishment	0.00197	0.494869	NS Enrichment
PooledAnalaysis	ASE+eQTL	Muscle(Angus)	FI_NFI	949 (532)	5891 (973)	57 (10)	230815 (11110)	1.20788e-10	Significant Enrichment	5.19563e-05	0.0592974	Significant Enrichment	0.000741	0.699401	NS Enrichment
PooledAnalaysis	ASE+eQTL	Muscle(Angus)	MQLDPF	480 (297)	5871 (973)	77 (8)	231297 (11107)	0	Significant Enrichment	5.87728e-09	0.166429	Significant Enrichment	0.02009	1.87998e-15	Significant Enrichment
PooledAnalaysis	ASE+eQTL	Muscle(Angus)	M_SEMA	436 (230)	5874 (967)	6 (4)	226566 (11102)	0.117357	NS Impoverishment	0.00127929	0.0236735	NS Impoverishment	-0.0003985	0.903856	NS Impoverishment
PooledAnalaysis	ASE+eQTL	Muscle(Angus)	PW_HIP	644 (297)	5943 (975)	5 (3)	231106 (11105)	0.004675	Significant Impoverishment	0.00576426	0.0106094	Significant Impoverishment	-0.002624	0.355195	NS Impoverishment
PooledAnalaysis	ASE+eQTL	Muscle(Angus)	PW_LWT	563 (311)	5935 (974)	13 (6)	231257 (11106)	0.706599	NS Impoverishment	0.00456471	0.0233167	NS Impoverishment	0.0001551	0.953678	NS Enrichment
PooledAnalaysis	ASE+eQTL	Muscle(Angus)	PW_IGF	331 (158)	5933 (971)	11 (3)	230715 (11111)	0.40191	NS Enrichment	0.0748963	0.0145741	NS Enrichment	0.0082	0.0582221	NS Enrichment
PooledAnalaysis	ASE+eQTL	Muscle(Angus)	E_HIP	563 (249)	5937 (973)	8 (6)	230968 (11100)	0.0913881	NS Impoverishment	0.00138243	0.0130847	NS Impoverishment	-0.007295	0.0128268	Significant Impoverishment
PooledAnalaysis	ASE+eQTL	Muscle(Angus)	X_HIP	389 (235)	5942 (972)	2 (2)	231099 (11107)	0.0116278	Significant Impoverishment	0.000666889	0.0465142	Significant Impoverishment	-0.01342	1.66938e-05	Significant Impoverishment
PooledAnalaysis	ASE+eQTL	Muscle(Angus)	X_LWT	622 (341)	5931 (972)	17 (10)	231192 (11110)	0.796955	NS Enrichment	0.0034253	0.0216218	NS Enrichment	-0.006709	0.0130089	Significant Impoverishment
PooledAnalaysis	ASE+eQTL	Muscle(Angus)	X_SEMA	296 (195)	5939 (975)	9 (5)	231520 (11108)	0.615233	NS Enrichment	0.0079484	0.0534447	NS Enrichment	0.00327	0.391259	NS Enrichment
PooledAnalaysis	ASE+eQTL	Muscle(Angus)	X_SP8	611 (353)	5935 (974)	13 (8)	231208 (11109)	0.502915	NS Impoverishment	0.00082515	0.0474913	NS Impoverishment	-0.003413	0.190673	NS Impoverishment
PooledAnalaysis	ASE+eQTL	Muscle(Angus)	X_SRIB	567 (276)	5935 (975)	13 (7)	231252 (11107)	0.687843	NS Impoverishment	0.0256802	0.0105604	NS Impoverishment	6.51e-05	0.983181	NS Enrichment
PooledAnalaysis	ASE+eQTL	Muscle(Angus)	Multi-Trait	4923 (2724)	5746 (968)	193 (61)	225881 (10853)	5.09878e-09	Significant Enrichment	0.000846305	0.0313816	Significant Enrichment	0.001969	0.0352748	Significant Enrichment
MetaAnalaysis	ASE+eQTL	Muscle(Angus)	CIMF	401 (244)	6214 (987)	8 (2)	231135 (11094)	0.402003	NS Impoverishment	0.00212884	0.0168407	NS Impoverishment	-0.004303	0.317331	NS Impoverishment
MetaAnalaysis	ASE+eQTL	Muscle(Angus)	CMARB	254 (163)	6213 (986)	8 (2)	231170 (11094)	0.658552	NS Enrichment	0.00908304	0.0465338	NS Enrichment	0.001279	0.813488	NS Enrichment
MetaAnalaysis	ASE+eQTL	Muscle(Angus)	CP8	355 (235)	6209 (987)	13 (4)	231182 (11093)	0.270814	NS Enrichment	0.0050539	0.0398069	NS Enrichment	-0.0059	0.171847	NS Impoverishment
MetaAnalaysis	ASE+eQTL	Muscle(Angus)	CRBY	394 (248)	6218 (987)	4 (2)	231110 (11092)	0.0437582	Significant Impoverishment	0.0174581	0.0181546	NS Impoverishment	-0.000675	0.878898	NS Impoverishment
MetaAnalaysis	ASE+eQTL	Muscle(Angus)	CRIB	680 (393)	6206 (986)	16 (3)	230845 (11094)	0.598442	NS Impoverishment	0.00100728	0.0236406	NS Impoverishment	0.004381	0.168731	NS Enrichment
MetaAnalaysis	ASE+eQTL	Muscle(Angus)	E_IGF	381 (247)	6216 (986)	4 (3)	230835 (11095)	0.0519623	NS Impoverishment	0.00768173	0.0366908	NS Impoverishment	-0.007823	0.0670274	NS Impoverishment
MetaAnalaysis	ASE+eQTL	Muscle(Angus)	FI_ADG	304 (159)	6212 (987)	9 (3)	231107 (11089)	0.775267	NS Enrichment	0.000327095	0.0258288	NS Enrichment	-0.008188	0.0722052	NS Impoverishment
MetaAnalaysis	ASE+eQTL	Muscle(Angus)	FI_MIDWT	497 (317)	6206 (985)	15 (7)	230914 (11091)	0.658265	NS Enrichment	0.000641427	0.0293768	NS Enrichment	0.008566	0.01908	Significant Enrichment
MetaAnalaysis	ASE+eQTL	Muscle(Angus)	FI_NFI	948 (532)	6164 (985)	58 (10)	230544 (11098)	3.67612e-10	Significant Enrichment	3.77257e-05	0.0464998	Significant Enrichment	-0.006218	0.00876749	Significant Impoverishment
MetaAnalaysis	ASE+eQTL	Muscle(Angus)	MQLDPF	517 (297)	6182 (986)	40 (8)	230988 (11094)	1.4292e-11	Significant Enrichment	4.15429e-10	0.108098	Significant Enrichment	0.000982	0.754181	NS Enrichment
MetaAnalaysis	ASE+eQTL	Muscle(Angus)	M_SEMA	435 (229)	6143 (979)	7 (5)	226298 (11090)	0.165338	NS Impoverishment	0.000178098	0.0187466	NS Impoverishment	0.001032	0.800509	NS Enrichment
MetaAnalaysis	ASE+eQTL	Muscle(Angus)	PW_HIP	643 (296)	6216 (986)	6 (4)	230835 (11094)	0.00682569	Significant Impoverishment	0.00164534	0.00946175	Significant Impoverishment	-0.002469	0.483675	NS Impoverishment
MetaAnalaysis	ASE+eQTL	Muscle(Angus)	PW_LWT	564 (312)	6210 (986)	12 (5)	230984 (11094)	0.421961	NS Impoverishment	0.00243853	0.0173997	NS Impoverishment	-0.002536	0.44055	NS Impoverishment
MetaAnalaysis	ASE+eQTL	Muscle(Angus)	PW_IGF	331 (158)	6207 (983)	11 (3)	230443 (11099)	0.492593	NS Enrichment	0.0238181	0.015195	NS Enrichment	0.01213	0.0238584	Significant Enrichment
MetaAnalaysis	ASE+eQTL	Muscle(Angus)	E_HIP	562 (249)	6210 (985)	9 (6)	230697 (11088)	0.1183	NS Impoverishment	0.000132067	0.00884904	NS Impoverishment	-0.007816	0.031887	Significant Impoverishment
MetaAnalaysis	ASE+eQTL	Muscle(Angus)	X_HIP	387 (234)	6214 (984)	4 (3)	230829 (11095)	0.0479744	Significant Impoverishment	0.000239769	0.0397571	NS Impoverishment	-0.01638	1.95923e-05	Significant Impoverishment
MetaAnalaysis	ASE+eQTL	Muscle(Angus)	X_LWT	624 (341)	6207 (985)	15 (10)	230918 (11097)	0.669185	NS Impoverishment	0.00167887	0.0133401	NS Impoverishment	-0.009391	0.00537486	Significant Impoverishment
MetaAnalaysis	ASE+eQTL	Muscle(Angus)	X_SEMA	297 (196)	6214 (987)	8 (4)	231247 (11096)	0.994679	NS Enrichment	0.00549304	0.0290444	NS Enrichment	0.0129	0.00664407	Significant Enrichment
MetaAnalaysis	ASE+eQTL	Muscle(Angus)	X_SP8	610 (352)	6208 (987)	14 (9)	230937 (11096)	0.558674	NS Impoverishment	0.000975989	0.0395665	NS Impoverishment	-0.003186	0.327697	NS Impoverishment
MetaAnalaysis	ASE+eQTL	Muscle(Angus)	X_SRIB	566 (276)	6207 (987)	15 (7)	230981 (11095)	0.957717	NS Impoverishment	0.0119726	0.010128	NS Impoverishment	-0.001199	0.752304	NS Impoverishment
MetaAnalaysis	ASE+eQTL	Muscle(Angus)	Multi-Trait	4899 (2719)	5990 (977)	217 (66)	225639 (10844)	2.29261e-13	Significant Enrichment	0.000288598	0.0170678	Significant Enrichment	0.0001777	0.878459	NS Enrichment
SeparateAnalaysis	ASE	Liver(Angus)	CIMF	57 (32)	921 (123)	0 (0)	52584 (2751)	0.317716	NS Impoverishment	0.0500351	0.284051	NS Impoverishment	0	1	NS Enrichment
SeparateAnalaysis	ASE	Liver(Angus)	CMARB	65 (35)	919 (123)	2 (1)	52568 (2751)	0.425363	NS Enrichment	0.00895574	0.246756	NS Enrichment	0.003802	0.466543	NS Enrichment
SeparateAnalaysis	ASE	Liver(Angus)	CP8	72 (37)	921 (123)	0 (0)	52569 (2751)	0.261387	NS Impoverishment	0.0127634	0.229879	NS Impoverishment	0	1	NS Enrichment
SeparateAnalaysis	ASE	Liver(Angus)	CRBY	97 (39)	921 (123)	0 (0)	52543 (2751)	0.19226	NS Impoverishment	0.0788491	0.162109	NS Impoverishment	0	1	NS Enrichment
SeparateAnalaysis	ASE	Liver(Angus)	CRIB	161 (77)	921 (123)	0 (0)	52479 (2751)	0.0927849	NS Impoverishment	0.00727803	0.0767766	NS Impoverishment	-0.00116	0.77239	NS Impoverishment
SeparateAnalaysis	ASE	Liver(Angus)	E_IGF	103 (38)	908 (123)	13 (2)	52534 (2750)	3.55271e-15	Significant Enrichment	1.46014e-06	0.130331	Significant Enrichment	0.03499	6.37596e-27	Significant Enrichment
SeparateAnalaysis	ASE	Liver(Angus)	FI_ADG	80 (30)	920 (123)	1 (1)	52553 (2751)	0.736767	NS Impoverishment	8.60326e-06	0.204531	NS Impoverishment	0.001413	0.718393	NS Enrichment
SeparateAnalaysis	ASE	Liver(Angus)	FI_MIDWT	102 (50)	920 (123)	1 (1)	52531 (2751)	0.558431	NS Impoverishment	0.0218872	0.150436	NS Impoverishment	0.002281	0.688902	NS Enrichment
SeparateAnalaysis	ASE	Liver(Angus)	FI_NFI	241 (112)	918 (123)	3 (2)	52399 (2751)	0.555086	NS Impoverishment	0.00363159	0.0674891	NS Impoverishment	-0.002939	0.339268	NS Impoverishment
SeparateAnalaysis	ASE	Liver(Angus)	MQLDPF	163 (57)	895 (123)	26 (2)	52477 (2750)	0	Significant Enrichment	1.42109e-14	0.0569769	Significant Enrichment	0.01873	2.30949e-08	Significant Enrichment
SeparateAnalaysis	ASE	Liver(Angus)	M_SEMA	99 (41)	913 (122)	0 (0)	51807 (2751)	0.186553	NS Impoverishment	0.0199448	0.158113	NS Impoverishment	0	1	NS Enrichment
SeparateAnalaysis	ASE	Liver(Angus)	PW_HIP	135 (52)	902 (122)	19 (1)	52505 (2751)	0	Significant Enrichment	2.83318e-08	0.0825855	Significant Enrichment	0.004162	0.343506	NS Enrichment
SeparateAnalaysis	ASE	Liver(Angus)	PW_LWT	109 (52)	920 (123)	1 (1)	52532 (2750)	0.512786	NS Impoverishment	0.000401855	0.141139	NS Impoverishment	-0.0003268	0.926015	NS Impoverishment
SeparateAnalaysis	ASE	Liver(Angus)	PW_IGF	56 (30)	916 (123)	5 (1)	52580 (2751)	9.88265e-05	Significant Enrichment	1.2344e-05	0.268423	NS Enrichment	-0.02027	1.63248e-05	Significant Impoverishment
SeparateAnalaysis	ASE	Liver(Angus)	E_HIP	161 (48)	919 (121)	2 (2)	52474 (2753)	0.627962	NS Impoverishment	2.06969e-05	0.0732229	NS Impoverishment	0.003948	0.321665	NS Enrichment
SeparateAnalaysis	ASE	Liver(Angus)	X_HIP	86 (35)	921 (123)	0 (0)	52528 (2751)	0.219469	NS Impoverishment	0.00505059	0.187351	NS Impoverishment	0	1	NS Enrichment
SeparateAnalaysis	ASE	Liver(Angus)	X_LWT	177 (51)	912 (122)	9 (2)	52464 (2752)	0.00104512	Significant Enrichment	0.000499257	0.055625	NS Enrichment	-0.0003788	0.924428	NS Impoverishment
SeparateAnalaysis	ASE	Liver(Angus)	X_SEMA	69 (35)	921 (123)	0 (0)	52571 (2751)	0.271571	NS Impoverishment	0.0013585	0.240763	NS Impoverishment	-0.003945	0.468643	NS Impoverishment
SeparateAnalaysis	ASE	Liver(Angus)	X_SP8	124 (62)	918 (123)	3 (1)	52517 (2749)	0.576969	NS Enrichment	6.60167e-09	0.115034	NS Enrichment	-0.001517	0.681348	NS Impoverishment
SeparateAnalaysis	ASE	Liver(Angus)	X_SRIB	95 (35)	921 (123)	0 (0)	52546 (2750)	0.196921	NS Impoverishment	0.000833118	0.168785	NS Impoverishment	-0.001315	0.777958	NS Impoverishment
SeparateAnalaysis	ASE	Liver(Angus)	Multi-Trait	1198 (505)	895 (120)	26 (10)	51396 (2750)	0.272559	NS Enrichment	0.000100702	0.0194642	NS Enrichment	0.001277	0.339596	NS Enrichment
SeparateAnalaysis	ASE-PO	Liver(Angus)	CIMF	57 (32)	201 (34)	0 (0)	53304 (2840)	0.642926	NS Impoverishment	0.0429931	0.662701	Significant Impoverishment	0	1	NS Enrichment
SeparateAnalaysis	ASE-PO	Liver(Angus)	CMARB	67 (36)	201 (34)	0 (0)	53286 (2840)	0.61516	NS Impoverishment	0.0602419	0.636225	Significant Impoverishment	0	1	NS Enrichment
SeparateAnalaysis	ASE-PO	Liver(Angus)	CP8	72 (37)	201 (34)	0 (0)	53289 (2840)	0.602278	NS Impoverishment	0.0719176	0.623921	Significant Impoverishment	-0.0006298	0.754169	NS Impoverishment
SeparateAnalaysis	ASE-PO	Liver(Angus)	CRBY	97 (39)	201 (34)	0 (0)	53263 (2840)	0.545166	NS Impoverishment	0.171107	0.5692	Significant Impoverishment	0	1	NS Enrichment
SeparateAnalaysis	ASE-PO	Liver(Angus)	CRIB	161 (77)	201 (34)	0 (0)	53199 (2840)	0.435431	NS Impoverishment	0.0288272	0.464337	Significant Impoverishment	-0.0006315	0.68641	NS Impoverishment
SeparateAnalaysis	ASE-PO	Liver(Angus)	E_IGF	116 (40)	201 (34)	0 (0)	53241 (2839)	0.508123	NS Impoverishment	7.32863e-06	0.534692	Significant Impoverishment	0	1	NS Enrichment
SeparateAnalaysis	ASE-PO	Liver(Angus)	FI_ADG	81 (31)	201 (34)	0 (0)	53272 (2840)	0.580381	NS Impoverishment	0.000272966	0.602976	Significant Impoverishment	0	1	NS Enrichment
SeparateAnalaysis	ASE-PO	Liver(Angus)	FI_MIDWT	103 (51)	201 (34)	0 (0)	53250 (2840)	0.532938	NS Impoverishment	0.181598	0.557444	Significant Impoverishment	-0.0004655	0.834002	NS Impoverishment
SeparateAnalaysis	ASE-PO	Liver(Angus)	FI_NFI	239 (112)	196 (34)	5 (2)	53121 (2840)	1.81851e-05	Significant Enrichment	0.00757988	0.368682	Significant Enrichment	0.002095	0.080694	NS Enrichment
SeparateAnalaysis	ASE-PO	Liver(Angus)	MQLDPF	189 (59)	201 (34)	0 (0)	53171 (2839)	0.397968	NS Impoverishment	1.0553e-08	0.427771	Significant Impoverishment	0	1	NS Enrichment
SeparateAnalaysis	ASE-PO	Liver(Angus)	M_SEMA	99 (41)	194 (34)	0 (0)	52526 (2839)	0.545388	NS Impoverishment	0.15146	0.566943	Significant Impoverishment	0	1	NS Enrichment
SeparateAnalaysis	ASE-PO	Liver(Angus)	PW_HIP	154 (53)	201 (34)	0 (0)	53206 (2839)	0.445619	NS Impoverishment	4.27162e-07	0.474242	Significant Impoverishment	0	1	NS Enrichment
SeparateAnalaysis	ASE-PO	Liver(Angus)	PW_LWT	108 (51)	199 (34)	2 (2)	53253 (2839)	0.0132271	Significant Enrichment	0.00293155	0.544353	NS Enrichment	0.001938	0.1579	NS Enrichment
SeparateAnalaysis	ASE-PO	Liver(Angus)	PW_IGF	61 (31)	201 (34)	0 (0)	53295 (2840)	0.631481	NS Impoverishment	0.000115409	0.651794	Significant Impoverishment	0	1	NS Enrichment
SeparateAnalaysis	ASE-PO	Liver(Angus)	E_HIP	162 (49)	200 (34)	1 (1)	53193 (2840)	0.618427	NS Enrichment	0.000565171	0.460279	NS Enrichment	0.001283	0.408792	NS Enrichment
SeparateAnalaysis	ASE-PO	Liver(Angus)	X_HIP	86 (35)	201 (34)	0 (0)	53248 (2840)	0.568838	NS Impoverishment	0.131445	0.591918	Significant Impoverishment	0	1	NS Enrichment
SeparateAnalaysis	ASE-PO	Liver(Angus)	X_LWT	186 (53)	201 (34)	0 (0)	53175 (2840)	0.401756	NS Impoverishment	0.00173064	0.431479	Significant Impoverishment	-0.0007279	0.640176	NS Impoverishment
SeparateAnalaysis	ASE-PO	Liver(Angus)	X_SEMA	69 (35)	201 (34)	0 (0)	53291 (2840)	0.609949	NS Impoverishment	0.0699494	0.63125	Significant Impoverishment	-0.0004274	0.840389	NS Impoverishment
SeparateAnalaysis	ASE-PO	Liver(Angus)	X_SP8	127 (63)	201 (34)	0 (0)	53234 (2838)	0.48864	NS Impoverishment	2.68433e-05	0.515904	Significant Impoverishment	-0.007301	4.22753e-07	Significant Impoverishment
SeparateAnalaysis	ASE-PO	Liver(Angus)	X_SRIB	95 (35)	201 (34)	0 (0)	53266 (2839)	0.549351	NS Impoverishment	0.0015575	0.57322	Significant Impoverishment	0	1	NS Enrichment
SeparateAnalaysis	ASE-PO	Liver(Angus)	Multi-Trait	1222 (513)	199 (33)	2 (2)	52092 (2837)	0.21954	NS Impoverishment	0.00249921	0.0589007	NS Impoverishment	-0.001178	0.0239663	Significant Impoverishment
SeparateAnalaysis	eQTL	Liver(Angus)	CIMF	355 (231)	3291 (542)	7 (4)	222210 (11467)	0.45224	NS Enrichment	0.00450941	0.0309332	NS Enrichment	0.009756	0.00764612	Significant Enrichment
SeparateAnalaysis	eQTL	Liver(Angus)	CMARB	255 (169)	3298 (543)	0 (0)	222289 (11466)	0.0517679	NS Impoverishment	0.00822109	0.0651182	Significant Impoverishment	-0.004827	0.240695	NS Impoverishment
SeparateAnalaysis	eQTL	Liver(Angus)	CP8	349 (228)	3298 (543)	0 (0)	222220 (11466)	0.0228557	Significant Impoverishment	0.00264488	0.0867705	Significant Impoverishment	-0.01817	1.95821e-07	Significant Impoverishment
SeparateAnalaysis	eQTL	Liver(Angus)	CRBY	371 (234)	3292 (542)	6 (3)	222190 (11466)	0.831543	NS Enrichment	0.00502947	0.0692022	NS Enrichment	0.00118	0.73616	NS Enrichment
SeparateAnalaysis	eQTL	Liver(Angus)	CRIB	694 (392)	3289 (541)	9 (6)	221870 (11467)	0.690341	NS Impoverishment	0.00129874	0.0389161	NS Impoverishment	0.001806	0.472715	NS Enrichment
SeparateAnalaysis	eQTL	Liver(Angus)	E_IGF	359 (226)	3292 (542)	6 (4)	222178 (11465)	0.769946	NS Enrichment	0.0045814	0.0760649	NS Enrichment	-0.009175	0.00957921	Significant Impoverishment
SeparateAnalaysis	eQTL	Liver(Angus)	FI_ADG	282 (160)	3287 (543)	11 (4)	222261 (11466)	0.00105498	Significant Enrichment	0.000260071	0.0486629	NS Enrichment	0.007341	0.0463201	Significant Enrichment
SeparateAnalaysis	eQTL	Liver(Angus)	FI_MIDWT	504 (310)	3296 (542)	2 (2)	222039 (11467)	0.045561	Significant Impoverishment	0.000291179	0.0636368	Significant Impoverishment	-0.01148	5.72653e-05	Significant Impoverishment
SeparateAnalaysis	eQTL	Liver(Angus)	FI_NFI	956 (531)	3285 (541)	13 (8)	221611 (11468)	0.757796	NS Impoverishment	0.000750246	0.027701	NS Impoverishment	0.002691	0.206477	NS Enrichment
SeparateAnalaysis	eQTL	Liver(Angus)	MQLDPF	530 (285)	3289 (543)	9 (2)	222032 (11466)	0.684682	NS Enrichment	3.09802e-05	0.022953	NS Enrichment	-0.003217	0.276324	NS Impoverishment
SeparateAnalaysis	eQTL	Liver(Angus)	M_SEMA	435 (224)	3239 (529)	1 (1)	218109 (11466)	0.0319236	Significant Impoverishment	0.00254077	0.0444059	Significant Impoverishment	-0.005876	0.0798999	NS Impoverishment
SeparateAnalaysis	eQTL	Liver(Angus)	PW_HIP	624 (284)	3297 (542)	1 (1)	221936 (11467)	0.00665617	Significant Impoverishment	0.000457055	0.0265043	Significant Impoverishment	-0.004543	0.113339	NS Impoverishment
SeparateAnalaysis	eQTL	Liver(Angus)	PW_LWT	521 (300)	3291 (542)	7 (3)	222048 (11464)	0.7966	NS Impoverishment	0.00217741	0.0247348	NS Impoverishment	0.002754	0.356871	NS Enrichment
SeparateAnalaysis	eQTL	Liver(Angus)	PW_IGF	346 (174)	3294 (543)	4 (1)	222166 (11466)	0.620058	NS Impoverishment	0.00805135	0.0320257	NS Impoverishment	-0.004669	0.205661	NS Impoverishment
SeparateAnalaysis	eQTL	Liver(Angus)	E_HIP	554 (248)	3296 (542)	2 (2)	221930 (11467)	0.0302686	Significant Impoverishment	0.000273878	0.0195678	NS Impoverishment	-0.01011	0.000810895	Significant Impoverishment
SeparateAnalaysis	eQTL	Liver(Angus)	X_HIP	358 (212)	3293 (542)	5 (4)	222085 (11467)	0.894362	NS Impoverishment	0.00335367	0.073839	NS Impoverishment	0.00227	0.521965	NS Enrichment
SeparateAnalaysis	eQTL	Liver(Angus)	X_LWT	597 (305)	3282 (542)	16 (3)	221971 (11467)	0.0174627	Significant Enrichment	0.00208254	0.0302441	NS Enrichment	0.005239	0.0667171	NS Enrichment
SeparateAnalaysis	eQTL	Liver(Angus)	X_SEMA	318 (206)	3290 (543)	8 (2)	222250 (11466)	0.134387	NS Enrichment	0.00125196	0.0389273	NS Enrichment	-0.008018	0.0237684	Significant Impoverishment
SeparateAnalaysis	eQTL	Liver(Angus)	X_SP8	588 (345)	3287 (542)	11 (2)	221981 (11466)	0.442075	NS Enrichment	0.000801178	0.0357537	NS Enrichment	0.003549	0.180516	NS Enrichment
SeparateAnalaysis	eQTL	Liver(Angus)	X_SRIB	556 (255)	3294 (543)	4 (2)	222013 (11465)	0.140672	NS Impoverishment	0.00419831	0.0193816	NS Impoverishment	-0.002405	0.430405	NS Impoverishment
SeparateAnalaysis	eQTL	Liver(Angus)	Multi-Trait	4826 (2651)	3239 (537)	48 (31)	216868 (11262)	0.00509044	Significant Impoverishment	0.00101941	0.0158721	Significant Impoverishment	-0.0009925	0.302232	NS Impoverishment
PooledAnalaysis	ASE+eQTL	Liver(Angus)	CIMF	355 (231)	3993 (633)	7 (4)	221508 (11382)	0.814276	NS Enrichment	0.0203575	0.0360338	NS Enrichment	0.007943	0.0216742	Significant Enrichment
PooledAnalaysis	ASE+eQTL	Liver(Angus)	CMARB	253 (168)	3998 (634)	2 (1)	221589 (11381)	0.231931	NS Impoverishment	0.00710676	0.103615	NS Impoverishment	-0.0009616	0.777889	NS Impoverishment
PooledAnalaysis	ASE+eQTL	Liver(Angus)	CP8	349 (228)	4000 (634)	0 (0)	221518 (11381)	0.0120616	Significant Impoverishment	0.00957414	0.0435844	Significant Impoverishment	-0.01189	9.94431e-05	Significant Impoverishment
PooledAnalaysis	ASE+eQTL	Liver(Angus)	CRBY	371 (234)	3994 (633)	6 (3)	221488 (11381)	0.791417	NS Impoverishment	0.00729074	0.0331784	NS Impoverishment	0.001005	0.760858	NS Enrichment
PooledAnalaysis	ASE+eQTL	Liver(Angus)	CRIB	694 (392)	3991 (632)	9 (6)	221168 (11382)	0.323104	NS Impoverishment	0.00260234	0.0253456	NS Impoverishment	0.001216	0.588735	NS Enrichment
PooledAnalaysis	ASE+eQTL	Liver(Angus)	E_IGF	347 (224)	3982 (633)	18 (6)	221488 (11380)	4.62473e-06	Significant Enrichment	6.92672e-05	0.093867	Significant Enrichment	0.01519	1.4751e-09	Significant Enrichment
PooledAnalaysis	ASE+eQTL	Liver(Angus)	FI_ADG	282 (160)	3989 (634)	11 (4)	221559 (11381)	0.0100177	Significant Enrichment	5.64568e-05	0.0739463	NS Enrichment	0.003326	0.23958	NS Enrichment
PooledAnalaysis	ASE+eQTL	Liver(Angus)	FI_MIDWT	503 (309)	3997 (633)	3 (3)	221338 (11382)	0.0442532	Significant Impoverishment	0.0021464	0.0255421	NS Impoverishment	-0.007911	0.0032905	Significant Impoverishment
PooledAnalaysis	ASE+eQTL	Liver(Angus)	FI_NFI	955 (531)	3986 (632)	14 (9)	220910 (11383)	0.440418	NS Impoverishment	0.000716077	0.0300242	NS Impoverishment	0.000521	0.778122	NS Enrichment
PooledAnalaysis	ASE+eQTL	Liver(Angus)	MQLDPF	504 (283)	3965 (634)	35 (4)	221356 (11381)	1.11022e-16	Significant Enrichment	4.32151e-09	0.0733193	Significant Enrichment	0.007015	0.00260053	Significant Enrichment
PooledAnalaysis	ASE+eQTL	Liver(Angus)	M_SEMA	435 (224)	3933 (619)	1 (1)	217415 (11382)	0.0144633	Significant Impoverishment	0.00975112	0.020879	Significant Impoverishment	-0.003764	0.209928	NS Impoverishment
PooledAnalaysis	ASE+eQTL	Liver(Angus)	PW_HIP	605 (283)	3980 (632)	20 (2)	221253 (11383)	0.00668221	Significant Enrichment	4.8242e-05	0.0364871	NS Enrichment	-0.001428	0.572929	NS Impoverishment
PooledAnalaysis	ASE+eQTL	Liver(Angus)	PW_LWT	520 (299)	3992 (633)	8 (4)	221347 (11379)	0.65547	NS Impoverishment	0.00412182	0.0419641	NS Impoverishment	0.001689	0.48215	NS Enrichment
PooledAnalaysis	ASE+eQTL	Liver(Angus)	PW_IGF	341 (173)	3991 (634)	9 (2)	221469 (11381)	0.256153	NS Enrichment	0.00943059	0.0423385	NS Enrichment	-0.01063	0.000508348	Significant Impoverishment
PooledAnalaysis	ASE+eQTL	Liver(Angus)	E_HIP	552 (246)	3996 (631)	4 (4)	221230 (11384)	0.0596914	NS Impoverishment	5.58998e-05	0.0176283	NS Impoverishment	-0.0031	0.220852	NS Impoverishment
PooledAnalaysis	ASE+eQTL	Liver(Angus)	X_HIP	358 (212)	3995 (633)	5 (4)	221383 (11382)	0.568529	NS Impoverishment	0.00447195	0.0366005	NS Impoverishment	0.001026	0.753781	NS Enrichment
PooledAnalaysis	ASE+eQTL	Liver(Angus)	X_LWT	596 (304)	3983 (632)	17 (4)	221270 (11383)	0.0595614	NS Enrichment	0.000876883	0.0221983	NS Enrichment	0.00189	0.440841	NS Enrichment
PooledAnalaysis	ASE+eQTL	Liver(Angus)	X_SEMA	318 (206)	3992 (634)	8 (2)	221548 (11381)	0.349429	NS Enrichment	0.00433907	0.0534171	NS Enrichment	-0.005981	0.0568329	NS Impoverishment
PooledAnalaysis	ASE+eQTL	Liver(Angus)	X_SP8	585 (344)	3986 (633)	14 (3)	221282 (11381)	0.292713	NS Enrichment	0.000943415	0.0511123	NS Enrichment	0.001899	0.403062	NS Enrichment
PooledAnalaysis	ASE+eQTL	Liver(Angus)	X_SRIB	556 (255)	3996 (634)	4 (2)	221311 (11380)	0.0576662	NS Impoverishment	0.0133241	0.0159604	NS Impoverishment	-0.002724	0.311612	NS Impoverishment
PooledAnalaysis	ASE+eQTL	Liver(Angus)	Multi-Trait	4803 (2645)	3918 (625)	71 (39)	216189 (11180)	0.0906729	NS Impoverishment	0.000418014	0.0246065	NS Impoverishment	2.157e-05	0.979129	NS Enrichment
MetaAnalaysis	ASE+eQTL	Liver(Angus)	CIMF	355 (231)	4232 (653)	7 (4)	221384 (11364)	0.935282	NS Enrichment	0.0033486	0.0228266	NS Enrichment	0.008241	0.0659254	NS Enrichment
MetaAnalaysis	ASE+eQTL	Liver(Angus)	CMARB	252 (167)	4236 (653)	3 (2)	221466 (11364)	0.410047	NS Impoverishment	0.00360234	0.0453301	NS Impoverishment	-0.001595	0.722421	NS Impoverishment
MetaAnalaysis	ASE+eQTL	Liver(Angus)	CP8	349 (228)	4239 (654)	0 (0)	221394 (11363)	0.00973882	Significant Impoverishment	0.000744066	0.0339283	Significant Impoverishment	-0.01444	0.000278657	Significant Impoverishment
MetaAnalaysis	ASE+eQTL	Liver(Angus)	CRBY	373 (235)	4235 (654)	4 (2)	221362 (11362)	0.243144	NS Impoverishment	0.00211873	0.0209973	NS Impoverishment	-0.003075	0.481657	NS Impoverishment
MetaAnalaysis	ASE+eQTL	Liver(Angus)	CRIB	688 (391)	4224 (652)	15 (7)	221050 (11364)	0.613758	NS Enrichment	0.000834187	0.0139215	NS Enrichment	0.006843	0.0216313	Significant Enrichment
MetaAnalaysis	ASE+eQTL	Liver(Angus)	E_IGF	348 (222)	4222 (653)	17 (8)	221363 (11362)	8.86467e-05	Significant Enrichment	0.000109786	0.0580353	Significant Enrichment	0.01573	1.64027e-06	Significant Enrichment
MetaAnalaysis	ASE+eQTL	Liver(Angus)	FI_ADG	282 (160)	4228 (654)	11 (4)	221435 (11363)	0.0177329	Significant Enrichment	3.70456e-05	0.0582042	NS Enrichment	0.0001484	0.968145	NS Enrichment
MetaAnalaysis	ASE+eQTL	Liver(Angus)	FI_MIDWT	505 (311)	4238 (654)	1 (1)	221212 (11363)	0.00533954	Significant Impoverishment	0.000445662	0.0181509	Significant Impoverishment	-0.01202	0.00072663	Significant Impoverishment
MetaAnalaysis	ASE+eQTL	Liver(Angus)	FI_NFI	957 (533)	4227 (653)	12 (7)	220784 (11364)	0.142726	NS Impoverishment	0.00016691	0.0126619	NS Impoverishment	-0.0008463	0.730307	NS Impoverishment
MetaAnalaysis	ASE+eQTL	Liver(Angus)	MQLDPF	501 (282)	4201 (654)	38 (5)	221235 (11363)	0	Significant Enrichment	1.20231e-09	0.0250881	Significant Enrichment	0.002221	0.467529	NS Enrichment
MetaAnalaysis	ASE+eQTL	Liver(Angus)	M_SEMA	435 (224)	4176 (640)	1 (1)	217281 (11361)	0.0110118	Significant Impoverishment	0.00131827	0.0130895	Significant Impoverishment	-0.004299	0.280942	NS Impoverishment
MetaAnalaysis	ASE+eQTL	Liver(Angus)	PW_HIP	626 (286)	4239 (654)	0 (0)	221108 (11363)	0.000531777	Significant Impoverishment	2.50943e-06	0.0173799	Significant Impoverishment	-0.003992	0.232588	NS Impoverishment
MetaAnalaysis	ASE+eQTL	Liver(Angus)	PW_LWT	520 (299)	4231 (654)	8 (4)	221223 (11360)	0.540826	NS Impoverishment	0.000377671	0.0207251	NS Impoverishment	-0.003264	0.296902	NS Impoverishment
MetaAnalaysis	ASE+eQTL	Liver(Angus)	PW_IGF	345 (173)	4234 (654)	5 (2)	221341 (11363)	0.536719	NS Impoverishment	0.00129455	0.0304552	NS Impoverishment	-0.02921	1.66388e-13	Significant Impoverishment
MetaAnalaysis	ASE+eQTL	Liver(Angus)	E_HIP	552 (246)	4235 (652)	4 (4)	221106 (11365)	0.0440978	Significant Impoverishment	1.05049e-05	0.00935259	NS Impoverishment	-0.005334	0.112319	NS Impoverishment
MetaAnalaysis	ASE+eQTL	Liver(Angus)	X_HIP	359 (213)	4235 (653)	4 (3)	221258 (11364)	0.276224	NS Impoverishment	0.000711466	0.0248575	NS Impoverishment	-0.000369	0.931837	NS Impoverishment
MetaAnalaysis	ASE+eQTL	Liver(Angus)	X_LWT	602 (303)	4228 (652)	11 (5)	221140 (11365)	0.881796	NS Impoverishment	0.000368248	0.0133922	NS Impoverishment	0.002348	0.471931	NS Enrichment
MetaAnalaysis	ASE+eQTL	Liver(Angus)	X_SEMA	316 (205)	4229 (654)	10 (3)	221426 (11363)	0.1125	NS Enrichment	0.000586793	0.0386399	NS Enrichment	-0.0006659	0.871293	NS Impoverishment
MetaAnalaysis	ASE+eQTL	Liver(Angus)	X_SP8	585 (344)	4225 (652)	14 (3)	221158 (11365)	0.40457	NS Enrichment	8.43325e-05	0.0276597	NS Enrichment	0.004674	0.116065	NS Enrichment
MetaAnalaysis	ASE+eQTL	Liver(Angus)	X_SRIB	555 (254)	4234 (654)	5 (3)	221188 (11362)	0.0860415	NS Impoverishment	0.00213309	0.0116587	NS Impoverishment	-0.003912	0.264938	NS Impoverishment
MetaAnalaysis	ASE+eQTL	Liver(Angus)	Multi-Trait	4818 (2648)	4171 (648)	57 (36)	216042 (11157)	0.000226682	Significant Impoverishment	6.54938e-06	0.00378748	Significant Impoverishment	-0.004143	0.000140859	Significant Impoverishment
SeparateAnalaysis	ASE	Liver(Holstein)	CIMF	150 (93)	1527 (255)	1 (1)	100273 (5493)	0.397202	NS Impoverishment	0.0848074	0.113959	NS Impoverishment	0.0004814	0.885197	NS Enrichment
SeparateAnalaysis	ASE	Liver(Holstein)	CMARB	122 (72)	1522 (255)	0 (0)	100202 (5493)	0.173428	NS Impoverishment	0.0322653	0.154592	NS Impoverishment	-0.0004113	0.905652	NS Impoverishment
SeparateAnalaysis	ASE	Liver(Holstein)	CP8	188 (88)	1525 (255)	3 (1)	100236 (5493)	0.934726	NS Enrichment	0.00481069	0.0773006	NS Enrichment	0.000476	0.85335	NS Enrichment
SeparateAnalaysis	ASE	Liver(Holstein)	CRBY	178 (86)	1524 (255)	4 (2)	100211 (5493)	0.437647	NS Enrichment	0.0552188	0.083151	NS Enrichment	0.00355	0.237507	NS Enrichment
SeparateAnalaysis	ASE	Liver(Holstein)	CRIB	298 (164)	1523 (254)	5 (2)	100112 (5494)	0.828252	NS Enrichment	0.00360561	0.0285119	NS Enrichment	0.002086	0.338889	NS Enrichment
SeparateAnalaysis	ASE	Liver(Holstein)	E_IGF	185 (97)	1524 (254)	0 (0)	99782 (5491)	0.0927791	NS Impoverishment	0.000371966	0.0830354	NS Impoverishment	-0.008147	0.00039305	Significant Impoverishment
SeparateAnalaysis	ASE	Liver(Holstein)	FI_ADG	130 (63)	1522 (255)	0 (0)	100135 (5492)	0.159824	NS Impoverishment	2.00092e-05	0.143794	NS Impoverishment	-0.009721	2.57135e-05	Significant Impoverishment
SeparateAnalaysis	ASE	Liver(Holstein)	FI_MIDWT	239 (129)	1521 (254)	1 (1)	100026 (5493)	0.168061	NS Impoverishment	0.00851979	0.0496971	NS Impoverishment	0.0001315	0.954586	NS Enrichment
SeparateAnalaysis	ASE	Liver(Holstein)	FI_NFI	415 (211)	1497 (255)	31 (3)	99928 (5493)	0	Significant Enrichment	0.00142038	0.0470324	Significant Enrichment	0.0003838	0.817164	NS Enrichment
SeparateAnalaysis	ASE	Liver(Holstein)	MQLDPF	249 (123)	1462 (254)	60 (3)	100148 (5494)	0	Significant Enrichment	4.3609e-11	0.072876	Significant Enrichment	0.01716	5.9752e-19	Significant Enrichment
SeparateAnalaysis	ASE	Liver(Holstein)	M_SEMA	202 (87)	1516 (253)	3 (1)	98452 (5488)	0.950471	NS Impoverishment	0.00161599	0.0646137	NS Impoverishment	0.00438	0.129683	NS Enrichment
SeparateAnalaysis	ASE	Liver(Holstein)	PW_HIP	294 (119)	1516 (254)	6 (1)	100052 (5494)	0.469459	NS Enrichment	0.000169282	0.0317414	NS Enrichment	-0.003625	0.133241	NS Impoverishment
SeparateAnalaysis	ASE	Liver(Holstein)	PW_LWT	244 (100)	1527 (255)	1 (1)	100173 (5493)	0.159513	NS Impoverishment	0.000623737	0.0469892	NS Impoverishment	-0.0008467	0.71267	NS Impoverishment
SeparateAnalaysis	ASE	Liver(Holstein)	PW_IGF	143 (63)	1521 (253)	1 (1)	99468 (5490)	0.424044	NS Impoverishment	0.00404711	0.121632	NS Impoverishment	0.001383	0.64024	NS Enrichment
SeparateAnalaysis	ASE	Liver(Holstein)	E_HIP	240 (85)	1512 (254)	9 (3)	99971 (5491)	0.00579575	Significant Enrichment	1.10236e-09	0.0445224	NS Enrichment	0.006814	0.00447215	Significant Enrichment
SeparateAnalaysis	ASE	Liver(Holstein)	X_HIP	166 (106)	1520 (255)	1 (1)	100005 (5492)	0.339241	NS Impoverishment	0.00840603	0.0975421	NS Impoverishment	0.0006314	0.826177	NS Enrichment
SeparateAnalaysis	ASE	Liver(Holstein)	X_LWT	286 (129)	1526 (255)	2 (2)	100129 (5493)	0.260541	NS Impoverishment	0.00299267	0.0338365	NS Impoverishment	-0.002069	0.347243	NS Impoverishment
SeparateAnalaysis	ASE	Liver(Holstein)	X_SEMA	131 (77)	1527 (255)	1 (1)	100285 (5493)	0.483066	NS Impoverishment	0.00518766	0.138984	NS Impoverishment	-0.004497	0.134966	NS Impoverishment
SeparateAnalaysis	ASE	Liver(Holstein)	X_SP8	285 (139)	1526 (255)	2 (1)	100134 (5493)	0.262835	NS Impoverishment	0.000465599	0.0385521	NS Impoverishment	-0.001437	0.483986	NS Impoverishment
SeparateAnalaysis	ASE	Liver(Holstein)	X_SRIB	201 (87)	1528 (255)	0 (0)	100218 (5493)	0.0800194	NS Impoverishment	0.00979148	0.0689816	NS Impoverishment	-0.002637	0.358063	NS Impoverishment
SeparateAnalaysis	ASE	Liver(Holstein)	Multi-Trait	2054 (1081)	1472 (251)	53 (21)	98228 (5464)	0.000102161	Significant Enrichment	0.000472353	0.0265052	Significant Enrichment	-0.001684	0.0258142	Significant Impoverishment
SeparateAnalaysis	ASE-PO	Liver(Holstein)	CIMF	150 (93)	447 (100)	1 (1)	101353 (5648)	0.678674	NS Enrichment	0.0471233	0.448385	NS Enrichment	0.0004407	0.766959	NS Enrichment
SeparateAnalaysis	ASE-PO	Liver(Holstein)	CMARB	122 (72)	448 (100)	0 (0)	101276 (5648)	0.462569	NS Impoverishment	0.0209008	0.495435	Significant Impoverishment	-0.001	0.518848	NS Impoverishment
SeparateAnalaysis	ASE-PO	Liver(Holstein)	CP8	191 (89)	448 (100)	0 (0)	101313 (5648)	0.358089	NS Impoverishment	0.005877	0.395007	Significant Impoverishment	-0.0002989	0.794591	NS Impoverishment
SeparateAnalaysis	ASE-PO	Liver(Holstein)	CRBY	181 (87)	447 (100)	1 (1)	101288 (5648)	0.822547	NS Enrichment	0.0803755	0.405702	NS Enrichment	0.0002291	0.864253	NS Enrichment
SeparateAnalaysis	ASE-PO	Liver(Holstein)	CRIB	303 (166)	448 (100)	0 (0)	101187 (5648)	0.24677	NS Impoverishment	0.00530544	0.284361	Significant Impoverishment	-7.633e-05	0.937455	NS Impoverishment
SeparateAnalaysis	ASE-PO	Liver(Holstein)	E_IGF	185 (97)	448 (100)	0 (0)	100858 (5645)	0.364671	NS Impoverishment	0.00322364	0.401475	Significant Impoverishment	-0.0004073	0.691112	NS Impoverishment
SeparateAnalaysis	ASE-PO	Liver(Holstein)	FI_ADG	130 (63)	448 (100)	0 (0)	101209 (5647)	0.448105	NS Impoverishment	0.000163581	0.482055	Significant Impoverishment	-2.388e-05	0.981522	NS Impoverishment
SeparateAnalaysis	ASE-PO	Liver(Holstein)	FI_MIDWT	238 (129)	446 (100)	2 (1)	101101 (5647)	0.3569	NS Enrichment	0.0180215	0.33985	NS Enrichment	-0.0008569	0.405932	NS Impoverishment
SeparateAnalaysis	ASE-PO	Liver(Holstein)	FI_NFI	444 (212)	446 (99)	2 (2)	100979 (5649)	0.977905	NS Enrichment	0.00458132	0.196475	NS Enrichment	2.131e-05	0.97703	NS Enrichment
SeparateAnalaysis	ASE-PO	Liver(Holstein)	MQLDPF	309 (126)	448 (100)	0 (0)	101162 (5648)	0.242087	NS Impoverishment	1.78675e-08	0.281482	Significant Impoverishment	-0.0003617	0.673612	NS Impoverishment
SeparateAnalaysis	ASE-PO	Liver(Holstein)	M_SEMA	205 (88)	442 (99)	0 (0)	99526 (5642)	0.340006	NS Impoverishment	0.00804053	0.377095	Significant Impoverishment	-0.001126	0.379809	NS Impoverishment
SeparateAnalaysis	ASE-PO	Liver(Holstein)	PW_HIP	299 (119)	447 (100)	1 (1)	101121 (5648)	0.780203	NS Impoverishment	0.000176459	0.287231	NS Impoverishment	0.000708	0.511354	NS Enrichment
SeparateAnalaysis	ASE-PO	Liver(Holstein)	PW_LWT	245 (101)	448 (100)	0 (0)	101252 (5648)	0.297801	NS Impoverishment	0.0124845	0.335234	Significant Impoverishment	-0.0005095	0.619156	NS Impoverishment
SeparateAnalaysis	ASE-PO	Liver(Holstein)	PW_IGF	144 (64)	447 (100)	0 (0)	100542 (5643)	0.423636	NS Impoverishment	0.033394	0.457881	Significant Impoverishment	-0.0002317	0.860669	NS Impoverishment
SeparateAnalaysis	ASE-PO	Liver(Holstein)	E_HIP	249 (88)	448 (100)	0 (0)	101035 (5645)	0.293372	NS Impoverishment	3.49853e-06	0.331434	Significant Impoverishment	-0.001332	0.213234	NS Impoverishment
SeparateAnalaysis	ASE-PO	Liver(Holstein)	X_HIP	166 (106)	447 (100)	1 (1)	101078 (5647)	0.757278	NS Enrichment	0.0518643	0.425273	NS Enrichment	0.0005317	0.678819	NS Enrichment
SeparateAnalaysis	ASE-PO	Liver(Holstein)	X_LWT	288 (131)	448 (100)	0 (0)	101207 (5648)	0.258861	NS Impoverishment	0.0036604	0.296654	Significant Impoverishment	-0.002122	0.0306595	Significant Impoverishment
SeparateAnalaysis	ASE-PO	Liver(Holstein)	X_SEMA	130 (77)	446 (100)	2 (1)	101366 (5648)	0.0615353	NS Enrichment	0.0198354	0.47904	NS Enrichment	-0.003925	0.00346093	Significant Impoverishment
SeparateAnalaysis	ASE-PO	Liver(Holstein)	X_SP8	285 (139)	446 (100)	2 (1)	101214 (5648)	0.509102	NS Enrichment	0.00260387	0.29814	NS Enrichment	0.001476	0.107004	NS Enrichment
SeparateAnalaysis	ASE-PO	Liver(Holstein)	X_SRIB	201 (87)	448 (100)	0 (0)	101298 (5648)	0.345766	NS Impoverishment	0.00741393	0.38225	Significant Impoverishment	-0.00113	0.377002	NS Impoverishment
SeparateAnalaysis	ASE-PO	Liver(Holstein)	Multi-Trait	2102 (1097)	433 (99)	5 (5)	99267 (5616)	0.171552	NS Impoverishment	0.00331412	0.0636094	NS Impoverishment	-0.0008078	0.0151819	Significant Impoverishment
SeparateAnalaysis	eQTL	Liver(Holstein)	CIMF	438 (264)	3563 (627)	0 (0)	256412 (13538)	0.0136247	Significant Impoverishment	0.0111277	0.0579451	Significant Impoverishment	-0.006497	0.0437065	Significant Impoverishment
SeparateAnalaysis	eQTL	Liver(Holstein)	CMARB	292 (197)	3545 (627)	5 (3)	256203 (13536)	0.636159	NS Enrichment	0.0045565	0.0586741	NS Enrichment	0.002695	0.453979	NS Enrichment
SeparateAnalaysis	eQTL	Liver(Holstein)	CP8	371 (261)	3560 (627)	3 (1)	256477 (13538)	0.345648	NS Impoverishment	0.00735431	0.0927524	NS Impoverishment	-0.004057	0.206017	NS Impoverishment
SeparateAnalaysis	eQTL	Liver(Holstein)	CRBY	414 (268)	3560 (627)	3 (2)	256292 (13533)	0.253285	NS Impoverishment	0.00667008	0.0682469	NS Impoverishment	-0.01127	0.00033285	Significant Impoverishment
SeparateAnalaysis	eQTL	Liver(Holstein)	CRIB	789 (468)	3552 (626)	11 (4)	255995 (13537)	0.987468	NS Enrichment	0.00252564	0.0322252	NS Enrichment	-0.01065	1.86645e-06	Significant Impoverishment
SeparateAnalaysis	eQTL	Liver(Holstein)	E_IGF	490 (304)	3546 (627)	1 (1)	254942 (13525)	0.0260824	Significant Impoverishment	0.00499675	0.0428703	Significant Impoverishment	-0.006938	0.0169397	Significant Impoverishment
SeparateAnalaysis	eQTL	Liver(Holstein)	FI_ADG	345 (193)	3542 (626)	7 (3)	255995 (13537)	0.313502	NS Enrichment	0.000721645	0.0403011	NS Enrichment	-0.00151	0.639533	NS Impoverishment
SeparateAnalaysis	eQTL	Liver(Holstein)	FI_MIDWT	572 (361)	3547 (626)	2 (2)	255768 (13537)	0.0355467	Significant Impoverishment	0.00133172	0.0577811	Significant Impoverishment	-0.0067	0.00855996	Significant Impoverishment
SeparateAnalaysis	eQTL	Liver(Holstein)	FI_NFI	971 (601)	3543 (625)	9 (6)	255691 (13539)	0.227305	NS Impoverishment	0.000778254	0.0423777	NS Impoverishment	-0.005265	0.00694218	Significant Impoverishment
SeparateAnalaysis	eQTL	Liver(Holstein)	MQLDPF	595 (346)	3509 (627)	53 (4)	256134 (13537)	0	Significant Enrichment	4.07366e-05	0.035447	Significant Enrichment	0.005661	0.0272087	Significant Enrichment
SeparateAnalaysis	eQTL	Liver(Holstein)	M_SEMA	484 (264)	3513 (620)	4 (2)	250836 (13515)	0.288144	NS Impoverishment	0.0035174	0.0414479	NS Impoverishment	-0.006999	0.019418	Significant Impoverishment
SeparateAnalaysis	eQTL	Liver(Holstein)	PW_HIP	746 (358)	3536 (626)	15 (5)	255867 (13537)	0.148929	NS Enrichment	0.00109594	0.0187335	NS Enrichment	0.002903	0.237415	NS Enrichment
SeparateAnalaysis	eQTL	Liver(Holstein)	PW_LWT	607 (362)	3552 (626)	5 (3)	256243 (13536)	0.241458	NS Impoverishment	0.00376278	0.0430194	NS Impoverishment	0.000452	0.86329	NS Enrichment
SeparateAnalaysis	eQTL	Liver(Holstein)	PW_IGF	396 (210)	3535 (623)	3 (1)	253837 (13517)	0.286251	NS Impoverishment	0.00586533	0.0748917	NS Impoverishment	-0.0002168	0.94652	NS Impoverishment
SeparateAnalaysis	eQTL	Liver(Holstein)	E_HIP	666 (310)	3543 (627)	5 (2)	255474 (13528)	0.165219	NS Impoverishment	0.000358279	0.0302999	NS Impoverishment	-0.003543	0.162245	NS Impoverishment
SeparateAnalaysis	eQTL	Liver(Holstein)	X_HIP	509 (348)	3546 (626)	2 (2)	255523 (13531)	0.0573098	NS Impoverishment	0.00461089	0.0392024	NS Impoverishment	-0.002819	0.307619	NS Impoverishment
SeparateAnalaysis	eQTL	Liver(Holstein)	X_LWT	738 (410)	3552 (626)	4 (2)	256092 (13538)	0.0520441	NS Impoverishment	0.00211564	0.0221619	NS Impoverishment	-0.002335	0.327782	NS Impoverishment
SeparateAnalaysis	eQTL	Liver(Holstein)	X_SEMA	387 (266)	3552 (626)	5 (2)	256460 (13539)	0.877302	NS Impoverishment	0.0028391	0.0818775	NS Impoverishment	0.0008475	0.776985	NS Enrichment
SeparateAnalaysis	eQTL	Liver(Holstein)	X_SP8	714 (433)	3554 (627)	3 (2)	256143 (13535)	0.0286098	Significant Impoverishment	0.00158962	0.0502426	Significant Impoverishment	-0.006146	0.00783553	Significant Impoverishment
SeparateAnalaysis	eQTL	Liver(Holstein)	X_SRIB	642 (334)	3556 (627)	1 (1)	256215 (13538)	0.00810819	Significant Impoverishment	0.00650842	0.0361841	Significant Impoverishment	-0.002788	0.28323	NS Impoverishment
SeparateAnalaysis	eQTL	Liver(Holstein)	Multi-Trait	5543 (3190)	3460 (617)	100 (41)	250513 (13223)	0.00884791	Significant Enrichment	0.0022845	0.016018	NS Enrichment	0.0001287	0.878776	NS Enrichment
PooledAnalaysis	ASE+eQTL	Liver(Holstein)	CIMF	437 (263)	4889 (843)	1 (1)	255088 (13328)	0.0109183	Significant Impoverishment	0.0828336	0.0214307	Significant Impoverishment	-0.003074	0.208122	NS Impoverishment
PooledAnalaysis	ASE+eQTL	Liver(Holstein)	CMARB	292 (197)	4866 (843)	5 (3)	254884 (13326)	0.809418	NS Impoverishment	0.0304043	0.0667825	NS Impoverishment	0.001205	0.648825	NS Enrichment
PooledAnalaysis	ASE+eQTL	Liver(Holstein)	CP8	368 (260)	4884 (843)	6 (2)	255155 (13328)	0.696572	NS Impoverishment	0.00194448	0.078017	NS Impoverishment	-0.001628	0.448304	NS Impoverishment
PooledAnalaysis	ASE+eQTL	Liver(Holstein)	CRBY	410 (266)	4883 (843)	7 (4)	254971 (13323)	0.763208	NS Impoverishment	0.0144661	0.0469192	NS Impoverishment	-0.004278	0.062221	NS Impoverishment
PooledAnalaysis	ASE+eQTL	Liver(Holstein)	CRIB	784 (466)	4874 (841)	16 (6)	254675 (13328)	0.799452	NS Enrichment	0.0080538	0.0245452	NS Enrichment	-0.005108	0.00192988	Significant Impoverishment
PooledAnalaysis	ASE+eQTL	Liver(Holstein)	E_IGF	490 (304)	4869 (842)	1 (1)	253621 (13316)	0.0061829	Significant Impoverishment	0.00529049	0.0567653	Significant Impoverishment	-0.007483	0.000107904	Significant Impoverishment
PooledAnalaysis	ASE+eQTL	Liver(Holstein)	FI_ADG	345 (193)	4863 (842)	7 (3)	254676 (13327)	0.873741	NS Enrichment	0.000491599	0.0859144	NS Enrichment	-0.007193	0.000380865	Significant Impoverishment
PooledAnalaysis	ASE+eQTL	Liver(Holstein)	FI_MIDWT	571 (362)	4867 (841)	3 (3)	254450 (13328)	0.0168481	Significant Impoverishment	0.00272696	0.0395172	Significant Impoverishment	-0.003747	0.0394241	Significant Impoverishment
PooledAnalaysis	ASE+eQTL	Liver(Holstein)	FI_NFI	940 (598)	4839 (841)	40 (9)	254397 (13329)	3.35302e-07	Significant Enrichment	0.000200003	0.061101	Significant Enrichment	-0.00282	0.0361801	Significant Impoverishment
PooledAnalaysis	ASE+eQTL	Liver(Holstein)	MQLDPF	573 (345)	4808 (843)	75 (6)	254837 (13327)	0	Significant Enrichment	8.89431e-08	0.093188	Significant Enrichment	0.01203	3.46023e-13	Significant Enrichment
PooledAnalaysis	ASE+eQTL	Liver(Holstein)	M_SEMA	481 (264)	4828 (834)	7 (3)	249523 (13307)	0.453151	NS Impoverishment	0.00350957	0.0306387	NS Impoverishment	-0.001587	0.470092	NS Impoverishment
PooledAnalaysis	ASE+eQTL	Liver(Holstein)	PW_HIP	740 (357)	4851 (841)	21 (6)	254554 (13328)	0.070691	NS Enrichment	0.00179557	0.0274235	NS Enrichment	-0.0002201	0.90364	NS Impoverishment
PooledAnalaysis	ASE+eQTL	Liver(Holstein)	PW_LWT	606 (361)	4878 (842)	6 (4)	254919 (13326)	0.102206	NS Impoverishment	0.00372962	0.0282079	NS Impoverishment	-0.0004379	0.811793	NS Impoverishment
PooledAnalaysis	ASE+eQTL	Liver(Holstein)	PW_IGF	395 (209)	4856 (837)	4 (2)	252518 (13309)	0.19441	NS Impoverishment	0.0124335	0.0312401	NS Impoverishment	0.0003368	0.884478	NS Enrichment
PooledAnalaysis	ASE+eQTL	Liver(Holstein)	E_HIP	657 (307)	4854 (842)	14 (5)	254165 (13319)	0.685305	NS Enrichment	4.62027e-05	0.023763	NS Enrichment	0.001362	0.459668	NS Enrichment
PooledAnalaysis	ASE+eQTL	Liver(Holstein)	X_HIP	508 (347)	4865 (842)	3 (3)	254206 (13321)	0.0316457	Significant Impoverishment	0.0214464	0.0288188	NS Impoverishment	-0.0009458	0.652597	NS Impoverishment
PooledAnalaysis	ASE+eQTL	Liver(Holstein)	X_LWT	736 (408)	4877 (842)	6 (4)	254769 (13328)	0.0319547	Significant Impoverishment	0.00477241	0.0216542	NS Impoverishment	-0.002065	0.228849	NS Impoverishment
PooledAnalaysis	ASE+eQTL	Liver(Holstein)	X_SEMA	386 (265)	4878 (842)	6 (3)	255136 (13329)	0.614418	NS Impoverishment	0.00640066	0.035953	NS Impoverishment	-0.001163	0.603955	NS Impoverishment
PooledAnalaysis	ASE+eQTL	Liver(Holstein)	X_SP8	712 (432)	4879 (843)	5 (3)	254820 (13325)	0.0198784	Significant Impoverishment	0.00118368	0.0496064	Significant Impoverishment	-0.004595	0.00482376	Significant Impoverishment
PooledAnalaysis	ASE+eQTL	Liver(Holstein)	X_SRIB	642 (334)	4883 (843)	1 (1)	254890 (13328)	0.00128666	Significant Impoverishment	0.0261229	0.0140032	Significant Impoverishment	-0.00251	0.213819	NS Impoverishment
PooledAnalaysis	ASE+eQTL	Liver(Holstein)	Multi-Trait	5517 (3171)	4758 (830)	126 (61)	249217 (13016)	0.0493341	Significant Enrichment	0.00422725	0.0130475	NS Enrichment	-0.0006483	0.278735	NS Impoverishment
MetaAnalaysis	ASE+eQTL	Liver(Holstein)	CIMF	438 (264)	5687 (902)	0 (0)	254290 (13269)	0.00174971	Significant Impoverishment	0.00539024	0.00952505	Significant Impoverishment	-0.006864	0.0659025	NS Impoverishment
MetaAnalaysis	ASE+eQTL	Liver(Holstein)	CMARB	293 (198)	5665 (902)	4 (2)	254085 (13267)	0.325189	NS Impoverishment	0.0102562	0.0327101	NS Impoverishment	-0.001338	0.743567	NS Impoverishment
MetaAnalaysis	ASE+eQTL	Liver(Holstein)	CP8	365 (260)	5678 (901)	9 (2)	254361 (13270)	0.768205	NS Enrichment	0.000698055	0.0313781	NS Enrichment	-0.006932	0.0338698	Significant Impoverishment
MetaAnalaysis	ASE+eQTL	Liver(Holstein)	CRBY	409 (265)	5679 (901)	8 (5)	254175 (13265)	0.709417	NS Impoverishment	0.00412059	0.0174312	NS Impoverishment	0.001577	0.65598	NS Enrichment
MetaAnalaysis	ASE+eQTL	Liver(Holstein)	CRIB	782 (465)	5669 (901)	18 (7)	253880 (13268)	0.8988	NS Enrichment	0.00109515	0.00727172	NS Enrichment	-0.004676	0.0660759	NS Impoverishment
MetaAnalaysis	ASE+eQTL	Liver(Holstein)	E_IGF	486 (303)	5659 (900)	5 (2)	252831 (13258)	0.0763489	NS Impoverishment	0.000493587	0.0229644	NS Impoverishment	-0.009353	0.00132671	Significant Impoverishment
MetaAnalaysis	ASE+eQTL	Liver(Holstein)	FI_ADG	345 (193)	5661 (901)	7 (3)	253878 (13268)	0.804791	NS Impoverishment	7.0207e-05	0.0352449	NS Impoverishment	-0.03862	8.92148e-37	Significant Impoverishment
MetaAnalaysis	ASE+eQTL	Liver(Holstein)	FI_MIDWT	573 (364)	5667 (901)	1 (1)	253650 (13268)	0.000983377	Significant Impoverishment	0.000956587	0.0141996	Significant Impoverishment	-0.01285	4.24545e-06	Significant Impoverishment
MetaAnalaysis	ASE+eQTL	Liver(Holstein)	FI_NFI	950 (597)	5646 (900)	30 (10)	253590 (13270)	0.0588347	NS Enrichment	1.22818e-05	0.0161085	NS Enrichment	-0.001966	0.339913	NS Impoverishment
MetaAnalaysis	ASE+eQTL	Liver(Holstein)	MQLDPF	559 (344)	5592 (901)	89 (7)	254053 (13269)	0	Significant Enrichment	3.63465e-10	0.0330635	Significant Enrichment	0.04022	2.14359e-58	Significant Enrichment
MetaAnalaysis	ASE+eQTL	Liver(Holstein)	M_SEMA	481 (264)	5609 (889)	7 (3)	248742 (13252)	0.246557	NS Impoverishment	0.000255129	0.0112991	NS Impoverishment	-0.003475	0.299175	NS Impoverishment
MetaAnalaysis	ASE+eQTL	Liver(Holstein)	PW_HIP	740 (357)	5649 (900)	21 (6)	253756 (13269)	0.272332	NS Enrichment	5.5356e-05	0.00862662	NS Enrichment	0.001128	0.688114	NS Enrichment
MetaAnalaysis	ASE+eQTL	Liver(Holstein)	PW_LWT	584 (360)	5653 (901)	28 (5)	254144 (13267)	4.94343e-05	Significant Enrichment	0.000189215	0.0127589	Significant Enrichment	0.006611	0.0178238	Significant Enrichment
MetaAnalaysis	ASE+eQTL	Liver(Holstein)	PW_IGF	392 (207)	5646 (897)	7 (4)	251728 (13249)	0.549368	NS Impoverishment	0.0012906	0.0192511	NS Impoverishment	0.003204	0.362445	NS Enrichment
MetaAnalaysis	ASE+eQTL	Liver(Holstein)	E_HIP	652 (308)	5645 (900)	19 (4)	253374 (13261)	0.24802	NS Enrichment	3.51441e-07	0.00691507	NS Enrichment	-0.009825	0.000420312	Significant Impoverishment
MetaAnalaysis	ASE+eQTL	Liver(Holstein)	X_HIP	505 (347)	5657 (899)	6 (3)	253414 (13264)	0.118653	NS Impoverishment	0.00319113	0.0150199	NS Impoverishment	-0.007436	0.0208212	Significant Impoverishment
MetaAnalaysis	ASE+eQTL	Liver(Holstein)	X_LWT	732 (407)	5670 (900)	10 (5)	253976 (13270)	0.119519	NS Impoverishment	0.000353472	0.00804101	NS Impoverishment	-0.009458	0.000322303	Significant Impoverishment
MetaAnalaysis	ASE+eQTL	Liver(Holstein)	X_SEMA	390 (266)	5679 (902)	2 (2)	254335 (13269)	0.0233905	Significant Impoverishment	0.000312577	0.0210702	NS Impoverishment	-0.003623	0.289032	NS Impoverishment
MetaAnalaysis	ASE+eQTL	Liver(Holstein)	X_SP8	701 (429)	5665 (901)	16 (6)	254034 (13267)	0.926859	NS Enrichment	0.00021104	0.0167192	NS Enrichment	-0.01062	1.87673e-05	Significant Impoverishment
MetaAnalaysis	ASE+eQTL	Liver(Holstein)	X_SRIB	641 (333)	5679 (900)	2 (2)	254094 (13271)	0.00115041	Significant Impoverishment	0.00464023	0.0051196	Significant Impoverishment	-0.004219	0.166184	NS Impoverishment
MetaAnalaysis	ASE+eQTL	Liver(Holstein)	Multi-Trait	5481 (3163)	5521 (892)	162 (69)	248454 (12954)	0.000401572	Significant Enrichment	4.26638e-05	0.00173538	NS Enrichment	-0.00375	3.76654e-05	Significant Impoverishment
SeparateAnalaysis	ASE	Blood(Holstein)	CIMF	178 (107)	2034 (358)	2 (2)	111420 (6460)	0.490875	NS Impoverishment	0.00501076	0.0741421	NS Impoverishment	0.0006713	0.778722	NS Enrichment
SeparateAnalaysis	ASE	Blood(Holstein)	CMARB	133 (84)	2035 (359)	1 (1)	111362 (6459)	0.360785	NS Impoverishment	0.0170387	0.121649	NS Impoverishment	-0.003176	0.240735	NS Impoverishment
SeparateAnalaysis	ASE	Blood(Holstein)	CP8	177 (104)	2028 (359)	8 (3)	111422 (6459)	0.00935007	Significant Enrichment	0.00525469	0.0701616	NS Enrichment	0.002984	0.183053	NS Enrichment
SeparateAnalaysis	ASE	Blood(Holstein)	CRBY	165 (106)	2036 (359)	0 (0)	111394 (6459)	0.0824618	NS Impoverishment	0.0610648	0.0859112	Significant Impoverishment	-0.001983	0.467308	NS Impoverishment
SeparateAnalaysis	ASE	Blood(Holstein)	CRIB	306 (191)	2024 (357)	12 (3)	111279 (6461)	0.0076398	Significant Enrichment	0.000952741	0.0512074	NS Enrichment	0.0009061	0.609733	NS Enrichment
SeparateAnalaysis	ASE	Blood(Holstein)	E_IGF	178 (101)	2035 (359)	0 (0)	110986 (6457)	0.0708313	NS Impoverishment	0.0235197	0.0743036	Significant Impoverishment	-0.01117	7.37828e-06	Significant Impoverishment
SeparateAnalaysis	ASE	Blood(Holstein)	FI_ADG	190 (82)	2032 (358)	3 (2)	111259 (6459)	0.802428	NS Impoverishment	2.60291e-05	0.0652178	NS Impoverishment	-0.002058	0.324117	NS Impoverishment
SeparateAnalaysis	ASE	Blood(Holstein)	FI_MIDWT	279 (143)	2031 (359)	4 (2)	111170 (6458)	0.629781	NS Impoverishment	0.00322847	0.069897	NS Impoverishment	0.0004933	0.792487	NS Enrichment
SeparateAnalaysis	ASE	Blood(Holstein)	FI_NFI	446 (231)	2025 (359)	11 (3)	111107 (6459)	0.321082	NS Enrichment	9.37926e-05	0.036876	NS Enrichment	-0.0004843	0.734689	NS Impoverishment
SeparateAnalaysis	ASE	Blood(Holstein)	MQLDPF	286 (138)	1983 (359)	53 (2)	111275 (6459)	0	Significant Enrichment	5.19639e-09	0.040311	Significant Enrichment	0.01082	5.38466e-09	Significant Enrichment
SeparateAnalaysis	ASE	Blood(Holstein)	M_SEMA	245 (105)	2020 (356)	0 (0)	109365 (6457)	0.0334025	Significant Impoverishment	0.00494804	0.0365283	Significant Impoverishment	-0.003834	0.119303	NS Impoverishment
SeparateAnalaysis	ASE	Blood(Holstein)	PW_HIP	328 (148)	2032 (359)	4 (2)	111199 (6458)	0.418724	NS Impoverishment	0.00244337	0.0431302	NS Impoverishment	0.002596	0.176619	NS Enrichment
SeparateAnalaysis	ASE	Blood(Holstein)	PW_LWT	289 (120)	2030 (358)	6 (3)	111324 (6460)	0.753285	NS Enrichment	0.011031	0.0259584	NS Enrichment	0.003542	0.0709279	NS Enrichment
SeparateAnalaysis	ASE	Blood(Holstein)	PW_IGF	146 (70)	2028 (359)	0 (0)	110581 (6456)	0.101775	NS Impoverishment	0.0285479	0.106171	Significant Impoverishment	-0.001842	0.468006	NS Impoverishment
SeparateAnalaysis	ASE	Blood(Holstein)	E_HIP	273 (110)	2031 (358)	4 (2)	111090 (6456)	0.659948	NS Impoverishment	7.80745e-05	0.0269499	NS Impoverishment	0.001966	0.414662	NS Enrichment
SeparateAnalaysis	ASE	Blood(Holstein)	X_HIP	210 (127)	2033 (358)	0 (0)	111126 (6459)	0.0499921	Significant Impoverishment	0.0765265	0.053746	Significant Impoverishment	-0.003274	0.197979	NS Impoverishment
SeparateAnalaysis	ASE	Blood(Holstein)	X_LWT	327 (154)	2033 (358)	3 (2)	111275 (6460)	0.226121	NS Impoverishment	5.76656e-05	0.0449766	NS Impoverishment	-0.003059	0.0977275	NS Impoverishment
SeparateAnalaysis	ASE	Blood(Holstein)	X_SEMA	196 (95)	2033 (359)	3 (1)	111414 (6458)	0.762431	NS Impoverishment	0.000208844	0.0609578	NS Impoverishment	5.254e-05	0.980826	NS Enrichment
SeparateAnalaysis	ASE	Blood(Holstein)	X_SP8	319 (178)	2034 (359)	2 (1)	111297 (6459)	0.114008	NS Impoverishment	0.00124256	0.0513986	NS Impoverishment	-0.000847	0.616467	NS Impoverishment
SeparateAnalaysis	ASE	Blood(Holstein)	X_SRIB	188 (108)	2036 (359)	0 (0)	111428 (6458)	0.0638282	NS Impoverishment	0.00953826	0.0678737	Significant Impoverishment	-0.0005445	0.826223	NS Impoverishment
SeparateAnalaysis	ASE	Blood(Holstein)	Multi-Trait	2290 (1275)	1937 (353)	100 (37)	109266 (6438)	0	Significant Enrichment	0.00352778	0.0125827	Significant Enrichment	0.005387	2.18904e-16	Significant Enrichment
SeparateAnalaysis	ASE-PO	Blood(Holstein)	CIMF	179 (108)	768 (156)	1 (1)	112686 (6662)	0.842686	NS Impoverishment	0.00221263	0.318019	NS Impoverishment	0.0007406	0.571271	NS Enrichment
SeparateAnalaysis	ASE-PO	Blood(Holstein)	CMARB	132 (83)	766 (155)	2 (2)	112631 (6663)	0.248848	NS Enrichment	0.0891824	0.388815	NS Enrichment	0.0008788	0.552945	NS Enrichment
SeparateAnalaysis	ASE-PO	Blood(Holstein)	CP8	185 (107)	769 (156)	0 (0)	112681 (6662)	0.261172	NS Impoverishment	0.00304344	0.310992	Significant Impoverishment	-0.0008316	0.497953	NS Impoverishment
SeparateAnalaysis	ASE-PO	Blood(Holstein)	CRBY	165 (106)	769 (156)	0 (0)	112661 (6662)	0.288578	NS Impoverishment	0.0223575	0.338232	Significant Impoverishment	-0.003273	0.0285027	Significant Impoverishment
SeparateAnalaysis	ASE-PO	Blood(Holstein)	CRIB	318 (194)	769 (156)	0 (0)	112534 (6662)	0.140451	NS Impoverishment	0.00113113	0.186277	Significant Impoverishment	-0.0006056	0.533191	NS Impoverishment
SeparateAnalaysis	ASE-PO	Blood(Holstein)	E_IGF	172 (99)	760 (155)	6 (2)	112261 (6661)	1.14502e-05	Significant Enrichment	0.0285107	0.320572	Significant Enrichment	0.005112	0.000174047	Significant Enrichment
SeparateAnalaysis	ASE-PO	Blood(Holstein)	FI_ADG	191 (82)	765 (154)	2 (2)	112526 (6663)	0.540792	NS Enrichment	0.000108595	0.301582	NS Enrichment	-0.0001923	0.866166	NS Impoverishment
SeparateAnalaysis	ASE-PO	Blood(Holstein)	FI_MIDWT	279 (143)	763 (155)	4 (2)	112438 (6662)	0.129452	NS Enrichment	0.0051529	0.212627	NS Enrichment	0.0007799	0.446756	NS Enrichment
SeparateAnalaysis	ASE-PO	Blood(Holstein)	FI_NFI	446 (231)	756 (155)	11 (3)	112376 (6663)	5.9086e-06	Significant Enrichment	0.00160624	0.115792	Significant Enrichment	0.001977	0.0114472	Significant Enrichment
SeparateAnalaysis	ASE-PO	Blood(Holstein)	MQLDPF	339 (140)	769 (156)	0 (0)	112489 (6662)	0.127931	NS Impoverishment	2.80993e-06	0.171593	Significant Impoverishment	-0.0001534	0.879758	NS Impoverishment
SeparateAnalaysis	ASE-PO	Blood(Holstein)	M_SEMA	245 (105)	761 (155)	0 (0)	110624 (6658)	0.194213	NS Impoverishment	0.0139494	0.242344	Significant Impoverishment	-0.0001974	0.883235	NS Impoverishment
SeparateAnalaysis	ASE-PO	Blood(Holstein)	PW_HIP	328 (148)	765 (156)	4 (2)	112466 (6661)	0.24037	NS Enrichment	0.00130813	0.176732	NS Enrichment	-0.002068	0.0493646	Significant Impoverishment
SeparateAnalaysis	ASE-PO	Blood(Holstein)	PW_LWT	285 (122)	759 (156)	10 (1)	112595 (6662)	1.25714e-08	Significant Enrichment	0.00539185	0.202394	Significant Enrichment	0.004936	4.38637e-06	Significant Enrichment
SeparateAnalaysis	ASE-PO	Blood(Holstein)	PW_IGF	146 (70)	765 (156)	0 (0)	111844 (6659)	0.317646	NS Impoverishment	0.0108188	0.366692	Significant Impoverishment	-0.000827	0.551601	NS Impoverishment
SeparateAnalaysis	ASE-PO	Blood(Holstein)	E_HIP	277 (112)	766 (156)	0 (0)	112355 (6658)	0.169375	NS Impoverishment	0.00157123	0.217005	Significant Impoverishment	0	1	NS Enrichment
SeparateAnalaysis	ASE-PO	Blood(Holstein)	X_HIP	209 (126)	764 (155)	1 (1)	112395 (6662)	0.724942	NS Impoverishment	0.0651737	0.280937	NS Impoverishment	0.00137	0.324359	NS Enrichment
SeparateAnalaysis	ASE-PO	Blood(Holstein)	X_LWT	330 (156)	769 (156)	0 (0)	112539 (6662)	0.133191	NS Impoverishment	0.00043262	0.177837	Significant Impoverishment	-0.001775	0.0791867	NS Impoverishment
SeparateAnalaysis	ASE-PO	Blood(Holstein)	X_SEMA	196 (95)	766 (156)	3 (1)	112681 (6661)	0.152438	NS Enrichment	0.00208799	0.293742	NS Enrichment	0.002641	0.0273928	Significant Enrichment
SeparateAnalaysis	ASE-PO	Blood(Holstein)	X_SP8	321 (179)	769 (156)	0 (0)	112562 (6662)	0.138642	NS Impoverishment	0.00110514	0.184624	Significant Impoverishment	-0.0001409	0.879052	NS Impoverishment
SeparateAnalaysis	ASE-PO	Blood(Holstein)	X_SRIB	186 (106)	767 (156)	2 (2)	112697 (6661)	0.516887	NS Enrichment	0.00316167	0.30752	NS Enrichment	0.00233	0.0862517	NS Enrichment
SeparateAnalaysis	ASE-PO	Blood(Holstein)	Multi-Trait	2377 (1303)	756 (154)	13 (9)	110447 (6637)	0.422735	NS Impoverishment	0.00413888	0.0362873	NS Impoverishment	0.0001856	0.604373	NS Enrichment
SeparateAnalaysis	eQTL	Blood(Holstein)	CIMF	405 (245)	2868 (609)	1 (1)	236994 (13315)	0.078466	NS Impoverishment	0.0081825	0.0367004	NS Impoverishment	-0.002818	0.365818	NS Impoverishment
SeparateAnalaysis	eQTL	Blood(Holstein)	CMARB	291 (193)	2867 (609)	2 (1)	236784 (13313)	0.418777	NS Impoverishment	0.00695138	0.0743227	NS Impoverishment	-0.006021	0.0774699	NS Impoverishment
SeparateAnalaysis	eQTL	Blood(Holstein)	CP8	352 (265)	2869 (609)	0 (0)	237045 (13315)	0.0390143	Significant Impoverishment	0.00641247	0.0521023	Significant Impoverishment	-0.007356	0.0161288	Significant Impoverishment
SeparateAnalaysis	eQTL	Blood(Holstein)	CRBY	351 (253)	2852 (607)	16 (3)	236916 (13312)	2.31801e-08	Significant Enrichment	0.00263727	0.0472287	Significant Enrichment	0.0164	7.84551e-08	Significant Enrichment
SeparateAnalaysis	eQTL	Blood(Holstein)	CRIB	682 (452)	2864 (609)	5 (4)	236655 (13313)	0.259581	NS Impoverishment	0.0052751	0.0465542	NS Impoverishment	-0.006503	0.00285907	Significant Impoverishment
SeparateAnalaysis	eQTL	Blood(Holstein)	E_IGF	453 (288)	2859 (608)	3 (2)	235623 (13303)	0.288774	NS Impoverishment	0.017801	0.0726063	NS Impoverishment	-0.005924	0.037071	Significant Impoverishment
SeparateAnalaysis	eQTL	Blood(Holstein)	FI_ADG	315 (176)	2860 (609)	9 (4)	236607 (13313)	0.00880087	Significant Enrichment	0.00242187	0.0603144	NS Enrichment	0.007184	0.0230595	Significant Enrichment
SeparateAnalaysis	eQTL	Blood(Holstein)	FI_MIDWT	559 (372)	2858 (607)	11 (3)	236363 (13315)	0.106901	NS Enrichment	0.00396262	0.039988	NS Enrichment	0.008817	0.000197337	Significant Enrichment
SeparateAnalaysis	eQTL	Blood(Holstein)	FI_NFI	953 (594)	2865 (608)	4 (3)	236277 (13315)	0.026661	Significant Impoverishment	0.00175699	0.0466267	Significant Impoverishment	-0.009265	6.05054e-07	Significant Impoverishment
SeparateAnalaysis	eQTL	Blood(Holstein)	MQLDPF	536 (332)	2835 (608)	33 (1)	236752 (13315)	0	Significant Enrichment	0.000269181	0.0380571	Significant Enrichment	-0.001358	0.584292	NS Impoverishment
SeparateAnalaysis	eQTL	Blood(Holstein)	M_SEMA	472 (259)	2815 (600)	1 (1)	231776 (13292)	0.0483632	Significant Impoverishment	0.00815244	0.0642301	Significant Impoverishment	-0.007246	0.0116476	Significant Impoverishment
SeparateAnalaysis	eQTL	Blood(Holstein)	PW_HIP	704 (350)	2853 (606)	16 (4)	236472 (13316)	0.0110927	Significant Enrichment	0.00330691	0.0350379	NS Enrichment	0.009615	5.57298e-05	Significant Enrichment
SeparateAnalaysis	eQTL	Blood(Holstein)	PW_LWT	587 (358)	2868 (609)	1 (1)	236823 (13311)	0.0220919	Significant Impoverishment	0.00599338	0.0348746	Significant Impoverishment	-0.009884	7.53429e-05	Significant Impoverishment
SeparateAnalaysis	eQTL	Blood(Holstein)	PW_IGF	391 (202)	2854 (604)	0 (0)	234594 (13294)	0.0291846	Significant Impoverishment	0.018573	0.0397691	Significant Impoverishment	-0.001568	0.614598	NS Impoverishment
SeparateAnalaysis	eQTL	Blood(Holstein)	E_HIP	675 (291)	2859 (607)	8 (5)	236051 (13307)	0.951424	NS Impoverishment	0.00426683	0.0193553	NS Impoverishment	-0.003403	0.160378	NS Impoverishment
SeparateAnalaysis	eQTL	Blood(Holstein)	X_HIP	434 (314)	2860 (606)	6 (6)	236201 (13311)	0.747133	NS Enrichment	0.0060868	0.081395	NS Enrichment	0.001717	0.535952	NS Enrichment
SeparateAnalaysis	eQTL	Blood(Holstein)	X_LWT	693 (393)	2861 (609)	8 (3)	236696 (13314)	0.897242	NS Impoverishment	0.00224106	0.041608	NS Impoverishment	-0.0006197	0.786147	NS Impoverishment
SeparateAnalaysis	eQTL	Blood(Holstein)	X_SEMA	356 (266)	2869 (609)	0 (0)	237054 (13315)	0.0379225	Significant Impoverishment	0.00127965	0.0511584	Significant Impoverishment	-0.002792	0.330153	NS Impoverishment
SeparateAnalaysis	eQTL	Blood(Holstein)	X_SP8	614 (405)	2859 (607)	10 (6)	236806 (13314)	0.346749	NS Enrichment	0.00134861	0.0660879	NS Enrichment	0.00135	0.552045	NS Enrichment
SeparateAnalaysis	eQTL	Blood(Holstein)	X_SRIB	573 (320)	2867 (609)	2 (1)	236847 (13315)	0.0614412	NS Impoverishment	0.00721158	0.0364842	NS Impoverishment	-0.002896	0.253492	NS Impoverishment
SeparateAnalaysis	eQTL	Blood(Holstein)	Multi-Trait	4792 (3037)	2772 (598)	98 (40)	231795 (13015)	1.69356e-07	Significant Enrichment	0.00364042	0.0391282	Significant Enrichment	0.0008013	0.334118	NS Enrichment
PooledAnalaysis	ASE+eQTL	Blood(Holstein)	CIMF	403 (243)	4698 (925)	3 (3)	235165 (13003)	0.0762387	NS Impoverishment	0.0245661	0.0443218	NS Impoverishment	-0.0007635	0.697176	NS Impoverishment
PooledAnalaysis	ASE+eQTL	Blood(Holstein)	CMARB	290 (192)	4698 (926)	3 (2)	234954 (13000)	0.247732	NS Impoverishment	0.0372179	0.06325	NS Impoverishment	-0.003835	0.0799435	NS Impoverishment
PooledAnalaysis	ASE+eQTL	Blood(Holstein)	CP8	344 (262)	4693 (926)	8 (3)	235222 (13002)	0.66823	NS Enrichment	0.00398602	0.079621	NS Enrichment	-0.0002111	0.910265	NS Impoverishment
PooledAnalaysis	ASE+eQTL	Blood(Holstein)	CRBY	351 (253)	4684 (924)	16 (3)	235085 (12999)	0.000884196	Significant Enrichment	0.0333883	0.0358666	Significant Enrichment	0.006937	0.000869801	Significant Enrichment
PooledAnalaysis	ASE+eQTL	Blood(Holstein)	CRIB	670 (449)	4684 (924)	17 (7)	234836 (13002)	0.326814	NS Enrichment	0.00463715	0.0405971	NS Enrichment	-0.0022	0.120024	NS Impoverishment
PooledAnalaysis	ASE+eQTL	Blood(Holstein)	E_IGF	453 (288)	4690 (925)	3 (2)	233793 (12990)	0.0442169	Significant Impoverishment	0.0487344	0.0305206	NS Impoverishment	-0.008468	1.08432e-05	Significant Impoverishment
PooledAnalaysis	ASE+eQTL	Blood(Holstein)	FI_ADG	315 (176)	4691 (926)	9 (4)	234777 (13000)	0.287984	NS Enrichment	5.13437e-05	0.108764	NS Enrichment	0.001257	0.488117	NS Enrichment
PooledAnalaysis	ASE+eQTL	Blood(Holstein)	FI_MIDWT	555 (371)	4685 (924)	15 (5)	234537 (13002)	0.246876	NS Enrichment	0.00317691	0.0466949	NS Enrichment	0.003798	0.0124192	Significant Enrichment
PooledAnalaysis	ASE+eQTL	Blood(Holstein)	FI_NFI	944 (592)	4688 (925)	13 (5)	234455 (13002)	0.179826	NS Impoverishment	0.000848386	0.0446527	NS Impoverishment	-0.003945	0.000756692	Significant Impoverishment
PooledAnalaysis	ASE+eQTL	Blood(Holstein)	MQLDPF	515 (331)	4646 (925)	54 (2)	234942 (13002)	0	Significant Enrichment	3.47048e-07	0.0571379	Significant Enrichment	0.005253	0.000633341	Significant Enrichment
PooledAnalaysis	ASE+eQTL	Blood(Holstein)	M_SEMA	472 (259)	4635 (915)	1 (1)	229957 (12981)	0.00583458	Significant Impoverishment	0.00351961	0.0287289	Significant Impoverishment	-0.005033	0.00876766	Significant Impoverishment
PooledAnalaysis	ASE+eQTL	Blood(Holstein)	PW_HIP	700 (349)	4681 (923)	20 (6)	234645 (13003)	0.112028	NS Enrichment	0.0070161	0.0183304	NS Enrichment	0.005701	0.000223034	Significant Enrichment
PooledAnalaysis	ASE+eQTL	Blood(Holstein)	PW_LWT	581 (356)	4694 (925)	7 (4)	234998 (12999)	0.179349	NS Impoverishment	0.0112694	0.0262945	NS Impoverishment	-0.001808	0.256708	NS Impoverishment
PooledAnalaysis	ASE+eQTL	Blood(Holstein)	PW_IGF	391 (202)	4678 (921)	0 (0)	232771 (12981)	0.00506056	Significant Impoverishment	0.0848245	0.0271745	Significant Impoverishment	-0.001695	0.403977	NS Impoverishment
PooledAnalaysis	ASE+eQTL	Blood(Holstein)	E_HIP	671 (289)	4686 (924)	12 (7)	234225 (12994)	0.700376	NS Impoverishment	0.00293849	0.00868704	NS Impoverishment	-0.0006085	0.726258	NS Impoverishment
PooledAnalaysis	ASE+eQTL	Blood(Holstein)	X_HIP	434 (314)	4689 (922)	6 (6)	234373 (12999)	0.366177	NS Impoverishment	0.0343751	0.038664	NS Impoverishment	-0.0006768	0.725155	NS Impoverishment
PooledAnalaysis	ASE+eQTL	Blood(Holstein)	X_LWT	690 (391)	4690 (925)	11 (5)	234868 (13002)	0.45825	NS Impoverishment	0.00137399	0.035916	NS Impoverishment	-0.001992	0.179222	NS Impoverishment
PooledAnalaysis	ASE+eQTL	Blood(Holstein)	X_SEMA	353 (265)	4698 (926)	3 (1)	235226 (13002)	0.128904	NS Impoverishment	0.000265312	0.0856826	NS Impoverishment	-0.001181	0.511529	NS Impoverishment
PooledAnalaysis	ASE+eQTL	Blood(Holstein)	X_SP8	612 (404)	4689 (924)	12 (7)	234977 (13001)	0.952031	NS Impoverishment	0.000885471	0.0698074	NS Impoverishment	-2.347e-05	0.986663	NS Impoverishment
PooledAnalaysis	ASE+eQTL	Blood(Holstein)	X_SRIB	573 (320)	4699 (926)	2 (1)	235016 (13002)	0.00529697	Significant Impoverishment	0.111771	0.0132785	Significant Impoverishment	-0.001832	0.312016	NS Impoverishment
PooledAnalaysis	ASE+eQTL	Blood(Holstein)	Multi-Trait	4727 (3005)	4540 (911)	163 (72)	230028 (12706)	3.11928e-12	Significant Enrichment	0.0020526	0.0330286	Significant Enrichment	0.003416	1.29167e-10	Significant Enrichment
MetaAnalaysis	ASE+eQTL	Blood(Holstein)	CIMF	404 (244)	4886 (935)	2 (2)	234977 (12993)	0.0276365	Significant Impoverishment	0.0051333	0.0261727	NS Impoverishment	-0.001579	0.547653	NS Impoverishment
MetaAnalaysis	ASE+eQTL	Blood(Holstein)	CMARB	292 (193)	4884 (933)	1 (1)	234768 (12993)	0.0398602	Significant Impoverishment	0.0131977	0.0428303	Significant Impoverishment	-0.004942	0.0940182	NS Impoverishment
MetaAnalaysis	ASE+eQTL	Blood(Holstein)	CP8	350 (263)	4886 (934)	2 (2)	235029 (12994)	0.0511765	NS Impoverishment	0.0019731	0.0515192	Significant Impoverishment	-0.00372	0.141016	NS Impoverishment
MetaAnalaysis	ASE+eQTL	Blood(Holstein)	CRBY	350 (252)	4870 (933)	17 (4)	234899 (12990)	0.000421417	Significant Enrichment	0.0208549	0.0384477	Significant Enrichment	0.02398	4.56698e-17	Significant Enrichment
MetaAnalaysis	ASE+eQTL	Blood(Holstein)	CRIB	667 (447)	4868 (932)	20 (9)	234652 (12994)	0.103296	NS Enrichment	0.00220544	0.0342337	NS Enrichment	0.003167	0.099248	NS Enrichment
MetaAnalaysis	ASE+eQTL	Blood(Holstein)	E_IGF	454 (288)	4866 (931)	2 (2)	233617 (12984)	0.0155685	Significant Impoverishment	0.0305133	0.0181289	Significant Impoverishment	-0.02104	6.49967e-16	Significant Impoverishment
MetaAnalaysis	ASE+eQTL	Blood(Holstein)	FI_ADG	315 (176)	4876 (933)	9 (4)	234592 (12993)	0.345026	NS Enrichment	0.000133413	0.0691545	NS Enrichment	-0.002344	0.340881	NS Impoverishment
MetaAnalaysis	ASE+eQTL	Blood(Holstein)	FI_MIDWT	563 (373)	4878 (933)	7 (3)	234344 (12993)	0.170986	NS Impoverishment	0.00262809	0.0318777	NS Impoverishment	0.001771	0.386961	NS Enrichment
MetaAnalaysis	ASE+eQTL	Blood(Holstein)	FI_NFI	942 (591)	4871 (932)	15 (6)	234272 (12995)	0.304644	NS Impoverishment	0.000497373	0.0251438	NS Impoverishment	-0.008407	1.06816e-07	Significant Impoverishment
MetaAnalaysis	ASE+eQTL	Blood(Holstein)	MQLDPF	524 (332)	4842 (934)	45 (1)	234746 (12993)	0	Significant Enrichment	2.36838e-07	0.0462567	Significant Enrichment	0.008522	3.79596e-05	Significant Enrichment
MetaAnalaysis	ASE+eQTL	Blood(Holstein)	M_SEMA	469 (257)	4809 (920)	4 (3)	229783 (12976)	0.0646666	NS Impoverishment	0.0019787	0.0154956	NS Impoverishment	-0.004267	0.104865	NS Impoverishment
MetaAnalaysis	ASE+eQTL	Blood(Holstein)	PW_HIP	700 (349)	4867 (931)	20 (6)	234459 (12995)	0.158015	NS Enrichment	0.00185205	0.0104493	NS Enrichment	0.01372	9.61895e-11	Significant Enrichment
MetaAnalaysis	ASE+eQTL	Blood(Holstein)	PW_LWT	580 (358)	4880 (935)	8 (2)	234812 (12989)	0.246574	NS Impoverishment	0.00407669	0.0194479	NS Impoverishment	-0.003601	0.0945915	NS Impoverishment
MetaAnalaysis	ASE+eQTL	Blood(Holstein)	PW_IGF	390 (201)	4854 (928)	1 (1)	232595 (12974)	0.0124597	Significant Impoverishment	0.0256959	0.0301883	Significant Impoverishment	-0.003046	0.259277	NS Impoverishment
MetaAnalaysis	ASE+eQTL	Blood(Holstein)	E_HIP	668 (289)	4869 (932)	15 (7)	234042 (12986)	0.770171	NS Enrichment	0.00144504	0.00610451	NS Enrichment	-0.002689	0.251123	NS Impoverishment
MetaAnalaysis	ASE+eQTL	Blood(Holstein)	X_HIP	433 (313)	4875 (930)	7 (7)	234187 (12991)	0.506136	NS Impoverishment	0.0219617	0.0229579	NS Impoverishment	-0.001202	0.64865	NS Impoverishment
MetaAnalaysis	ASE+eQTL	Blood(Holstein)	X_LWT	680 (390)	4867 (934)	21 (6)	234691 (12993)	0.0710162	NS Enrichment	0.000422742	0.0227011	NS Enrichment	0.002662	0.185618	NS Enrichment
MetaAnalaysis	ASE+eQTL	Blood(Holstein)	X_SEMA	351 (265)	4882 (934)	5 (1)	235042 (12994)	0.399843	NS Impoverishment	0.000109771	0.0566733	NS Impoverishment	-0.002776	0.252727	NS Impoverishment
MetaAnalaysis	ASE+eQTL	Blood(Holstein)	X_SP8	608 (401)	4872 (931)	16 (10)	234794 (12994)	0.347791	NS Enrichment	0.000527833	0.0446157	NS Enrichment	-0.001057	0.578803	NS Impoverishment
MetaAnalaysis	ASE+eQTL	Blood(Holstein)	X_SRIB	572 (319)	4885 (935)	3 (2)	234830 (12993)	0.0101053	Significant Impoverishment	0.0334243	0.0122011	Significant Impoverishment	-0.003109	0.200769	NS Impoverishment
MetaAnalaysis	ASE+eQTL	Blood(Holstein)	Multi-Trait	4718 (3008)	4717 (917)	172 (69)	229851 (12700)	1.67533e-13	Significant Enrichment	0.0011886	0.0137023	Significant Enrichment	0.003415	2.17536e-06	Significant Enrichment
MetaAnalaysis	ASE-PO	AllTissues	CIMF	170 (115)	47207 (4899)	58 (32)	106126 (4182)	0.0803946	NS Impoverishment	0.183878	0.00746685	NS Impoverishment	-0.0144	0.0662125	NS Impoverishment
MetaAnalaysis	ASE-PO	AllTissues	CMARB	130 (78)	47178 (4901)	53 (34)	106040 (4180)	0.592053	NS Impoverishment	0.238567	0.0157396	NS Impoverishment	0.006828	0.396936	NS Enrichment
MetaAnalaysis	ASE-PO	AllTissues	CP8	182 (109)	47201 (4899)	64 (39)	106116 (4182)	0.10531	NS Impoverishment	0.145646	0.0152316	NS Impoverishment	0.0008653	0.901721	NS Enrichment
MetaAnalaysis	ASE-PO	AllTissues	CRBY	170 (114)	47196 (4898)	57 (35)	106087 (4183)	0.06394	NS Impoverishment	0.526758	0.00277626	NS Impoverishment	0.008247	0.308097	NS Enrichment
MetaAnalaysis	ASE-PO	AllTissues	CRIB	358 (205)	47153 (4895)	108 (63)	105922 (4186)	0.00036815	Significant Impoverishment	0.106643	0.0149647	Significant Impoverishment	-0.008491	0.116296	NS Impoverishment
MetaAnalaysis	ASE-PO	AllTissues	E_IGF	197 (113)	47049 (4894)	83 (45)	105610 (4184)	0.670049	NS Impoverishment	0.0202804	0.0994841	NS Impoverishment	-0.009247	0.125814	NS Impoverishment
MetaAnalaysis	ASE-PO	AllTissues	FI_ADG	156 (82)	47140 (4896)	74 (28)	105965 (4184)	0.649447	NS Enrichment	1.59903e-05	0.856567	NS Enrichment	-0.0006702	0.910931	NS Impoverishment
MetaAnalaysis	ASE-PO	AllTissues	FI_MIDWT	271 (152)	47138 (4895)	76 (51)	105850 (4185)	0.00032922	Significant Impoverishment	0.110662	0.0171408	Significant Impoverishment	-0.00844	0.147809	NS Impoverishment
MetaAnalaysis	ASE-PO	AllTissues	FI_NFI	391 (243)	47018 (4897)	230 (88)	105833 (4184)	0.000721116	Significant Enrichment	2.9154e-06	NA	NS Enrichment	-0.002488	0.543979	NS Impoverishment
MetaAnalaysis	ASE-PO	AllTissues	MQLDPF	285 (147)	47090 (4899)	159 (56)	105980 (4182)	0.0214081	Significant Enrichment	9.90199e-08	NA	NS Enrichment	0.01224	0.0208453	Significant Enrichment
MetaAnalaysis	ASE-PO	AllTissues	M_SEMA	196 (106)	46416 (4871)	95 (37)	103666 (4203)	0.52621	NS Enrichment	0.0329265	0.0100217	NS Enrichment	-0.00509	0.479619	NS Impoverishment
MetaAnalaysis	ASE-PO	AllTissues	PW_HIP	253 (139)	47056 (4898)	179 (59)	105961 (4182)	1.55845e-06	Significant Enrichment	0.00724169	0.0697462	Significant Enrichment	0.003206	0.601875	NS Enrichment
MetaAnalaysis	ASE-PO	AllTissues	PW_LWT	241 (132)	47157 (4900)	111 (43)	106057 (4180)	0.759027	NS Enrichment	0.107134	0.0154054	NS Enrichment	-0.004534	0.424018	NS Impoverishment
MetaAnalaysis	ASE-PO	AllTissues	PW_IGF	153 (79)	46950 (4890)	68 (32)	105227 (4188)	0.978703	NS Impoverishment	0.0967841	0.0223341	NS Impoverishment	0.001143	0.873329	NS Enrichment
MetaAnalaysis	ASE-PO	AllTissues	E_HIP	221 (120)	47045 (4894)	158 (40)	105814 (4183)	4.31547e-06	Significant Enrichment	0.000229906	0.101999	Significant Enrichment	0.004368	0.4859	NS Enrichment
MetaAnalaysis	ASE-PO	AllTissues	X_HIP	229 (133)	47097 (4893)	71 (46)	105786 (4188)	0.00745009	Significant Impoverishment	0.295348	0.00153049	NS Impoverishment	-0.01386	0.0473845	Significant Impoverishment
MetaAnalaysis	ASE-PO	AllTissues	X_LWT	294 (151)	47114 (4898)	152 (59)	105995 (4183)	0.130579	NS Enrichment	0.00555876	0.0768125	NS Enrichment	-0.006195	0.267364	NS Impoverishment
MetaAnalaysis	ASE-PO	AllTissues	X_SEMA	142 (94)	47176 (4896)	92 (38)	106153 (4185)	0.00464321	Significant Enrichment	0.00112855	0.250624	NS Enrichment	0.005014	0.472504	NS Enrichment
MetaAnalaysis	ASE-PO	AllTissues	X_SP8	302 (181)	47131 (4901)	139 (52)	105998 (4180)	0.736512	NS Enrichment	0.0122789	0.0598094	NS Enrichment	-0.007984	0.124434	NS Impoverishment
MetaAnalaysis	ASE-PO	AllTissues	X_SRIB	210 (116)	47194 (4900)	76 (37)	106090 (4180)	0.122852	NS Impoverishment	0.175029	0.00925454	NS Impoverishment	0.001613	0.818832	NS Enrichment
MetaAnalaysis	ASE-PO	AllTissues	Multi-Trait	2228 (1272)	46199 (4867)	1024 (560)	103941 (4170)	0.380385	NS Enrichment	0.0520895	0.0320618	NS Enrichment	0.002353	0.224009	NS Enrichment
MetaAnalaysis	ASE	AllTissues	CIMF	168 (111)	53771 (5802)	60 (36)	99569 (3279)	0.00565347	Significant Impoverishment	0.211587	0.00576429	Significant Impoverishment	-0.01441	0.107931	NS Impoverishment
MetaAnalaysis	ASE	AllTissues	CMARB	118 (77)	53727 (5800)	65 (35)	99498 (3281)	0.897424	NS Enrichment	0.266325	0.0158478	NS Enrichment	0.01145	0.21407	NS Enrichment
MetaAnalaysis	ASE	AllTissues	CP8	172 (103)	53757 (5801)	74 (45)	99567 (3280)	0.101918	NS Impoverishment	0.181553	0.0161941	NS Impoverishment	-0.01541	0.0544956	NS Impoverishment
MetaAnalaysis	ASE	AllTissues	CRBY	144 (108)	53741 (5800)	83 (41)	99549 (3281)	0.634777	NS Enrichment	0.562121	0.00179893	NS Enrichment	0.01742	0.0597821	NS Enrichment
MetaAnalaysis	ASE	AllTissues	CRIB	330 (197)	53694 (5796)	136 (71)	99388 (3285)	0.00779014	Significant Impoverishment	0.120123	0.0172784	Significant Impoverishment	0.005159	0.40401	NS Enrichment
MetaAnalaysis	ASE	AllTissues	E_IGF	185 (115)	53591 (5792)	95 (43)	99075 (3286)	0.680694	NS Impoverishment	0.0272254	0.102877	NS Impoverishment	0.006362	0.357095	NS Enrichment
MetaAnalaysis	ASE	AllTissues	FI_ADG	127 (72)	53676 (5799)	103 (38)	99436 (3281)	0.00201041	Significant Enrichment	2.08475e-05	0.951486	NS Enrichment	-0.02834	3.547e-05	Significant Impoverishment
MetaAnalaysis	ASE	AllTissues	FI_MIDWT	247 (143)	53679 (5798)	100 (60)	99316 (3282)	0.0145394	Significant Impoverishment	0.126452	0.0191134	Significant Impoverishment	0.0009773	0.883478	NS Enrichment
MetaAnalaysis	ASE	AllTissues	FI_NFI	375 (223)	53563 (5795)	246 (108)	99295 (3286)	0.0171632	Significant Enrichment	2.64456e-06	NA	NS Enrichment	-0.00851	0.0695744	NS Impoverishment
MetaAnalaysis	ASE	AllTissues	MQLDPF	259 (146)	53629 (5800)	185 (57)	99448 (3281)	0.0034459	Significant Enrichment	2.87786e-07	NA	NS Enrichment	0.02965	9.95075e-07	Significant Enrichment
MetaAnalaysis	ASE	AllTissues	M_SEMA	179 (107)	52847 (5769)	112 (36)	97242 (3305)	0.242239	NS Enrichment	0.0391465	0.0130399	NS Enrichment	0.002075	0.801162	NS Enrichment
MetaAnalaysis	ASE	AllTissues	PW_HIP	286 (143)	53653 (5796)	146 (55)	99371 (3284)	0.581989	NS Impoverishment	0.00999716	0.0733077	NS Impoverishment	-0.0001678	0.980947	NS Impoverishment
MetaAnalaysis	ASE	AllTissues	PW_LWT	229 (116)	53705 (5802)	123 (59)	99516 (3278)	0.966322	NS Impoverishment	0.136938	0.0146878	NS Impoverishment	0.02117	0.0011008	Significant Enrichment
MetaAnalaysis	ASE	AllTissues	PW_IGF	129 (71)	53472 (5786)	92 (40)	98712 (3292)	0.0433647	Significant Enrichment	0.121251	0.0210407	Significant Enrichment	0.002555	0.755363	NS Enrichment
MetaAnalaysis	ASE	AllTissues	E_HIP	219 (113)	53594 (5797)	160 (47)	99272 (3280)	0.00354489	Significant Enrichment	0.000279502	0.164358	NS Enrichment	0.002766	0.699514	NS Enrichment
MetaAnalaysis	ASE	AllTissues	X_HIP	224 (136)	53665 (5797)	76 (43)	99225 (3284)	0.000397992	Significant Impoverishment	0.339438	0.00161289	Significant Impoverishment	-0.03883	1.20191e-06	Significant Impoverishment
MetaAnalaysis	ASE	AllTissues	X_LWT	245 (135)	53627 (5797)	201 (75)	99489 (3284)	9.0406e-06	Significant Enrichment	0.00595194	0.0967076	Significant Enrichment	0.03277	2.95838e-07	Significant Enrichment
MetaAnalaysis	ASE	AllTissues	X_SEMA	152 (95)	53746 (5800)	82 (37)	99590 (3281)	0.997854	NS Impoverishment	0.00127026	0.281385	NS Impoverishment	0.0194	0.0150859	Significant Enrichment
MetaAnalaysis	ASE	AllTissues	X_SP8	290 (161)	53679 (5797)	151 (72)	99457 (3284)	0.720925	NS Impoverishment	0.0128553	0.081888	NS Impoverishment	-0.008612	0.147208	NS Impoverishment
MetaAnalaysis	ASE	AllTissues	X_SRIB	207 (115)	53751 (5801)	79 (38)	99540 (3279)	0.00840335	Significant Impoverishment	0.208084	0.00807237	NS Impoverishment	-0.02701	0.000798497	Significant Impoverishment
MetaAnalaysis	ASE	AllTissues	Multi-Trait	2044 (1172)	52584 (5765)	1208 (660)	97563 (3272)	0.0120015	Significant Enrichment	0.0580172	0.0188131	Significant Enrichment	0.006723	0.00239956	Significant Enrichment
MetaAnalaysis	eQTL	AllTissues	CIMF	468 (297)	12325 (2037)	8 (5)	277792 (13759)	0.00549423	Significant Impoverishment	0.0173417	0.01516	Significant Impoverishment	-0.006297	0.218399	NS Impoverishment
MetaAnalaysis	eQTL	AllTissues	CMARB	310 (223)	12317 (2033)	13 (5)	277519 (13760)	0.841286	NS Impoverishment	0.0103355	0.0355333	NS Impoverishment	-0.001556	0.787633	NS Impoverishment
MetaAnalaysis	eQTL	AllTissues	CP8	425 (306)	12318 (2036)	15 (5)	277837 (13760)	0.384597	NS Impoverishment	0.00988908	0.0302176	NS Impoverishment	-0.01459	0.00394652	Significant Impoverishment
MetaAnalaysis	eQTL	AllTissues	CRBY	432 (305)	12314 (2037)	18 (7)	277672 (13753)	0.795607	NS Impoverishment	0.00626738	0.0255317	NS Impoverishment	-0.004344	0.386109	NS Impoverishment
MetaAnalaysis	eQTL	AllTissues	CRIB	843 (533)	12302 (2034)	31 (11)	277344 (13759)	0.305183	NS Impoverishment	0.0024167	0.0249417	NS Impoverishment	-0.01229	0.00052607	Significant Impoverishment
MetaAnalaysis	eQTL	AllTissues	E_IGF	547 (358)	12278 (2031)	15 (7)	276183 (13753)	0.0624752	NS Impoverishment	0.0152621	0.0228362	NS Impoverishment	-0.008582	0.0615417	NS Impoverishment
MetaAnalaysis	eQTL	AllTissues	FI_ADG	365 (220)	12306 (2033)	21 (7)	277307 (13754)	0.246301	NS Enrichment	0.000914641	0.0230052	NS Enrichment	0.0001707	0.973973	NS Enrichment
MetaAnalaysis	eQTL	AllTissues	FI_MIDWT	611 (418)	12316 (2031)	11 (8)	277061 (13756)	0.00212723	Significant Impoverishment	0.00104659	0.0347084	Significant Impoverishment	-0.007202	0.0773322	NS Impoverishment
MetaAnalaysis	eQTL	AllTissues	FI_NFI	1131 (699)	12295 (2033)	35 (19)	276919 (13762)	0.0347163	Significant Impoverishment	0.000668405	0.0260234	NS Impoverishment	-0.009976	0.00109104	Significant Impoverishment
MetaAnalaysis	eQTL	AllTissues	MQLDPF	629 (394)	12242 (2036)	89 (10)	277499 (13758)	0	Significant Enrichment	9.57533e-05	0.0121467	Significant Enrichment	0.01424	0.000426479	Significant Enrichment
MetaAnalaysis	eQTL	AllTissues	M_SEMA	533 (303)	12104 (2003)	11 (6)	270056 (13761)	0.00907929	Significant Impoverishment	0.0100606	0.014346	Significant Impoverishment	-0.01051	0.0289012	Significant Impoverishment
MetaAnalaysis	eQTL	AllTissues	PW_HIP	797 (405)	12295 (2029)	35 (14)	277193 (13764)	0.953959	NS Impoverishment	0.00652664	0.00559704	NS Impoverishment	0.007279	0.0677788	NS Enrichment
MetaAnalaysis	eQTL	AllTissues	PW_LWT	698 (426)	12322 (2034)	10 (6)	277565 (13757)	0.000182758	Significant Impoverishment	0.007224	0.0127873	Significant Impoverishment	-0.01069	0.00937342	Significant Impoverishment
MetaAnalaysis	eQTL	AllTissues	PW_IGF	444 (245)	12274 (2024)	0 (0)	274926 (13755)	8.50477e-06	Significant Impoverishment	0.0140035	0.0258598	Significant Impoverishment	-0.0173	0.000792751	Significant Impoverishment
MetaAnalaysis	eQTL	AllTissues	E_HIP	747 (341)	12294 (2031)	30 (12)	276631 (13748)	0.586741	NS Impoverishment	0.00218555	0.00629429	NS Impoverishment	0.002043	0.612903	NS Enrichment
MetaAnalaysis	eQTL	AllTissues	X_HIP	582 (392)	12308 (2032)	15 (9)	276648 (13755)	0.0346593	Significant Impoverishment	0.0133244	0.0195412	NS Impoverishment	-0.003979	0.367146	NS Impoverishment
MetaAnalaysis	eQTL	AllTissues	X_LWT	788 (461)	12296 (2035)	37 (17)	277451 (13761)	0.731535	NS Enrichment	0.00429598	0.0131217	NS Enrichment	0.0003081	0.9356	NS Enrichment
MetaAnalaysis	eQTL	AllTissues	X_SEMA	398 (305)	12318 (2037)	15 (6)	277858 (13759)	0.536861	NS Impoverishment	0.000823295	0.0513807	NS Impoverishment	-0.004942	0.307934	NS Impoverishment
MetaAnalaysis	eQTL	AllTissues	X_SP8	768 (493)	12314 (2036)	19 (8)	277501 (13759)	0.010781	Significant Impoverishment	0.00204311	0.0403797	Significant Impoverishment	-0.01303	0.000400123	Significant Impoverishment
MetaAnalaysis	eQTL	AllTissues	X_SRIB	693 (387)	12308 (2035)	25 (13)	277576 (13761)	0.310494	NS Impoverishment	0.0117949	0.0112766	NS Impoverishment	0.003337	0.417754	NS Enrichment
MetaAnalaysis	eQTL	AllTissues	Multi-Trait	6149 (3584)	12047 (2019)	280 (119)	270998 (13384)	0.697321	NS Enrichment	0.0017933	0.0175178	NS Enrichment	-0.001606	0.229345	NS Impoverishment
MetaAnalaysis	ASE+eQTL	AllTissues	CIMF	429 (278)	43171 (5553)	47 (24)	246944 (10248)	0.00215917	Significant Impoverishment	0.0984907	0.000668773	NS Impoverishment	-0.008019	0.193081	NS Impoverishment
MetaAnalaysis	ASE+eQTL	AllTissues	CMARB	261 (197)	43126 (5549)	62 (31)	246708 (10249)	0.0294201	Significant Enrichment	0.0301157	0.0247799	Significant Enrichment	0.04708	7.27568e-13	Significant Enrichment
MetaAnalaysis	ASE+eQTL	AllTissues	CP8	380 (282)	43158 (5552)	60 (29)	246995 (10249)	0.465883	NS Impoverishment	0.0192283	0.0256181	NS Impoverishment	-0.02135	0.000183923	Significant Impoverishment
MetaAnalaysis	ASE+eQTL	AllTissues	CRBY	363 (274)	43126 (5552)	87 (38)	246858 (10243)	0.00787617	Significant Enrichment	0.15456	0.00194449	Significant Enrichment	0.012	0.0576572	NS Enrichment
MetaAnalaysis	ASE+eQTL	AllTissues	CRIB	758 (491)	43102 (5546)	116 (53)	246542 (10252)	0.182049	NS Impoverishment	0.0100694	0.0109203	NS Impoverishment	0.005863	0.172349	NS Enrichment
MetaAnalaysis	ASE+eQTL	AllTissues	E_IGF	486 (329)	43027 (5541)	76 (36)	245432 (10248)	0.354364	NS Impoverishment	0.016215	0.0165568	NS Impoverishment	-0.01863	0.000170636	Significant Impoverishment
MetaAnalaysis	ASE+eQTL	AllTissues	FI_ADG	322 (201)	43109 (5549)	64 (26)	246502 (10243)	0.349788	NS Enrichment	6.82859e-06	0.468468	NS Enrichment	0.007063	0.167597	NS Enrichment
MetaAnalaysis	ASE+eQTL	AllTissues	FI_MIDWT	546 (384)	43097 (5546)	76 (44)	246278 (10246)	0.0612325	NS Impoverishment	0.00450292	0.0234812	NS Impoverishment	-0.01464	0.00192328	Significant Impoverishment
MetaAnalaysis	ASE+eQTL	AllTissues	FI_NFI	977 (645)	43008 (5547)	189 (73)	246204 (10253)	0.199906	NS Enrichment	1.05813e-05	0.244545	NS Enrichment	-0.0281	6.07995e-17	Significant Impoverishment
MetaAnalaysis	ASE+eQTL	AllTissues	MQLDPF	556 (364)	43042 (5553)	162 (41)	246697 (10246)	6.76775e-09	Significant Enrichment	5.06136e-11	0.84566	NS Enrichment	0.02725	3.8403e-10	Significant Enrichment
MetaAnalaysis	ASE+eQTL	AllTissues	M_SEMA	441 (279)	42399 (5498)	103 (31)	239759 (10271)	0.0108565	Significant Enrichment	0.0119823	0.0041965	Significant Enrichment	-0.007277	0.207263	NS Impoverishment
MetaAnalaysis	ASE+eQTL	AllTissues	PW_HIP	685 (368)	43044 (5544)	147 (51)	246442 (10254)	0.023476	Significant Enrichment	0.00398056	0.00581972	NS Enrichment	0.02277	3.19875e-06	Significant Enrichment
MetaAnalaysis	ASE+eQTL	AllTissues	PW_LWT	626 (397)	43136 (5552)	82 (35)	246749 (10244)	0.0137543	Significant Impoverishment	0.0337117	0.00314084	NS Impoverishment	0.004268	0.352044	NS Enrichment
MetaAnalaysis	ASE+eQTL	AllTissues	PW_IGF	408 (221)	42969 (5530)	36 (24)	244229 (10254)	5.19664e-05	Significant Impoverishment	0.0497055	0.00698898	Significant Impoverishment	-0.0283	1.0082e-06	Significant Impoverishment
MetaAnalaysis	ASE+eQTL	AllTissues	E_HIP	693 (315)	43077 (5543)	84 (38)	245846 (10241)	0.00135391	Significant Impoverishment	0.000520351	0.00347577	Significant Impoverishment	-0.02973	1.31991e-09	Significant Impoverishment
MetaAnalaysis	ASE+eQTL	AllTissues	X_HIP	530 (363)	43077 (5543)	67 (38)	245877 (10249)	0.0115376	Significant Impoverishment	0.105988	0.000957015	NS Impoverishment	-0.02087	0.00013612	Significant Impoverishment
MetaAnalaysis	ASE+eQTL	AllTissues	X_LWT	667 (417)	43060 (5545)	158 (61)	246685 (10256)	0.00054388	Significant Enrichment	0.00238063	0.0236489	Significant Enrichment	-0.006779	0.130943	NS Impoverishment
MetaAnalaysis	ASE+eQTL	AllTissues	X_SEMA	346 (284)	43150 (5552)	67 (27)	247024 (10249)	0.440198	NS Enrichment	0.000171331	0.156476	NS Enrichment	0.001447	0.797135	NS Enrichment
MetaAnalaysis	ASE+eQTL	AllTissues	X_SP8	705 (456)	43137 (5550)	82 (45)	246676 (10250)	0.000438675	Significant Impoverishment	0.00104268	0.0714225	Significant Impoverishment	-0.02925	3.76773e-12	Significant Impoverishment
MetaAnalaysis	ASE+eQTL	AllTissues	X_SRIB	668 (373)	43169 (5552)	50 (27)	246713 (10249)	2.47518e-09	Significant Impoverishment	0.296982	6.85677e-05	Significant Impoverishment	-0.01822	0.00052736	Significant Impoverishment
MetaAnalaysis	ASE+eQTL	AllTissues	Multi-Trait	5450 (3193)	42207 (5509)	979 (510)	240836 (9899)	0.481906	NS Enrichment	0.00991696	0.000254503	NS Enrichment	-0.002376	0.127028	NS Impoverishment
PooledAnalaysis	ASE-PO	AllTissues	CIMF	226 (145)	1941 (357)	2 (2)	151402 (8724)	0.599862	NS Impoverishment	0.0185762	0.116537	NS Impoverishment	0.0005094	0.607608	NS Enrichment
PooledAnalaysis	ASE-PO	AllTissues	CMARB	180 (109)	1939 (356)	3 (3)	151289 (8725)	0.651145	NS Enrichment	0.0277132	0.158897	NS Enrichment	0.0008324	0.429255	NS Enrichment
PooledAnalaysis	ASE-PO	AllTissues	CP8	245 (147)	1942 (357)	1 (1)	151385 (8724)	0.227826	NS Impoverishment	0.00617385	0.104205	NS Impoverishment	-0.0008998	0.291119	NS Impoverishment
PooledAnalaysis	ASE-PO	AllTissues	CRBY	226 (148)	1942 (357)	1 (1)	151351 (8724)	0.265753	NS Impoverishment	0.0203531	0.117394	NS Impoverishment	-0.001336	0.19073	NS Impoverishment
PooledAnalaysis	ASE-PO	AllTissues	CRIB	465 (267)	1942 (357)	1 (1)	151143 (8724)	0.042107	Significant Impoverishment	0.00613752	0.0701864	Significant Impoverishment	-0.001	0.141086	NS Impoverishment
PooledAnalaysis	ASE-PO	AllTissues	E_IGF	274 (156)	1934 (356)	6 (2)	150735 (8722)	0.190614	NS Enrichment	0.00288926	0.0838862	NS Enrichment	0.0007589	0.327682	NS Enrichment
PooledAnalaysis	ASE-PO	AllTissues	FI_ADG	227 (107)	1938 (355)	3 (3)	151177 (8725)	0.958234	NS Enrichment	0.000213366	0.116251	NS Enrichment	0.0001195	0.877099	NS Enrichment
PooledAnalaysis	ASE-PO	AllTissues	FI_MIDWT	341 (200)	1935 (356)	6 (3)	151063 (8724)	0.439566	NS Enrichment	0.00544349	0.0556522	NS Enrichment	-4.413e-05	0.953056	NS Impoverishment
PooledAnalaysis	ASE-PO	AllTissues	FI_NFI	603 (324)	1923 (355)	18 (7)	150938 (8726)	0.000261039	Significant Enrichment	0.00039912	0.0717892	Significant Enrichment	0.001078	0.0369047	Significant Enrichment
PooledAnalaysis	ASE-PO	AllTissues	MQLDPF	444 (203)	1943 (357)	0 (0)	151137 (8724)	0.0168897	Significant Impoverishment	3.08019e-10	0.0897492	Significant Impoverishment	-0.0002007	0.748787	NS Impoverishment
PooledAnalaysis	ASE-PO	AllTissues	M_SEMA	291 (143)	1919 (356)	0 (0)	148173 (8718)	0.0522212	NS Impoverishment	0.00110315	0.0761431	Significant Impoverishment	-0.0005555	0.540294	NS Impoverishment
PooledAnalaysis	ASE-PO	AllTissues	PW_HIP	425 (194)	1936 (357)	7 (4)	151091 (8723)	0.509617	NS Enrichment	0.000318637	0.0852154	NS Enrichment	-1.318e-05	0.985953	NS Impoverishment
PooledAnalaysis	ASE-PO	AllTissues	PW_LWT	335 (169)	1926 (357)	17 (6)	151298 (8723)	2.09554e-09	Significant Enrichment	0.00116791	0.055485	Significant Enrichment	0.00201	0.00382081	Significant Enrichment
PooledAnalaysis	ASE-PO	AllTissues	PW_IGF	221 (111)	1938 (357)	0 (0)	150249 (8721)	0.0913436	NS Impoverishment	0.0174806	0.120759	Significant Impoverishment	-0.0004026	0.680076	NS Impoverishment
PooledAnalaysis	ASE-PO	AllTissues	E_HIP	377 (158)	1938 (357)	2 (2)	150931 (8720)	0.198067	NS Impoverishment	7.61343e-06	0.0456087	NS Impoverishment	-0.0001854	0.815878	NS Impoverishment
PooledAnalaysis	ASE-PO	AllTissues	X_HIP	298 (177)	1937 (357)	2 (2)	150956 (8724)	0.35285	NS Impoverishment	0.0332415	0.072358	NS Impoverishment	6.04e-05	0.946843	NS Enrichment
PooledAnalaysis	ASE-PO	AllTissues	X_LWT	446 (210)	1943 (357)	0 (0)	151176 (8724)	0.0166582	Significant Impoverishment	0.00197041	0.0779327	Significant Impoverishment	-0.001615	0.02054	Significant Impoverishment
PooledAnalaysis	ASE-PO	AllTissues	X_SEMA	229 (130)	1938 (357)	5 (2)	151401 (8724)	0.232569	NS Enrichment	0.00316995	0.112275	NS Enrichment	0.0002449	0.786837	NS Enrichment
PooledAnalaysis	ASE-PO	AllTissues	X_SP8	439 (232)	1941 (357)	2 (1)	151198 (8724)	0.126713	NS Impoverishment	0.00236129	0.0833674	NS Impoverishment	-0.0006308	0.332808	NS Impoverishment
PooledAnalaysis	ASE-PO	AllTissues	X_SRIB	284 (151)	1941 (357)	2 (2)	151353 (8723)	0.391451	NS Impoverishment	0.0195678	0.0794746	NS Impoverishment	0.0004144	0.647289	NS Enrichment
PooledAnalaysis	ASE-PO	AllTissues	Multi-Trait	3221 (1811)	1901 (352)	31 (21)	148249 (8685)	0.113519	NS Impoverishment	0.00163333	0.0373003	NS Impoverishment	-0.0002135	0.377083	NS Impoverishment
PooledAnalaysis	ASE	AllTissues	CIMF	224 (143)	5086 (849)	4 (4)	148257 (8232)	0.187884	NS Impoverishment	0.0194317	0.0253629	NS Impoverishment	0.0006716	0.723462	NS Enrichment
PooledAnalaysis	ASE	AllTissues	CMARB	180 (110)	5081 (850)	3 (2)	148147 (8231)	0.205395	NS Impoverishment	0.0752894	0.0583389	NS Impoverishment	-0.001849	0.358366	NS Impoverishment
PooledAnalaysis	ASE	AllTissues	CP8	233 (143)	5077 (849)	13 (5)	148250 (8232)	0.0840647	NS Enrichment	0.00891958	0.0414809	NS Enrichment	0.00212	0.193424	NS Enrichment
PooledAnalaysis	ASE	AllTissues	CRBY	223 (147)	5086 (850)	4 (2)	148207 (8231)	0.190813	NS Impoverishment	0.047242	0.0257195	NS Impoverishment	-5.246e-05	0.97856	NS Impoverishment
PooledAnalaysis	ASE	AllTissues	CRIB	449 (263)	5073 (848)	17 (5)	148012 (8233)	0.68739	NS Enrichment	0.00790346	0.0145042	NS Enrichment	0.0003356	0.796294	NS Enrichment
PooledAnalaysis	ASE	AllTissues	E_IGF	267 (156)	5071 (849)	13 (2)	147598 (8229)	0.217864	NS Enrichment	0.00224514	0.0438672	NS Enrichment	0.003355	0.023702	Significant Enrichment
PooledAnalaysis	ASE	AllTissues	FI_ADG	226 (106)	5079 (849)	4 (4)	148036 (8231)	0.181621	NS Impoverishment	3.59278e-05	0.0576036	NS Impoverishment	-0.004127	0.00524464	Significant Impoverishment
PooledAnalaysis	ASE	AllTissues	FI_MIDWT	341 (199)	5077 (850)	6 (4)	147921 (8230)	0.0985763	NS Impoverishment	0.00423627	0.0256449	NS Impoverishment	0.0004116	0.774096	NS Enrichment
PooledAnalaysis	ASE	AllTissues	FI_NFI	573 (321)	5042 (850)	48 (10)	147819 (8231)	7.55012e-10	Significant Enrichment	4.26477e-05	0.0755658	Significant Enrichment	-0.0008024	0.416965	NS Impoverishment
PooledAnalaysis	ASE	AllTissues	MQLDPF	364 (197)	5004 (850)	80 (6)	148076 (8231)	0	Significant Enrichment	1.57652e-14	0.112972	Significant Enrichment	0.0189	2.4511e-55	Significant Enrichment
PooledAnalaysis	ASE	AllTissues	M_SEMA	288 (142)	5048 (843)	3 (1)	145044 (8231)	0.027369	Significant Impoverishment	0.000696107	0.016072	NS Impoverishment	-6.001e-06	0.997251	NS Impoverishment
PooledAnalaysis	ASE	AllTissues	PW_HIP	403 (195)	5055 (849)	29 (3)	147972 (8231)	7.68296e-05	Significant Enrichment	8.62256e-05	0.0277116	Significant Enrichment	0.0001733	0.903611	NS Enrichment
PooledAnalaysis	ASE	AllTissues	PW_LWT	345 (171)	5083 (849)	7 (4)	148141 (8231)	0.164221	NS Impoverishment	0.00130617	0.0413726	NS Impoverishment	-3.212e-05	0.980719	NS Impoverishment
PooledAnalaysis	ASE	AllTissues	PW_IGF	215 (109)	5068 (848)	6 (2)	147119 (8230)	0.610467	NS Impoverishment	0.0410714	0.0262497	NS Impoverishment	-0.004563	0.0145432	Significant Impoverishment
PooledAnalaysis	ASE	AllTissues	E_HIP	359 (150)	5062 (846)	20 (10)	147807 (8231)	0.0327982	Significant Enrichment	1.05064e-06	0.0137074	NS Enrichment	0.00338	0.0264907	Significant Enrichment
PooledAnalaysis	ASE	AllTissues	X_HIP	299 (178)	5079 (849)	1 (1)	147814 (8232)	0.00387571	Significant Impoverishment	0.0589442	0.0128597	Significant Impoverishment	-0.007395	1.9998e-05	Significant Impoverishment
PooledAnalaysis	ASE	AllTissues	X_LWT	430 (202)	5074 (847)	16 (8)	148045 (8234)	0.747154	NS Enrichment	0.000212523	0.0192072	NS Enrichment	-0.001691	0.204628	NS Impoverishment
PooledAnalaysis	ASE	AllTissues	X_SEMA	230 (130)	5086 (850)	4 (2)	148253 (8231)	0.169893	NS Impoverishment	0.00156431	0.0465018	NS Impoverishment	-0.002026	0.242134	NS Impoverishment
PooledAnalaysis	ASE	AllTissues	X_SP8	430 (229)	5079 (850)	11 (4)	148060 (8231)	0.335429	NS Impoverishment	0.00144399	0.0313079	NS Impoverishment	-0.001141	0.359833	NS Impoverishment
PooledAnalaysis	ASE	AllTissues	X_SRIB	286 (153)	5090 (850)	0 (0)	148204 (8230)	0.00172445	Significant Impoverishment	0.0304019	0.018586	Significant Impoverishment	-0.001453	0.401811	NS Impoverishment
PooledAnalaysis	ASE	AllTissues	Multi-Trait	3071 (1760)	4910 (836)	181 (72)	145240 (8201)	4.8006e-13	Significant Enrichment	0.000682254	0.0209182	Significant Enrichment	0.002108	5.53746e-06	Significant Enrichment
PooledAnalaysis	eQTL	AllTissues	CIMF	460 (295)	12946 (2220)	16 (7)	277162 (13576)	0.244921	NS Impoverishment	0.0136002	0.0141202	NS Impoverishment	-0.001319	0.51043	NS Impoverishment
PooledAnalaysis	eQTL	AllTissues	CMARB	309 (223)	12934 (2220)	14 (5)	276893 (13573)	0.911134	NS Impoverishment	0.00717554	0.0479691	NS Impoverishment	-0.002496	0.272596	NS Impoverishment
PooledAnalaysis	eQTL	AllTissues	CP8	426 (307)	12948 (2221)	14 (4)	277198 (13575)	0.193465	NS Impoverishment	0.00833342	0.0303122	NS Impoverishment	-0.009097	3.99855e-06	Significant Impoverishment
PooledAnalaysis	eQTL	AllTissues	CRBY	421 (302)	12932 (2220)	29 (10)	277045 (13570)	0.0416013	Significant Enrichment	0.00473954	0.0248711	NS Enrichment	0.001472	0.453802	NS Enrichment
PooledAnalaysis	eQTL	AllTissues	CRIB	834 (528)	12922 (2218)	40 (16)	276715 (13575)	0.869161	NS Enrichment	0.00461052	0.0246812	NS Enrichment	-0.002377	0.0913906	NS Impoverishment
PooledAnalaysis	eQTL	AllTissues	E_IGF	550 (357)	12926 (2219)	12 (8)	275526 (13565)	0.00721452	Significant Impoverishment	0.0523915	0.00808553	Significant Impoverishment	-0.008107	1.80207e-05	Significant Impoverishment
PooledAnalaysis	eQTL	AllTissues	FI_ADG	368 (219)	12929 (2220)	18 (8)	276675 (13567)	0.850068	NS Enrichment	0.000575638	0.0264338	NS Enrichment	0.001412	0.490972	NS Enrichment
PooledAnalaysis	eQTL	AllTissues	FI_MIDWT	597 (413)	12922 (2217)	25 (13)	276446 (13570)	0.590321	NS Impoverishment	0.000355542	0.0623641	NS Impoverishment	-0.001626	0.305884	NS Impoverishment
PooledAnalaysis	eQTL	AllTissues	FI_NFI	1103 (698)	12888 (2214)	63 (20)	276317 (13581)	0.118072	NS Enrichment	0.00071551	0.0324376	NS Enrichment	-0.00256	0.0333514	Significant Impoverishment
PooledAnalaysis	eQTL	AllTissues	MQLDPF	649 (394)	12891 (2219)	69 (10)	276841 (13575)	2.24203e-11	Significant Enrichment	0.000111048	0.011309	Significant Enrichment	0.000952	0.558229	NS Enrichment
PooledAnalaysis	eQTL	AllTissues	M_SEMA	533 (302)	12752 (2187)	11 (7)	269400 (13577)	0.00506527	Significant Impoverishment	0.00709236	0.011118	Significant Impoverishment	-0.006537	0.000511695	Significant Impoverishment
PooledAnalaysis	eQTL	AllTissues	PW_HIP	797 (406)	12916 (2217)	34 (12)	276564 (13576)	0.605579	NS Impoverishment	0.00423462	0.00549605	NS Impoverishment	0.001518	0.333311	NS Enrichment
PooledAnalaysis	eQTL	AllTissues	PW_LWT	687 (421)	12935 (2218)	21 (11)	276943 (13573)	0.0540473	NS Impoverishment	0.0153279	0.00917146	NS Impoverishment	-0.0005631	0.731965	NS Impoverishment
PooledAnalaysis	eQTL	AllTissues	PW_IGF	426 (240)	12902 (2210)	18 (5)	274289 (13569)	0.655829	NS Impoverishment	0.0187703	0.0146708	NS Impoverishment	0.0007218	0.727701	NS Enrichment
PooledAnalaysis	eQTL	AllTissues	E_HIP	760 (341)	12925 (2218)	17 (12)	275991 (13561)	0.00207042	Significant Impoverishment	0.00399478	0.00384089	Significant Impoverishment	-0.006611	4.96655e-05	Significant Impoverishment
PooledAnalaysis	eQTL	AllTissues	X_HIP	582 (387)	12925 (2214)	15 (14)	276022 (13573)	0.0205576	Significant Impoverishment	0.0736457	0.00438209	NS Impoverishment	-0.0009734	0.596798	NS Impoverishment
PooledAnalaysis	eQTL	AllTissues	X_LWT	786 (465)	12916 (2220)	39 (13)	276822 (13576)	0.708068	NS Enrichment	0.0100683	0.00893614	NS Enrichment	-0.001623	0.287226	NS Impoverishment
PooledAnalaysis	eQTL	AllTissues	X_SEMA	392 (302)	12935 (2220)	21 (9)	277232 (13576)	0.537302	NS Enrichment	0.00186006	0.0471273	NS Enrichment	-0.001344	0.489351	NS Impoverishment
PooledAnalaysis	eQTL	AllTissues	X_SP8	757 (486)	12926 (2218)	30 (15)	276880 (13577)	0.37887	NS Impoverishment	0.00197148	0.0297105	NS Impoverishment	-0.00184	0.209144	NS Impoverishment
PooledAnalaysis	eQTL	AllTissues	X_SRIB	702 (391)	12940 (2221)	16 (9)	276935 (13575)	0.00374529	Significant Impoverishment	0.0237486	0.00746676	Significant Impoverishment	-0.001304	0.431592	NS Impoverishment
PooledAnalaysis	eQTL	AllTissues	Multi-Trait	6094 (3556)	12602 (2198)	335 (147)	270434 (13205)	0.0036168	Significant Enrichment	0.0165374	0.0046922	Significant Enrichment	0.0006151	0.249923	NS Enrichment
PooledAnalaysis	ASE+eQTL	AllTissues	CIMF	457 (292)	16825 (2812)	19 (10)	273285 (12989)	0.0916819	NS Impoverishment	0.0541198	0.00780357	NS Impoverishment	1.233e-05	0.993077	NS Enrichment
PooledAnalaysis	ASE+eQTL	AllTissues	CMARB	306 (221)	16807 (2813)	17 (7)	273022 (12985)	0.680502	NS Impoverishment	0.0201442	0.0425187	NS Impoverishment	-0.0009408	0.54826	NS Impoverishment
PooledAnalaysis	ASE+eQTL	AllTissues	CP8	413 (302)	16817 (2814)	27 (9)	273331 (12987)	0.760145	NS Enrichment	0.00826217	0.0441265	NS Enrichment	-0.00339	0.0099479	Significant Impoverishment
PooledAnalaysis	ASE+eQTL	AllTissues	CRBY	420 (301)	16813 (2813)	30 (11)	273166 (12982)	0.430827	NS Enrichment	0.0220012	0.0204265	NS Enrichment	0.001054	0.457945	NS Enrichment
PooledAnalaysis	ASE+eQTL	AllTissues	CRIB	817 (523)	16787 (2809)	57 (21)	272852 (12989)	0.359208	NS Enrichment	0.00740035	0.0247729	NS Enrichment	-0.001143	0.246428	NS Impoverishment
PooledAnalaysis	ASE+eQTL	AllTissues	E_IGF	538 (355)	16790 (2811)	24 (10)	271664 (12978)	0.116768	NS Impoverishment	0.0461439	0.0130153	NS Impoverishment	-0.001891	0.12391	NS Impoverishment
PooledAnalaysis	ASE+eQTL	AllTissues	FI_ADG	368 (218)	16804 (2813)	18 (9)	272802 (12979)	0.338672	NS Impoverishment	0.000107018	0.113048	NS Impoverishment	-0.002309	0.0699431	NS Impoverishment
PooledAnalaysis	ASE+eQTL	AllTissues	FI_MIDWT	591 (411)	16791 (2810)	31 (17)	272579 (12982)	0.382925	NS Impoverishment	0.000843195	0.0576735	NS Impoverishment	-0.0007187	0.515058	NS Impoverishment
PooledAnalaysis	ASE+eQTL	AllTissues	FI_NFI	1085 (691)	16752 (2807)	81 (27)	272455 (12993)	0.0922804	NS Enrichment	0.000222008	0.0848775	NS Enrichment	-0.001455	0.0688991	NS Impoverishment
PooledAnalaysis	ASE+eQTL	AllTissues	MQLDPF	611 (390)	16729 (2812)	107 (15)	273005 (12987)	0	Significant Enrichment	3.26668e-09	0.325044	Significant Enrichment	0.01074	1.06601e-25	Significant Enrichment
PooledAnalaysis	ASE+eQTL	AllTissues	M_SEMA	530 (302)	16597 (2775)	14 (8)	265557 (12994)	0.00104419	Significant Impoverishment	0.00567844	0.0111193	Significant Impoverishment	-0.002717	0.0395745	Significant Impoverishment
PooledAnalaysis	ASE+eQTL	AllTissues	PW_HIP	773 (403)	16768 (2809)	58 (15)	272714 (12989)	0.143616	NS Enrichment	0.00337215	0.0126295	NS Enrichment	0.0008016	0.464146	NS Enrichment
PooledAnalaysis	ASE+eQTL	AllTissues	PW_LWT	680 (417)	16810 (2810)	28 (15)	273070 (12986)	0.0359338	Significant Impoverishment	0.020487	0.0130097	NS Impoverishment	-0.0003108	0.774536	NS Impoverishment
PooledAnalaysis	ASE+eQTL	AllTissues	PW_IGF	420 (238)	16764 (2802)	24 (7)	270429 (12982)	0.698166	NS Impoverishment	0.0895974	0.00887373	NS Impoverishment	-0.001632	0.256761	NS Impoverishment
PooledAnalaysis	ASE+eQTL	AllTissues	E_HIP	741 (331)	16780 (2808)	36 (22)	272138 (12976)	0.161986	NS Impoverishment	0.00174139	0.00498858	NS Impoverishment	-0.001734	0.130612	NS Impoverishment
PooledAnalaysis	ASE+eQTL	AllTissues	X_HIP	581 (386)	16796 (2806)	16 (15)	272153 (12986)	0.00107686	Significant Impoverishment	0.173129	0.0022839	Significant Impoverishment	-0.003495	0.00736513	Significant Impoverishment
PooledAnalaysis	ASE+eQTL	AllTissues	X_LWT	780 (459)	16792 (2810)	45 (19)	272948 (12991)	0.675501	NS Impoverishment	0.00536476	0.0154364	NS Impoverishment	-0.001841	0.0781355	NS Impoverishment
PooledAnalaysis	ASE+eQTL	AllTissues	X_SEMA	388 (300)	16813 (2813)	25 (11)	273356 (12988)	0.821845	NS Enrichment	0.0014883	0.0600153	NS Enrichment	-0.001784	0.184402	NS Impoverishment
PooledAnalaysis	ASE+eQTL	AllTissues	X_SP8	746 (482)	16797 (2811)	41 (19)	273011 (12989)	0.48207	NS Impoverishment	0.00126436	0.0542489	NS Impoverishment	-0.00195	0.0489362	Significant Impoverishment
PooledAnalaysis	ASE+eQTL	AllTissues	X_SRIB	702 (391)	16822 (2814)	16 (9)	273055 (12987)	4.22586e-05	Significant Impoverishment	0.172237	0.00135478	Significant Impoverishment	-0.001362	0.264662	NS Impoverishment
PooledAnalaysis	ASE+eQTL	AllTissues	Multi-Trait	5993 (3501)	16384 (2781)	436 (202)	266654 (12627)	0.000763092	Significant Enrichment	0.0154486	0.00483582	Significant Enrichment	0.001451	7.05985e-05	Significant Enrichment
SeparateAnalaysis	ASE	Muscle(Angus)	RFI(WGS)	3112 (539)	18438 (566)	12 (8)	1077205 (2456)	1.68683e-08	Significant Impoverishment	4.30662e-07	7.23271e-05	Significant Impoverishment	-0.003016	0.000423794	Significant Impoverishment
SeparateAnalaysis	ASE-PO	Muscle(Angus)	RFI(WGS)	3081 (540)	12046 (229)	43 (7)	1083597 (2793)	0.138322	NS Enrichment	1.36647e-10	9.73855e-05	NS Enrichment	-0.0006539	0.28382	NS Impoverishment
SeparateAnalaysis	eQTL	Muscle(Angus)	RFI(WGS)	15357 (3323)	99093 (3886)	302 (44)	5209682 (8392)	0.566977	NS Enrichment	3.11833e-09	2.71262e-07	NS Enrichment	0.003096	2.34005e-06	Significant Enrichment
SeparateAnalaysis	ASE+eQTL_pooled	Muscle(Angus)	RFI(WGS)	15348 (3318)	114317 (4208)	311 (50)	5194667 (8075)	0.150025	NS Impoverishment	4.93213e-08	9.53307e-08	NS Impoverishment	0.001134	0.0347971	Significant Enrichment
SeparateAnalaysis	ASE+eQTL_meta	Muscle(Angus)	RFI(WGS)	15357 (3319)	116775 (4178)	303 (49)	5193766 (8105)	0.0244231	Significant Impoverishment	6.66822e-11	5.5211e-09	NS Impoverishment	-0.001124	0.0906701	NS Impoverishment
SeparateAnalaysis	ASE	Liver(Angus)	RFI(WGS)	2512 (489)	18410 (289)	25 (8)	976788 (2614)	0.00124148	Significant Impoverishment	4.11337e-08	0.000282101	NS Impoverishment	7.424e-05	0.932002	NS Enrichment
SeparateAnalaysis	ASE-PO	Liver(Angus)	RFI(WGS)	2524 (489)	4845 (107)	13 (8)	990353 (2796)	0.853346	NS Enrichment	2.23338e-06	0.0132909	NS Enrichment	-0.001633	5.65158e-06	Significant Impoverishment
SeparateAnalaysis	eQTL	Liver(Angus)	RFI(WGS)	13975 (2765)	66841 (2012)	231 (24)	4564932 (10221)	0.06792	NS Enrichment	1.83744e-10	7.99562e-08	NS Enrichment	0.002437	5.7051e-05	Significant Enrichment
SeparateAnalaysis	ASE+eQTL_pooled	Liver(Angus)	RFI(WGS)	13956 (2758)	81605 (2204)	250 (31)	4550268 (10036)	0.985605	NS Impoverishment	1.25735e-06	1.39228e-08	NS Impoverishment	0.001416	0.00540291	Significant Enrichment
SeparateAnalaysis	ASE+eQTL_meta	Liver(Angus)	RFI(WGS)	13903 (2760)	83169 (2205)	307 (31)	4558420 (10035)	0.000944724	Significant Enrichment	6.21725e-15	3.34841e-11	NS Enrichment	-0.001452	0.033194	Significant Impoverishment
SeparateAnalaysis	ASE	Liver(Holstein)	RFI(WGS)	5150 (995)	24456 (641)	35 (16)	1992424 (5162)	0.000409283	Significant Impoverishment	1.38449e-06	2.70856e-05	NS Impoverishment	-0.0006381	0.138242	NS Impoverishment
SeparateAnalaysis	ASE-PO	Liver(Holstein)	RFI(WGS)	5172 (1004)	8304 (322)	13 (7)	2008576 (5481)	0.0704392	NS Impoverishment	4.63259e-06	0.00207193	NS Impoverishment	-0.0002328	0.28738	NS Impoverishment
SeparateAnalaysis	eQTL	Liver(Holstein)	RFI(WGS)	15795 (3608)	68601 (1975)	110 (30)	5841070 (12398)	3.38874e-08	Significant Impoverishment	9.00387e-10	7.73189e-07	Significant Impoverishment	7.613e-05	0.877007	NS Enrichment
SeparateAnalaysis	ASE+eQTL_pooled	Liver(Holstein)	RFI(WGS)	15761 (3592)	89934 (2467)	144 (46)	5819760 (11912)	2.22052e-10	Significant Impoverishment	4.64579e-07	1.20689e-07	Significant Impoverishment	-9.998e-05	0.770618	NS Impoverishment
SeparateAnalaysis	ASE+eQTL_meta	Liver(Holstein)	RFI(WGS)	15784 (3600)	101541 (2529)	121 (38)	5808231 (11850)	0	Significant Impoverishment	2.15749e-11	3.15191e-10	Significant Impoverishment	-0.003118	3.57511e-09	Significant Impoverishment
SeparateAnalaysis	ASE	Blood(Holstein)	RFI(WGS)	4886 (1182)	40378 (907)	91 (19)	2311593 (5966)	0.544757	NS Enrichment	1.83935e-05	1.85923e-05	NS Enrichment	0.002299	3.32789e-07	Significant Enrichment
SeparateAnalaysis	ASE-PO	Blood(Holstein)	RFI(WGS)	4964 (1194)	17690 (418)	13 (7)	2334281 (6455)	6.14542e-05	Significant Impoverishment	1.52714e-06	0.000478779	Significant Impoverishment	-0.0008272	0.00200939	Significant Impoverishment
SeparateAnalaysis	eQTL	Blood(Holstein)	RFI(WGS)	14975 (3507)	61336 (2028)	128 (23)	5481470 (12147)	0.00236299	Significant Impoverishment	6.32497e-09	2.74742e-06	NS Impoverishment	-0.0006838	0.157991	NS Impoverishment
SeparateAnalaysis	ASE+eQTL_pooled	Blood(Holstein)	RFI(WGS)	14885 (3489)	98177 (2755)	218 (41)	5444642 (11424)	0.0022814	Significant Impoverishment	0.00571546	6.58342e-10	NS Impoverishment	0.0008632	0.0100289	Significant Enrichment
SeparateAnalaysis	ASE+eQTL_meta	Blood(Holstein)	RFI(WGS)	14927 (3488)	96312 (2740)	176 (42)	5446577 (11439)	7.56914e-08	Significant Impoverishment	3.13961e-05	8.84637e-11	NS Impoverishment	-0.002267	4.65744e-07	Significant Impoverishment
MetaAnalaysis	ASE-PO	AllTissues	RFI(WGS)	6243 (1421)	962510 (6825)	2408 (489)	2434488 (2330)	0.303438	NS Impoverishment	0.401901	1.70153e-12	NS Impoverishment	0.0005698	0.643195	NS Enrichment
MetaAnalaysis	ASE	AllTissues	RFI(WGS)	6048 (1371)	1082432 (7913)	2603 (539)	2314831 (1242)	0.000408332	Significant Impoverishment	0.72691	2.1273e-12	NS Impoverishment	0.002882	0.0377495	Significant Enrichment
MetaAnalaysis	eQTL	AllTissues	RFI(WGS)	20724 (4957)	264741 (7324)	585 (106)	7432322 (8714)	2.78772e-08	Significant Impoverishment	4.47269e-07	2.78083e-08	NS Impoverishment	-0.0002708	0.703264	NS Impoverishment
MetaAnalaysis	ASE+eQTL	AllTissues	RFI(WGS)	19083 (4626)	882876 (10697)	2226 (437)	6814180 (5346)	2.80056e-06	Significant Impoverishment	0.0178739	0	NS Impoverishment	-0.002777	0.00187358	Significant Impoverishment
PooledAnalaysis	ASE-PO	AllTissues	RFI(WGS)	8570 (1882)	42188 (1001)	81 (28)	3355090 (8154)	0.0103638	Significant Impoverishment	1.54325e-05	3.50487e-06	NS Impoverishment	-0.0006526	9.75026e-05	Significant Impoverishment
PooledAnalaysis	ASE	AllTissues	RFI(WGS)	8499 (1863)	94700 (2055)	152 (47)	3302578 (7100)	5.96306e-09	Significant Impoverishment	0.000759365	8.55751e-09	Significant Impoverishment	-6.759e-06	0.981374	NS Impoverishment
PooledAnalaysis	eQTL	AllTissues	RFI(WGS)	20771 (4952)	264424 (7436)	537 (110)	7430548 (8602)	2.23599e-13	Significant Impoverishment	9.20641e-10	9.31193e-08	Significant Impoverishment	0.001359	5.06894e-06	Significant Enrichment
PooledAnalaysis	ASE+eQTL	AllTissues	RFI(WGS)	20638 (4911)	338293 (8215)	670 (151)	7356689 (7828)	0	Significant Impoverishment	0.000387236	1.95622e-11	Significant Impoverishment	0.0008578	6.1405e-05	Significant Enrichment
