# Supplementary material for: Comparing allele specific expression and local expression quantitative trait loci and the influence of gene expression on complex trait variation in cattle
Source: BMC Genomics. 2018 Nov 3;19:793. doi: 10.1186/s12864-018-5181-0 (PMC6215656; doi:10.1186/s12864-018-5181-0)
Supplement: Supplementary file 6 — Table S15. Overlap between eQTL and QTL for each gene. The detailed results of Χ2 tests for comparing QTL and eQTL for each individual gene (p < 0.05). (XLSX 1381 kb) [file 12864_2018_5181_MOESM6_ESM.xlsx]

## Sheet: Genes with common QTL and eQTL
Analysis:				X2 test:								Gene info:
Type	Test	Tissue	Trait	Gene	sigGWAS_only	sigexp_only	sigBoth	sigNone	SigBoth/nSNP	X2-Pvalue	SigTest	Gene_Name	Chromosome	Start (bp)	End (bp)	Description
SeparateAnalaysis	ASE	Muscle(Angus)	CIMF	ENSBTAG00000010551	4	3	1	28	0.0277778	0.495521	NS Enrichment	ATP1A2	3	9645440	9670496	Bos taurus ATPase, Na+/K+ transporting, alpha 2 polypeptide (ATP1A2), mRNA. [Source:RefSeq mRNA;Acc:NM_001081524]
SeparateAnalaysis	ASE	Muscle(Angus)	CP8	ENSBTAG00000009962	1	0	2	29	0.0625	5.5943e-06	Significant Enrichment	PDCL3	11	5550084	5561240	Bos taurus phosducin-like 3 (PDCL3), mRNA. [Source:RefSeq mRNA;Acc:NM_001075645]
SeparateAnalaysis	ASE	Muscle(Angus)	FI_ADG	ENSBTAG00000017380	0	38	1	26	0.0153846	0.410593	NS Enrichment	MYO18A	19	20994380	21082308	myosin XVIIIA [Source:HGNC Symbol;Acc:HGNC:31104]
SeparateAnalaysis	ASE	Muscle(Angus)	FI_NFI	ENSBTAG00000006084	1	7	6	14	0.214286	0.0161043	Significant Enrichment	PINK1	2	132601302	132621738	Bos taurus PTEN induced putative kinase 1 (PINK1), mRNA. [Source:RefSeq mRNA;Acc:NM_001099701]
SeparateAnalaysis	ASE	Muscle(Angus)	FI_NFI	ENSBTAG00000019554	14	2	2	26	0.0454545	0.552098	NS Enrichment	FBP2	8	82396095	82438817	Bos taurus fructose-1,6-bisphosphatase 2 (FBP2), mRNA. [Source:RefSeq mRNA;Acc:NM_001046164]
SeparateAnalaysis	ASE	Muscle(Angus)	MQLDPF	ENSBTAG00000000599	1	6	24	32	0.380952	4.47267e-10	Significant Enrichment	CCNI	6	93633306	93672214	Bos taurus cyclin I (CCNI), mRNA. [Source:RefSeq mRNA;Acc:NM_001083373]
SeparateAnalaysis	ASE	Muscle(Angus)	MQLDPF	ENSBTAG00000000874	25	3	34	5	0.507463	0.282685	NS Enrichment	CAST	7	98444979	98581253	Bos taurus calpastatin (CAST), transcript variant 1, mRNA. [Source:RefSeq mRNA;Acc:NM_001030318]
SeparateAnalaysis	ASE	Muscle(Angus)	MQLDPF	ENSBTAG00000014648	1	4	2	1	0.25	0.67329	NS Impoverishment	RPN2	13	66799465	66853779	Bos taurus ribophorin II (RPN2), mRNA. [Source:RefSeq mRNA;Acc:NM_001034604]
SeparateAnalaysis	ASE	Muscle(Angus)	E_HIP	ENSBTAG00000011593	1	0	1	20	0.0454545	0.00120923	Significant Enrichment	QKI	9	100370037	100480357	protein quaking [Source:RefSeq peptide;Acc:NP_001007818]
SeparateAnalaysis	ASE	Muscle(Angus)	E_HIP	ENSBTAG00000014648	0	3	3	2	0.375	0.205903	NS Enrichment	RPN2	13	66799465	66853779	Bos taurus ribophorin II (RPN2), mRNA. [Source:RefSeq mRNA;Acc:NM_001034604]
SeparateAnalaysis	ASE	Muscle(Angus)	E_HIP	ENSBTAG00000015470	0	13	1	7	0.047619	0.468717	NS Enrichment	SYPL2	3	34082543	34095369	Bos taurus synaptophysin-like 2 (SYPL2), mRNA. [Source:RefSeq mRNA;Acc:NM_001075676]
SeparateAnalaysis	ASE	Muscle(Angus)	X_LWT	ENSBTAG00000011593	3	0	1	18	0.0454545	0.029913	Significant Enrichment	QKI	9	100370037	100480357	protein quaking [Source:RefSeq peptide;Acc:NP_001007818]
SeparateAnalaysis	ASE	Muscle(Angus)	X_LWT	ENSBTAG00000044046	0	0	1	66	0.0149254	2.22045e-16	Significant Enrichment	SGCD	7	69585066	70027839	sarcoglycan, delta (35kDa dystrophin-associated glycoprotein) [Source:HGNC Symbol;Acc:HGNC:10807]
SeparateAnalaysis	ASE	Muscle(Angus)	X_SP8	ENSBTAG00000002580	6	1	4	34	0.0888889	0.000980366	Significant Enrichment	MYH14	18	56874763	56947774	myosin, heavy chain 14, non-muscle [Source:HGNC Symbol;Acc:HGNC:23212]
SeparateAnalaysis	ASE	Muscle(Angus)	Multi-Trait	ENSBTAG00000000874	9	7	30	21	0.447761	2.49241e-05	Significant Enrichment	CAST	7	98444979	98581253	Bos taurus calpastatin (CAST), transcript variant 1, mRNA. [Source:RefSeq mRNA;Acc:NM_001030318]
SeparateAnalaysis	ASE	Muscle(Angus)	Multi-Trait	ENSBTAG00000003548	14	0	1	20	0.0285714	0.241374	NS Enrichment	GSTP1	29	46087142	46090005	Bos taurus glutathione S-transferase pi 1 (GSTP1), mRNA. [Source:RefSeq mRNA;Acc:NM_177516]
SeparateAnalaysis	ASE	Muscle(Angus)	Multi-Trait	ENSBTAG00000004051	0	18	1	1	0.05	0.813917	NS Enrichment	SBDS	25	28630825	28636300	Bos taurus Shwachman-Bodian-Diamond syndrome (SBDS), mRNA. [Source:RefSeq mRNA;Acc:NM_001034439]
SeparateAnalaysis	ASE	Muscle(Angus)	Multi-Trait	ENSBTAG00000005694	0	6	2	29	0.0540541	0.00563246	Significant Enrichment	TMED10	10	86770121	86802293	transmembrane emp24-like trafficking protein 10 (yeast) [Source:HGNC Symbol;Acc:HGNC:16998]
SeparateAnalaysis	ASE	Muscle(Angus)	Multi-Trait	ENSBTAG00000005989	2	2	1	37	0.0238095	0.0675644	NS Enrichment	LAP3	6	38574590	38600027	Bos taurus leucine aminopeptidase 3 (LAP3), mRNA. [Source:RefSeq mRNA;Acc:NM_174098]
SeparateAnalaysis	ASE	Muscle(Angus)	Multi-Trait	ENSBTAG00000009646	1	1	1	22	0.04	0.0224534	Significant Enrichment	ALDH7A1	7	28572141	28617279	Bos taurus aldehyde dehydrogenase 7 family, member A1 (ALDH7A1), mRNA. [Source:RefSeq mRNA;Acc:NM_001045969]
SeparateAnalaysis	ASE	Muscle(Angus)	Multi-Trait	ENSBTAG00000010610	0	1	1	19	0.047619	0.0015868	Significant Enrichment	DDIT4L	6	25889906	25894862	Bos taurus DNA-damage-inducible transcript 4-like (DDIT4L), mRNA. [Source:RefSeq mRNA;Acc:NM_001081519]
SeparateAnalaysis	ASE	Muscle(Angus)	Multi-Trait	ENSBTAG00000014691	3	24	9	1	0.243243	0.054139	NS Impoverishment	ARFGEF1	14	33343880	33480413	ADP-ribosylation factor guanine nucleotide-exchange factor 1 (brefeldin A-inhibited) [Source:HGNC Symbol;Acc:HGNC:15772]
SeparateAnalaysis	ASE	Muscle(Angus)	Multi-Trait	ENSBTAG00000018557	2	7	3	9	0.142857	0.525392	NS Enrichment	YTHDF3	14	29830349	29863766	YTH N(6)-methyladenosine RNA binding protein 3 [Source:HGNC Symbol;Acc:HGNC:26465]
SeparateAnalaysis	ASE	Muscle(Angus)	Multi-Trait	ENSBTAG00000025005	0	3	2	9	0.142857	0.040424	Significant Enrichment	METTL7A	5	29161683	29172757	Bos taurus methyltransferase like 7A (METTL7A), mRNA. [Source:RefSeq mRNA;Acc:NM_001035439]
SeparateAnalaysis	ASE	Muscle(Angus)	Multi-Trait	ENSBTAG00000025441	9	1	2	31	0.0465116	0.0908334	NS Enrichment	HSPA1A	23	27331773	27333698	Bos taurus heat shock 70kDa protein 1A (HSPA1A), mRNA. [Source:RefSeq mRNA;Acc:NM_203322]
SeparateAnalaysis	ASE	Muscle(Angus)	Multi-Trait	ENSBTAG00000027444	8	0	2	12	0.0909091	0.104204	NS Enrichment	SVIL	13	34860211	34965895	Supervillin [Source:UniProtKB/TrEMBL;Acc:E1BK07]
SeparateAnalaysis	ASE-PO	Muscle(Angus)	CMARB	ENSBTAG00000015543	0	3	1	29	0.030303	0.00625073	Significant Enrichment	ARHGAP35	18	54425390	54497692	Bos taurus Rho GTPase activating protein 35 (ARHGAP35), mRNA. [Source:RefSeq mRNA;Acc:NM_001192398]
SeparateAnalaysis	ASE-PO	Muscle(Angus)	CP8	ENSBTAG00000007123	0	7	1	0	0.125	NA	NS Impoverishment	ENSA	3	20141694	20146997	Alpha-endosulfine [Source:UniProtKB/Swiss-Prot;Acc:P68210]
SeparateAnalaysis	ASE-PO	Muscle(Angus)	CRIB	ENSBTAG00000015690	0	7	1	0	0.125	NA	NS Impoverishment	PLIN4	7	20831528	20841683	perilipin 4 [Source:HGNC Symbol;Acc:HGNC:29393]
SeparateAnalaysis	ASE-PO	Muscle(Angus)	FI_ADG	ENSBTAG00000013631	0	3	1	21	0.04	0.0193595	Significant Enrichment	GLUL	16	64948332	64958885	Bos taurus glutamate-ammonia ligase (GLUL), mRNA. [Source:RefSeq mRNA;Acc:NM_001040474]
SeparateAnalaysis	ASE-PO	Muscle(Angus)	PW_HIP	ENSBTAG00000013858	0	2	2	34	0.0526316	2.27447e-05	Significant Enrichment	C25H16ORF72	25	7931600	7955194	Uncharacterized protein [Source:UniProtKB/TrEMBL;Acc:E1BBC3]
SeparateAnalaysis	ASE-PO	Muscle(Angus)	PW_LWT	ENSBTAG00000007123	0	7	1	0	0.125	NA	NS Impoverishment	ENSA	3	20141694	20146997	Alpha-endosulfine [Source:UniProtKB/Swiss-Prot;Acc:P68210]
SeparateAnalaysis	ASE-PO	Muscle(Angus)	PW_LWT	ENSBTAG00000021499	0	28	2	13	0.0465116	0.340395	NS Enrichment	PSAP	28	28123710	28157099	Bos taurus prosaposin (PSAP), mRNA. [Source:RefSeq mRNA;Acc:NM_174161]
SeparateAnalaysis	ASE-PO	Muscle(Angus)	PW_LWT	ENSBTAG00000026986	0	61	2	30	0.0215054	0.323855	NS Enrichment	TTN	2	18054943	18329808	titin [Source:HGNC Symbol;Acc:HGNC:12403]
SeparateAnalaysis	ASE-PO	Muscle(Angus)	E_HIP	ENSBTAG00000015470	0	13	1	7	0.047619	0.468717	NS Enrichment	SYPL2	3	34082543	34095369	Bos taurus synaptophysin-like 2 (SYPL2), mRNA. [Source:RefSeq mRNA;Acc:NM_001075676]
SeparateAnalaysis	ASE-PO	Muscle(Angus)	Multi-Trait	ENSBTAG00000000838	5	25	5	28	0.0793651	0.869445	NS Enrichment	CCDC88C	21	56629747	56773304	Bos taurus coiled-coil domain containing 88C (CCDC88C), mRNA. [Source:RefSeq mRNA;Acc:NM_001102017]
SeparateAnalaysis	ASE-PO	Muscle(Angus)	Multi-Trait	ENSBTAG00000011392	1	5	1	37	0.0227273	0.125078	NS Enrichment	MYBPC1	5	65737956	65840833	Bos taurus myosin binding protein C, slow type (MYBPC1), mRNA. [Source:RefSeq mRNA;Acc:NM_001110773]
SeparateAnalaysis	ASE-PO	Muscle(Angus)	Multi-Trait	ENSBTAG00000021499	0	29	1	13	0.0232558	0.505366	NS Enrichment	PSAP	28	28123710	28157099	Bos taurus prosaposin (PSAP), mRNA. [Source:RefSeq mRNA;Acc:NM_174161]
SeparateAnalaysis	ASE-PO	Muscle(Angus)	Multi-Trait	ENSBTAG00000025441	8	6	3	26	0.0697674	0.5489	NS Enrichment	HSPA1A	23	27331773	27333698	Bos taurus heat shock 70kDa protein 1A (HSPA1A), mRNA. [Source:RefSeq mRNA;Acc:NM_203322]
SeparateAnalaysis	ASE-PO	Muscle(Angus)	Multi-Trait	ENSBTAG00000026986	0	62	1	30	0.0107527	0.487804	NS Enrichment	TTN	2	18054943	18329808	titin [Source:HGNC Symbol;Acc:HGNC:12403]
SeparateAnalaysis	eQTL	Muscle(Angus)	CIMF	ENSBTAG00000009982	1	15	3	20	0.0769231	0.221853	NS Enrichment	IGSF8	3	9695129	9702141	Bos taurus immunoglobulin superfamily, member 8 (IGSF8), mRNA. [Source:RefSeq mRNA;Acc:NM_001082439]
SeparateAnalaysis	eQTL	Muscle(Angus)	CIMF	ENSBTAG00000021879	0	1	5	36	0.119048	5.36021e-09	Significant Enrichment	VCL	28	30053806	30166317	Bos taurus vinculin (VCL), mRNA. [Source:RefSeq mRNA;Acc:NM_001191370]
SeparateAnalaysis	eQTL	Muscle(Angus)	CMARB	ENSBTAG00000001941	6	28	1	22	0.0175439	0.0386724	Significant Impoverishment	SEMA4D	8	90136712	90262973	Bos taurus sema domain, immunoglobulin domain (Ig), transmembrane domain (TM) and short cytoplasmic domain, (semaphorin) 4D (SEMA4D), mRNA. [Source:RefSeq mRNA;Acc:NM_001098160]
SeparateAnalaysis	eQTL	Muscle(Angus)	CMARB	ENSBTAG00000017373	0	1	7	16	0.291667	8.75852e-06	Significant Enrichment	LACTB	10	46962111	46979997	Bos taurus lactamase, beta (LACTB), mRNA. [Source:RefSeq mRNA;Acc:NM_001099133]
SeparateAnalaysis	eQTL	Muscle(Angus)	CP8	ENSBTAG00000008118	0	1	1	24	0.0384615	0.000411332	Significant Enrichment	BXDC5	3	59792647	59809111	Bos taurus ribosome production factor 1 homolog (S. cerevisiae) (RPF1), mRNA. [Source:RefSeq mRNA;Acc:NM_001083417]
SeparateAnalaysis	eQTL	Muscle(Angus)	CP8	ENSBTAG00000009600	0	17	2	11	0.0666667	0.265355	NS Enrichment	STAMBP	11	10771666	10795813	Bos taurus STAM binding protein (STAMBP), mRNA. [Source:RefSeq mRNA;Acc:NM_001075971]
SeparateAnalaysis	eQTL	Muscle(Angus)	CP8	ENSBTAG00000038286	0	9	8	4	0.380952	0.0811997	NS Enrichment	C14H8orf22	14	21617777	21622267	Bos taurus chromosome 14 open reading frame, human C8orf22 (C14H8orf22), mRNA. [Source:RefSeq mRNA;Acc:NM_001109967]
SeparateAnalaysis	eQTL	Muscle(Angus)	CRBY	ENSBTAG00000003275	0	22	1	42	0.0153846	0.173247	NS Enrichment	ANK1	27	36295590	36355927	ankyrin 1, erythrocytic [Source:HGNC Symbol;Acc:HGNC:492]
SeparateAnalaysis	eQTL	Muscle(Angus)	CRBY	ENSBTAG00000034089	0	6	3	22	0.0967742	0.00438026	Significant Enrichment	0	17	19435949	19438716	Uncharacterized protein [Source:UniProtKB/TrEMBL;Acc:E1BAY3]
SeparateAnalaysis	eQTL	Muscle(Angus)	CRIB	ENSBTAG00000016091	0	8	11	28	0.234043	4.21667e-06	Significant Enrichment	KLHL25	21	16946194	16960419	kelch-like family member 25 [Source:HGNC Symbol;Acc:HGNC:25732]
SeparateAnalaysis	eQTL	Muscle(Angus)	CRIB	ENSBTAG00000018206	0	1	4	36	0.097561	1.61192e-08	Significant Enrichment	NIPAL2	14	68251838	68342901	NIPA-like domain containing 2 [Source:HGNC Symbol;Acc:HGNC:25854]
SeparateAnalaysis	eQTL	Muscle(Angus)	E_IGF	ENSBTAG00000009641	0	24	1	13	0.0263158	0.464907	NS Enrichment	MTHFD1	10	76858872	76919406	Bos taurus methylenetetrahydrofolate dehydrogenase (NADP+ dependent) 1, methenyltetrahydrofolate cyclohydrolase, formyltetrahydrofolate synthetase (MTHFD1), mRNA. [Source:RefSeq mRNA;Acc:NM_001083477]
SeparateAnalaysis	eQTL	Muscle(Angus)	E_IGF	ENSBTAG00000011857	0	4	2	96	0.0196078	1.10909e-08	Significant Enrichment	PPM1H	5	50861334	51163885	protein phosphatase, Mg2+/Mn2+ dependent, 1H [Source:HGNC Symbol;Acc:HGNC:18583]
SeparateAnalaysis	eQTL	Muscle(Angus)	FI_ADG	ENSBTAG00000004815	7	13	1	27	0.0208333	0.255909	NS Impoverishment	0	7	41790990	41806340	Uncharacterized protein [Source:UniProtKB/TrEMBL;Acc:E1B821]
SeparateAnalaysis	eQTL	Muscle(Angus)	FI_ADG	ENSBTAG00000015727	0	13	8	24	0.177778	0.00085416	Significant Enrichment	IFI47	7	41823772	41840054	Bos taurus interferon gamma inducible protein 47 (IFI47), mRNA. [Source:RefSeq mRNA;Acc:NM_001034545]
SeparateAnalaysis	eQTL	Muscle(Angus)	FI_MIDWT	ENSBTAG00000003946	2	1	1	5	0.111111	0.57075	NS Enrichment	NECAB3	13	63684235	63703230	N-terminal EF-hand calcium binding protein 3 [Source:HGNC Symbol;Acc:HGNC:15851]
SeparateAnalaysis	eQTL	Muscle(Angus)	FI_MIDWT	ENSBTAG00000007256	1	0	1	32	0.0294118	4.90404e-05	Significant Enrichment	DYRK2	5	46323523	46333943	dual-specificity tyrosine-(Y)-phosphorylation regulated kinase 2 [Source:HGNC Symbol;Acc:HGNC:3093]
SeparateAnalaysis	eQTL	Muscle(Angus)	FI_MIDWT	ENSBTAG00000008424	0	12	2	46	0.0333333	0.00912585	Significant Enrichment	ABR	19	22287405	22431563	Bos taurus active BCR-related gene (ABR), mRNA. [Source:RefSeq mRNA;Acc:NM_001046204]
SeparateAnalaysis	eQTL	Muscle(Angus)	FI_MIDWT	ENSBTAG00000010321	0	2	1	24	0.037037	0.00394775	Significant Enrichment	TTC1	7	73708740	73757646	Bos taurus tetratricopeptide repeat domain 1 (TTC1), mRNA. [Source:RefSeq mRNA;Acc:NM_001034217]
SeparateAnalaysis	eQTL	Muscle(Angus)	FI_MIDWT	ENSBTAG00000010693	0	32	4	35	0.056338	0.0423525	Significant Enrichment	LMO7	12	51141568	51245841	LMO7 protein; Uncharacterized protein [Source:UniProtKB/TrEMBL;Acc:A8E4L8]
SeparateAnalaysis	eQTL	Muscle(Angus)	FI_MIDWT	ENSBTAG00000015720	0	1	1	38	0.025	1.01277e-05	Significant Enrichment	WWP1	14	78599363	78699784	Bos taurus WW domain containing E3 ubiquitin protein ligase 1 (WWP1), mRNA. [Source:RefSeq mRNA;Acc:NM_001037463]
SeparateAnalaysis	eQTL	Muscle(Angus)	FI_NFI	ENSBTAG00000000937	1	16	2	24	0.0465116	0.366526	NS Enrichment	SSFA2	2	14683868	14751322	sperm specific antigen 2 [Source:HGNC Symbol;Acc:HGNC:11319]
SeparateAnalaysis	eQTL	Muscle(Angus)	FI_NFI	ENSBTAG00000006342	0	0	1	16	0.0588235	3.73798e-05	Significant Enrichment	ATPIF1	2	125727885	125730128	Bos taurus ATPase inhibitory factor 1 (ATPIF1), mRNA. [Source:RefSeq mRNA;Acc:NM_175816]
SeparateAnalaysis	eQTL	Muscle(Angus)	FI_NFI	ENSBTAG00000014374	1	4	2	21	0.0714286	0.04329	Significant Enrichment	CARD6	20	33638644	33653345	caspase recruitment domain family, member 6 [Source:HGNC Symbol;Acc:HGNC:16394]
SeparateAnalaysis	eQTL	Muscle(Angus)	FI_NFI	ENSBTAG00000014995	31	0	1	14	0.0217391	0.503657	NS Enrichment	THAP8	18	46891652	46905704	THAP domain containing 8 [Source:HGNC Symbol;Acc:HGNC:23191]
SeparateAnalaysis	eQTL	Muscle(Angus)	FI_NFI	ENSBTAG00000015002	0	15	34	1	0.68	0.140876	NS Enrichment	POLR2I	18	46961970	46963214	Bos taurus polymerase (RNA) II (DNA directed) polypeptide I, 14.5kDa (POLR2I), mRNA. [Source:RefSeq mRNA;Acc:NM_001076329]
SeparateAnalaysis	eQTL	Muscle(Angus)	FI_NFI	ENSBTAG00000015311	0	23	5	74	0.0490196	0.000193267	Significant Enrichment	PTPRR	5	42837597	43112731	Bos taurus protein tyrosine phosphatase, receptor type, R (PTPRR), transcript variant 2, mRNA. [Source:RefSeq mRNA;Acc:NM_001113261]
SeparateAnalaysis	eQTL	Muscle(Angus)	FI_NFI	ENSBTAG00000016063	0	3	1	82	0.0116279	5.25733e-06	Significant Enrichment	DNER	2	118194131	118436930	delta/notch-like EGF repeat containing [Source:HGNC Symbol;Acc:HGNC:24456]
SeparateAnalaysis	eQTL	Muscle(Angus)	FI_NFI	ENSBTAG00000039208	0	5	4	12	0.190476	0.0102655	Significant Enrichment	ATP5E	13	57866138	57869829	Bos taurus ATP synthase, H+ transporting, mitochondrial F1 complex, epsilon subunit (ATP5E), mRNA. [Source:RefSeq mRNA;Acc:NM_001143741]
SeparateAnalaysis	eQTL	Muscle(Angus)	MQLDPF	ENSBTAG00000001777	0	0	1	17	0.0555556	2.20905e-05	Significant Enrichment	RPLP2	29	50768654	50770791	Bos taurus ribosomal protein, large, P2 (RPLP2), mRNA. [Source:RefSeq mRNA;Acc:NM_174788]
SeparateAnalaysis	eQTL	Muscle(Angus)	MQLDPF	ENSBTAG00000002303	0	6	1	42	0.0204082	0.0133283	Significant Enrichment	GLG1	18	1967587	2091098	golgi glycoprotein 1 [Source:HGNC Symbol;Acc:HGNC:4316]
SeparateAnalaysis	eQTL	Muscle(Angus)	MQLDPF	ENSBTAG00000006345	2	0	2	2	0.333333	0.220671	NS Enrichment	0	15	52184590	52213125	Bos taurus ADP-ribosyltransferase 1 (ART1), mRNA. [Source:RefSeq mRNA;Acc:NM_001098098]
SeparateAnalaysis	eQTL	Muscle(Angus)	MQLDPF	ENSBTAG00000013557	17	6	32	7	0.516129	0.207546	NS Enrichment	ERAP1	7	98582890	98618194	endoplasmic reticulum aminopeptidase 1 [Source:HGNC Symbol;Acc:HGNC:18173]
SeparateAnalaysis	eQTL	Muscle(Angus)	MQLDPF	ENSBTAG00000015735	0	2	2	30	0.0588235	6.54687e-05	Significant Enrichment	CYP4F2	7	8431773	8450807	Bos taurus cytochrome P450, family 4, subfamily F, polypeptide 2 (CYP4F2), mRNA. [Source:RefSeq mRNA;Acc:NM_001075322]
SeparateAnalaysis	eQTL	Muscle(Angus)	M_SEMA	ENSBTAG00000002821	13	1	3	16	0.0909091	0.257673	NS Enrichment	CILP	10	12099600	12114284	cartilage intermediate layer protein, nucleotide pyrophosphohydrolase [Source:HGNC Symbol;Acc:HGNC:1980]
SeparateAnalaysis	eQTL	Muscle(Angus)	M_SEMA	ENSBTAG00000009266	0	2	1	54	0.0175439	1.86596e-05	Significant Enrichment	CD226	24	7576790	7669724	CD226 molecule [Source:HGNC Symbol;Acc:HGNC:16961]
SeparateAnalaysis	eQTL	Muscle(Angus)	M_SEMA	ENSBTAG00000034785	2	20	1	29	0.0192308	0.79763	NS Impoverishment	DNAJC15	12	13183734	13266310	Bos taurus DnaJ (Hsp40) homolog, subfamily C, member 15 (DNAJC15), mRNA. [Source:RefSeq mRNA;Acc:NM_001080332]
SeparateAnalaysis	eQTL	Muscle(Angus)	M_SEMA	ENSBTAG00000038652	0	1	1	7	0.111111	0.0472209	Significant Enrichment	0	5	74935713	74959662	Bos taurus apolipoprotein L, 3-like (LOC510193), mRNA. [Source:RefSeq mRNA;Acc:NM_001100333]
SeparateAnalaysis	eQTL	Muscle(Angus)	PW_HIP	ENSBTAG00000000284	0	6	1	50	0.0175439	0.00700999	Significant Enrichment	NAALAD2	29	5082168	5133430	N-acetylated alpha-linked acidic dipeptidase 2 [Source:HGNC Symbol;Acc:HGNC:14526]
SeparateAnalaysis	eQTL	Muscle(Angus)	PW_HIP	ENSBTAG00000001528	0	4	1	32	0.027027	0.010326	Significant Enrichment	CDK13	4	81667665	81807550	Bos taurus cyclin-dependent kinase 13 (CDK13), transcript variant 1, mRNA. [Source:RefSeq mRNA;Acc:NM_001205431]
SeparateAnalaysis	eQTL	Muscle(Angus)	PW_HIP	ENSBTAG00000038286	0	14	3	4	0.142857	0.36415	NS Enrichment	C14H8orf22	14	21617777	21622267	Bos taurus chromosome 14 open reading frame, human C8orf22 (C14H8orf22), mRNA. [Source:RefSeq mRNA;Acc:NM_001109967]
SeparateAnalaysis	eQTL	Muscle(Angus)	PW_LWT	ENSBTAG00000013832	1	12	1	27	0.0243902	0.568668	NS Enrichment	TRIT1	3	106806510	106851446	Bos taurus tRNA isopentenyltransferase 1 (TRIT1), mRNA. [Source:RefSeq mRNA;Acc:NM_001192840]
SeparateAnalaysis	eQTL	Muscle(Angus)	PW_LWT	ENSBTAG00000014262	0	1	1	26	0.0357143	0.000240929	Significant Enrichment	BZW2	4	25097884	25161432	Bos taurus basic leucine zipper and W2 domains 2 (BZW2), mRNA. [Source:RefSeq mRNA;Acc:NM_001104961]
SeparateAnalaysis	eQTL	Muscle(Angus)	PW_LWT	ENSBTAG00000018563	0	3	4	16	0.173913	0.00087846	Significant Enrichment	SFRP2	17	3829564	3838136	Bos taurus secreted frizzled-related protein 2 (SFRP2), mRNA. [Source:RefSeq mRNA;Acc:NM_001034393]
SeparateAnalaysis	eQTL	Muscle(Angus)	PW_LWT	ENSBTAG00000026586	9	11	2	81	0.0194175	0.556806	NS Enrichment	PPP1R14C	9	88384683	88500749	Bos taurus protein phosphatase 1, regulatory (inhibitor) subunit 14C (PPP1R14C), mRNA. [Source:RefSeq mRNA;Acc:NM_001078068]
SeparateAnalaysis	eQTL	Muscle(Angus)	PW_LWT	ENSBTAG00000035785	0	0	1	0	1	NA	NS Impoverishment	0	10	24757322	24765544	Uncharacterized protein [Source:UniProtKB/TrEMBL;Acc:G5E6A4]
SeparateAnalaysis	eQTL	Muscle(Angus)	PW_LWT	ENSBTAG00000037377	0	2	4	13	0.210526	0.000922109	Significant Enrichment	ABHD14B	22	49516824	49520467	Bos taurus abhydrolase domain containing 14B (ABHD14B), mRNA. [Source:RefSeq mRNA;Acc:NM_001105441]
SeparateAnalaysis	eQTL	Muscle(Angus)	PW_IGF	ENSBTAG00000002303	0	4	3	42	0.0612245	1.19333e-05	Significant Enrichment	GLG1	18	1967587	2091098	golgi glycoprotein 1 [Source:HGNC Symbol;Acc:HGNC:4316]
SeparateAnalaysis	eQTL	Muscle(Angus)	PW_IGF	ENSBTAG00000017123	0	6	2	22	0.0666667	0.0152024	Significant Enrichment	ZNF354B	7	3419014	3443864	zinc finger protein 354B [Source:HGNC Symbol;Acc:HGNC:17197]
SeparateAnalaysis	eQTL	Muscle(Angus)	PW_IGF	ENSBTAG00000020054	10	0	6	38	0.111111	6.23056e-05	Significant Enrichment	TNFRSF21	23	20410839	20474989	Bos taurus tumor necrosis factor receptor superfamily, member 21 (TNFRSF21), mRNA. [Source:RefSeq mRNA;Acc:NM_001076911]
SeparateAnalaysis	eQTL	Muscle(Angus)	E_HIP	ENSBTAG00000015166	5	23	1	25	0.0185185	0.146399	NS Impoverishment	PNLDC1	9	97502898	97524529	poly(A)-specific ribonuclease (PARN)-like domain containing 1 [Source:HGNC Symbol;Acc:HGNC:21185]
SeparateAnalaysis	eQTL	Muscle(Angus)	E_HIP	ENSBTAG00000034785	1	20	1	31	0.0188679	0.759699	NS Enrichment	DNAJC15	12	13183734	13266310	Bos taurus DnaJ (Hsp40) homolog, subfamily C, member 15 (DNAJC15), mRNA. [Source:RefSeq mRNA;Acc:NM_001080332]
SeparateAnalaysis	eQTL	Muscle(Angus)	E_HIP	ENSBTAG00000037605	0	5	1	10	0.0625	0.182422	NS Enrichment	BOLA-DQA1	23	25426330	25430097	Uncharacterized protein [Source:UniProtKB/TrEMBL;Acc:F6Q9J4]
SeparateAnalaysis	eQTL	Muscle(Angus)	X_HIP	ENSBTAG00000014508	0	7	1	11	0.0526316	0.228305	NS Enrichment	FBXO40	1	66712457	66717255	F-box protein 40 [Source:HGNC Symbol;Acc:HGNC:29816]
SeparateAnalaysis	eQTL	Muscle(Angus)	X_HIP	ENSBTAG00000024950	0	0	1	29	0.0333333	4.32046e-08	Significant Enrichment	ACE	19	48447902	48467904	angiotensin I converting enzyme (peptidyl-dipeptidase A) 3 precursor [Source:RefSeq peptide;Acc:NP_001193597]
SeparateAnalaysis	eQTL	Muscle(Angus)	X_LWT	ENSBTAG00000006161	1	9	3	26	0.0769231	0.0430496	Significant Enrichment	C-MET	4	51912652	52042198	Bos taurus met proto-oncogene (hepatocyte growth factor receptor) (MET), mRNA. [Source:RefSeq mRNA;Acc:NM_001012999]
SeparateAnalaysis	eQTL	Muscle(Angus)	X_LWT	ENSBTAG00000010992	3	10	5	7	0.2	0.861052	NS Enrichment	CTSH	21	25675908	25696632	Bos taurus cathepsin H (CTSH), mRNA. [Source:RefSeq mRNA;Acc:NM_001034385]
SeparateAnalaysis	eQTL	Muscle(Angus)	X_LWT	ENSBTAG00000013050	2	26	2	25	0.0363636	0.969872	NS Impoverishment	ZNF277	4	55994119	56128665	zinc finger protein 277 [Source:HGNC Symbol;Acc:HGNC:13070]
SeparateAnalaysis	eQTL	Muscle(Angus)	X_LWT	ENSBTAG00000016650	0	26	2	2	0.0666667	0.695627	NS Enrichment	TIGAR	5	106223071	106238040	Bos taurus chromosome 5 open reading frame, human C12orf5 (C5H12orf5), mRNA. [Source:RefSeq mRNA;Acc:NM_001076370]
SeparateAnalaysis	eQTL	Muscle(Angus)	X_LWT	ENSBTAG00000021902	0	7	1	62	0.0142857	0.00504756	Significant Enrichment	ALDH5A1	23	32950888	32976657	aldehyde dehydrogenase 5 family, member A1 [Source:HGNC Symbol;Acc:HGNC:408]
SeparateAnalaysis	eQTL	Muscle(Angus)	X_LWT	ENSBTAG00000027899	0	41	1	20	0.016129	0.486617	NS Enrichment	0	5	67852917	67930472	Uncharacterized protein [Source:UniProtKB/TrEMBL;Acc:F1MRZ1]
SeparateAnalaysis	eQTL	Muscle(Angus)	X_LWT	ENSBTAG00000039686	0	0	1	36	0.027027	1.18129e-09	Significant Enrichment	ACOT11	3	92260763	92309036	Bos taurus acyl-CoA thioesterase 11 (ACOT11), mRNA. [Source:RefSeq mRNA;Acc:NM_001103275]
SeparateAnalaysis	eQTL	Muscle(Angus)	X_LWT	ENSBTAG00000048280	0	6	1	9	0.0625	0.241567	NS Enrichment	C12orf73	5	67960359	67967214	chromosome 12 open reading frame 73 [Source:HGNC Symbol;Acc:HGNC:34450]
SeparateAnalaysis	eQTL	Muscle(Angus)	X_SEMA	ENSBTAG00000007352	0	8	1	40	0.0204082	0.033169	Significant Enrichment	KCNC4	3	33302949	33325104	potassium channel, voltage gated Shaw related subfamily C, member 4 [Source:HGNC Symbol;Acc:HGNC:6236]
SeparateAnalaysis	eQTL	Muscle(Angus)	X_SEMA	ENSBTAG00000010995	0	3	2	18	0.0869565	0.00498268	Significant Enrichment	CINP	21	68789514	68803852	Bos taurus cyclin-dependent kinase 2 interacting protein (CINP), mRNA. [Source:RefSeq mRNA;Acc:NM_001099125]
SeparateAnalaysis	eQTL	Muscle(Angus)	X_SEMA	ENSBTAG00000024096	0	29	1	26	0.0178571	0.347539	NS Enrichment	LSM10	3	110065581	110068037	Bos taurus LSM10, U7 small nuclear RNA associated (LSM10), mRNA. [Source:RefSeq mRNA;Acc:NM_001083781]
SeparateAnalaysis	eQTL	Muscle(Angus)	X_SEMA	ENSBTAG00000043981	1	4	1	106	0.00892857	0.00165265	Significant Enrichment	SBF2	15	42970987	43480821	Bos taurus SET binding factor 2 (SBF2), mRNA. [Source:RefSeq mRNA;Acc:NM_001103237]
SeparateAnalaysis	eQTL	Muscle(Angus)	X_SEMA	ENSBTAG00000045772	0	27	4	4	0.114286	0.445246	NS Enrichment	0	9	95165926	95166855	Uncharacterized protein [Source:UniProtKB/TrEMBL;Acc:G3N220]
SeparateAnalaysis	eQTL	Muscle(Angus)	X_SP8	ENSBTAG00000002993	0	0	1	24	0.04	5.73303e-07	Significant Enrichment	SFT2D1	9	102827388	102842498	Bos taurus SFT2 domain containing 1 (SFT2D1), mRNA. [Source:RefSeq mRNA;Acc:NM_001034551]
SeparateAnalaysis	eQTL	Muscle(Angus)	X_SP8	ENSBTAG00000005929	0	2	2	22	0.0769231	0.000556339	Significant Enrichment	SPTBN2	29	45358814	45438945	spectrin, beta, non-erythrocytic 2 [Source:HGNC Symbol;Acc:HGNC:11276]
SeparateAnalaysis	eQTL	Muscle(Angus)	X_SP8	ENSBTAG00000011857	0	5	1	96	0.00980392	5.82591e-05	Significant Enrichment	PPM1H	5	50861334	51163885	protein phosphatase, Mg2+/Mn2+ dependent, 1H [Source:HGNC Symbol;Acc:HGNC:18583]
SeparateAnalaysis	eQTL	Muscle(Angus)	X_SP8	ENSBTAG00000014313	0	3	2	28	0.0606061	0.000554576	Significant Enrichment	PYROXD2	26	19334011	19359393	pyridine nucleotide-disulphide oxidoreductase domain 2 [Source:HGNC Symbol;Acc:HGNC:23517]
SeparateAnalaysis	eQTL	Muscle(Angus)	X_SP8	ENSBTAG00000014463	0	1	1	109	0.00900901	1.20792e-13	Significant Enrichment	CAMK2D	6	12965030	13272298	Bos taurus calcium/calmodulin-dependent protein kinase II delta (CAMK2D), mRNA. [Source:RefSeq mRNA;Acc:NM_001046333]
SeparateAnalaysis	eQTL	Muscle(Angus)	X_SP8	ENSBTAG00000020747	0	3	1	27	0.0322581	0.00826562	Significant Enrichment	ASS1	11	100791339	100843336	Bos taurus argininosuccinate synthase 1 (ASS1), mRNA. [Source:RefSeq mRNA;Acc:NM_173892]
SeparateAnalaysis	eQTL	Muscle(Angus)	X_SP8	ENSBTAG00000034077	3	3	1	4	0.0909091	0.55368	NS Impoverishment	ASIP	13	64234645	64239783	Bos taurus agouti signaling protein (ASIP), mRNA. [Source:RefSeq mRNA;Acc:NM_206843]
SeparateAnalaysis	eQTL	Muscle(Angus)	X_SRIB	ENSBTAG00000003636	2	1	2	60	0.0307692	7.9816e-06	Significant Enrichment	LIPA	26	10988284	11030717	lipase A, lysosomal acid, cholesterol esterase [Source:HGNC Symbol;Acc:HGNC:6617]
SeparateAnalaysis	eQTL	Muscle(Angus)	X_SRIB	ENSBTAG00000004769	0	16	1	20	0.027027	0.2715	NS Enrichment	NEIL2	8	7462367	7472786	Bos taurus nei endonuclease VIII-like 2 (E. coli) (NEIL2), mRNA. [Source:RefSeq mRNA;Acc:NM_001013003]
SeparateAnalaysis	eQTL	Muscle(Angus)	X_SRIB	ENSBTAG00000011857	2	5	1	94	0.00980392	0.0402558	Significant Enrichment	PPM1H	5	50861334	51163885	protein phosphatase, Mg2+/Mn2+ dependent, 1H [Source:HGNC Symbol;Acc:HGNC:18583]
SeparateAnalaysis	eQTL	Muscle(Angus)	X_SRIB	ENSBTAG00000018767	0	16	1	14	0.0322581	0.356275	NS Enrichment	RTP3	22	53492964	53495676	receptor (chemosensory) transporter protein 3 [Source:HGNC Symbol;Acc:HGNC:15572]
SeparateAnalaysis	eQTL	Muscle(Angus)	X_SRIB	ENSBTAG00000025496	7	4	2	3	0.125	0.152338	NS Impoverishment	SORD	10	65575408	65609640	Bos taurus sorbitol dehydrogenase (SORD), mRNA. [Source:RefSeq mRNA;Acc:NM_001037320]
SeparateAnalaysis	eQTL	Muscle(Angus)	X_SRIB	ENSBTAG00000027337	2	15	3	20	0.075	0.471063	NS Enrichment	CTSA	13	75368317	75374637	Bos taurus cathepsin A (CTSA), mRNA. [Source:RefSeq mRNA;Acc:NM_001035326]
SeparateAnalaysis	eQTL	Muscle(Angus)	X_SRIB	ENSBTAG00000034077	0	1	3	7	0.272727	0.00721459	Significant Enrichment	ASIP	13	64234645	64239783	Bos taurus agouti signaling protein (ASIP), mRNA. [Source:RefSeq mRNA;Acc:NM_206843]
SeparateAnalaysis	eQTL	Muscle(Angus)	Multi-Trait	ENSBTAG00000000655	49	7	1	80	0.00729927	0.146255	NS Impoverishment	MIPOL1	21	47852815	48169316	mirror-image polydactyly 1 [Source:HGNC Symbol;Acc:HGNC:21460]
SeparateAnalaysis	eQTL	Muscle(Angus)	Multi-Trait	ENSBTAG00000000937	1	17	1	24	0.0232558	0.811139	NS Enrichment	SSFA2	2	14683868	14751322	sperm specific antigen 2 [Source:HGNC Symbol;Acc:HGNC:11319]
SeparateAnalaysis	eQTL	Muscle(Angus)	Multi-Trait	ENSBTAG00000001140	1	6	1	39	0.0212766	0.154112	NS Enrichment	IAH1	11	87942471	87953717	Bos taurus isoamyl acetate-hydrolyzing esterase 1 homolog (S. cerevisiae) (IAH1), mRNA. [Source:RefSeq mRNA;Acc:NM_001034758]
SeparateAnalaysis	eQTL	Muscle(Angus)	Multi-Trait	ENSBTAG00000002303	0	6	1	42	0.0204082	0.0133283	Significant Enrichment	GLG1	18	1967587	2091098	golgi glycoprotein 1 [Source:HGNC Symbol;Acc:HGNC:4316]
SeparateAnalaysis	eQTL	Muscle(Angus)	Multi-Trait	ENSBTAG00000003548	3	2	12	20	0.324324	1.26263e-05	Significant Enrichment	GSTP1	29	46087142	46090005	Bos taurus glutathione S-transferase pi 1 (GSTP1), mRNA. [Source:RefSeq mRNA;Acc:NM_177516]
SeparateAnalaysis	eQTL	Muscle(Angus)	Multi-Trait	ENSBTAG00000003636	1	1	2	61	0.0307692	1.5645e-07	Significant Enrichment	LIPA	26	10988284	11030717	lipase A, lysosomal acid, cholesterol esterase [Source:HGNC Symbol;Acc:HGNC:6617]
SeparateAnalaysis	eQTL	Muscle(Angus)	Multi-Trait	ENSBTAG00000003690	0	14	1	18	0.030303	0.265953	NS Enrichment	NHLRC2	26	34584585	34640028	Bos taurus NHL repeat containing 2 (NHLRC2), mRNA. [Source:RefSeq mRNA;Acc:NM_001083723]
SeparateAnalaysis	eQTL	Muscle(Angus)	Multi-Trait	ENSBTAG00000003946	3	1	1	4	0.111111	0.857714	NS Enrichment	NECAB3	13	63684235	63703230	N-terminal EF-hand calcium binding protein 3 [Source:HGNC Symbol;Acc:HGNC:15851]
SeparateAnalaysis	eQTL	Muscle(Angus)	Multi-Trait	ENSBTAG00000004051	0	4	1	15	0.05	0.0755606	NS Enrichment	SBDS	25	28630825	28636300	Bos taurus Shwachman-Bodian-Diamond syndrome (SBDS), mRNA. [Source:RefSeq mRNA;Acc:NM_001034439]
SeparateAnalaysis	eQTL	Muscle(Angus)	Multi-Trait	ENSBTAG00000004066	0	20	6	69	0.0631579	3.74479e-05	Significant Enrichment	PARP8	20	28315521	28506629	poly (ADP-ribose) polymerase family, member 8 [Source:HGNC Symbol;Acc:HGNC:26124]
SeparateAnalaysis	eQTL	Muscle(Angus)	Multi-Trait	ENSBTAG00000004343	4	1	3	7	0.2	0.184708	NS Enrichment	CCS	29	45274394	45288010	Bos taurus copper chaperone for superoxide dismutase (CCS), mRNA. [Source:RefSeq mRNA;Acc:NM_001046187]
SeparateAnalaysis	eQTL	Muscle(Angus)	Multi-Trait	ENSBTAG00000004476	6	0	5	10	0.238095	0.0145851	Significant Enrichment	ADHFE1	14	32702918	32735889	alcohol dehydrogenase, iron containing, 1 [Source:HGNC Symbol;Acc:HGNC:16354]
SeparateAnalaysis	eQTL	Muscle(Angus)	Multi-Trait	ENSBTAG00000004664	0	1	1	14	0.0625	0.00628518	Significant Enrichment	COQ4	11	98931357	98945011	coenzyme Q4 [Source:HGNC Symbol;Acc:HGNC:19693]
SeparateAnalaysis	eQTL	Muscle(Angus)	Multi-Trait	ENSBTAG00000004908	0	18	4	14	0.111111	0.0906025	NS Enrichment	CHRNE	19	27118517	27123114	Bos taurus cholinergic receptor, nicotinic, epsilon (muscle) (CHRNE), mRNA. [Source:RefSeq mRNA;Acc:NM_174272]
SeparateAnalaysis	eQTL	Muscle(Angus)	Multi-Trait	ENSBTAG00000005115	0	13	1	17	0.0322581	0.262645	NS Enrichment	SLC31A2	8	104101561	104109956	Bos taurus solute carrier family 31 (copper transporters), member 2 (SLC31A2), mRNA. [Source:RefSeq mRNA;Acc:NM_001034556]
SeparateAnalaysis	eQTL	Muscle(Angus)	Multi-Trait	ENSBTAG00000005791	0	30	1	30	0.0163934	0.321245	NS Enrichment	UROS	26	45635844	45660024	uroporphyrinogen III synthase [Source:HGNC Symbol;Acc:HGNC:12592]
SeparateAnalaysis	eQTL	Muscle(Angus)	Multi-Trait	ENSBTAG00000005929	7	2	2	16	0.0740741	0.443598	NS Enrichment	SPTBN2	29	45358814	45438945	spectrin, beta, non-erythrocytic 2 [Source:HGNC Symbol;Acc:HGNC:11276]
SeparateAnalaysis	eQTL	Muscle(Angus)	Multi-Trait	ENSBTAG00000005932	4	0	1	45	0.02	0.00244183	Significant Enrichment	FAM184B	6	38614370	38672306	family with sequence similarity 184, member B [Source:HGNC Symbol;Acc:HGNC:29235]
SeparateAnalaysis	eQTL	Muscle(Angus)	Multi-Trait	ENSBTAG00000006948	1	47	1	49	0.0102041	0.976732	NS Enrichment	GARNL3	11	98001678	98158329	GTPase activating Rap/RanGAP domain-like 3 [Source:HGNC Symbol;Acc:HGNC:25425]
SeparateAnalaysis	eQTL	Muscle(Angus)	Multi-Trait	ENSBTAG00000007256	9	0	1	24	0.0294118	0.115837	NS Enrichment	DYRK2	5	46323523	46333943	dual-specificity tyrosine-(Y)-phosphorylation regulated kinase 2 [Source:HGNC Symbol;Acc:HGNC:3093]
SeparateAnalaysis	eQTL	Muscle(Angus)	Multi-Trait	ENSBTAG00000007624	0	7	2	30	0.0512821	0.00802885	Significant Enrichment	FRMD4B	22	32362149	32498351	Bos taurus FERM domain containing 4B (FRMD4B), mRNA. [Source:RefSeq mRNA;Acc:NM_001102099]
SeparateAnalaysis	eQTL	Muscle(Angus)	Multi-Trait	ENSBTAG00000008969	0	0	1	16	0.0588235	3.73798e-05	Significant Enrichment	SLC9A8	13	78628908	78698768	solute carrier family 9, subfamily A (NHE8, cation proton antiporter 8), member 8 [Source:HGNC Symbol;Acc:HGNC:20728]
SeparateAnalaysis	eQTL	Muscle(Angus)	Multi-Trait	ENSBTAG00000009655	2	16	1	38	0.0175439	0.89144	NS Enrichment	TNS3	4	75451285	75567973	tensin 3 [Source:HGNC Symbol;Acc:HGNC:21616]
SeparateAnalaysis	eQTL	Muscle(Angus)	Multi-Trait	ENSBTAG00000010015	0	14	12	4	0.4	0.0794106	NS Enrichment	NMRAL1	25	3603663	3609530	Bos taurus NmrA-like family domain containing 1 (NMRAL1), mRNA. [Source:RefSeq mRNA;Acc:NM_001076032]
SeparateAnalaysis	eQTL	Muscle(Angus)	Multi-Trait	ENSBTAG00000010275	0	13	2	12	0.0740741	0.188667	NS Enrichment	KIAA0196	14	16670958	16719342	KIAA0196 [Source:HGNC Symbol;Acc:HGNC:28984]
SeparateAnalaysis	eQTL	Muscle(Angus)	Multi-Trait	ENSBTAG00000010693	0	34	2	35	0.028169	0.157216	NS Enrichment	LMO7	12	51141568	51245841	LMO7 protein; Uncharacterized protein [Source:UniProtKB/TrEMBL;Acc:A8E4L8]
SeparateAnalaysis	eQTL	Muscle(Angus)	Multi-Trait	ENSBTAG00000011698	0	7	1	23	0.0322581	0.0847782	NS Enrichment	TYK2	7	16103271	16132860	tyrosine kinase 2 [Source:HGNC Symbol;Acc:HGNC:12440]
SeparateAnalaysis	eQTL	Muscle(Angus)	Multi-Trait	ENSBTAG00000011857	11	4	2	85	0.0196078	0.119042	NS Enrichment	PPM1H	5	50861334	51163885	protein phosphatase, Mg2+/Mn2+ dependent, 1H [Source:HGNC Symbol;Acc:HGNC:18583]
SeparateAnalaysis	eQTL	Muscle(Angus)	Multi-Trait	ENSBTAG00000013557	4	11	27	20	0.435484	3.02267e-05	Significant Enrichment	ERAP1	7	98582890	98618194	endoplasmic reticulum aminopeptidase 1 [Source:HGNC Symbol;Acc:HGNC:18173]
SeparateAnalaysis	eQTL	Muscle(Angus)	Multi-Trait	ENSBTAG00000014374	0	5	1	22	0.0357143	0.0511771	NS Enrichment	CARD6	20	33638644	33653345	caspase recruitment domain family, member 6 [Source:HGNC Symbol;Acc:HGNC:16394]
SeparateAnalaysis	eQTL	Muscle(Angus)	Multi-Trait	ENSBTAG00000014401	3	1	5	20	0.172414	0.000602135	Significant Enrichment	SORBS3	8	70354893	70384759	Bos taurus sorbin and SH3 domain containing 3 (SORBS3), mRNA. [Source:RefSeq mRNA;Acc:NM_001045985]
SeparateAnalaysis	eQTL	Muscle(Angus)	Multi-Trait	ENSBTAG00000014689	5	17	23	5	0.46	0.669123	NS Enrichment	CSPP1	14	33243588	33342863	centrosome and spindle pole associated protein 1 [Source:HGNC Symbol;Acc:HGNC:26193]
SeparateAnalaysis	eQTL	Muscle(Angus)	Multi-Trait	ENSBTAG00000015002	0	47	2	1	0.04	0.836637	NS Enrichment	POLR2I	18	46961970	46963214	Bos taurus polymerase (RNA) II (DNA directed) polypeptide I, 14.5kDa (POLR2I), mRNA. [Source:RefSeq mRNA;Acc:NM_001076329]
SeparateAnalaysis	eQTL	Muscle(Angus)	Multi-Trait	ENSBTAG00000015311	18	23	5	56	0.0490196	0.485502	NS Impoverishment	PTPRR	5	42837597	43112731	Bos taurus protein tyrosine phosphatase, receptor type, R (PTPRR), transcript variant 2, mRNA. [Source:RefSeq mRNA;Acc:NM_001113261]
SeparateAnalaysis	eQTL	Muscle(Angus)	Multi-Trait	ENSBTAG00000016650	0	27	1	2	0.0333333	0.785753	NS Enrichment	TIGAR	5	106223071	106238040	Bos taurus chromosome 5 open reading frame, human C12orf5 (C5H12orf5), mRNA. [Source:RefSeq mRNA;Acc:NM_001076370]
SeparateAnalaysis	eQTL	Muscle(Angus)	Multi-Trait	ENSBTAG00000017743	1	17	1	28	0.0212766	0.727897	NS Enrichment	XIRP2	2	29080500	29131828	xin actin binding repeat containing 2 [Source:HGNC Symbol;Acc:HGNC:14303]
SeparateAnalaysis	eQTL	Muscle(Angus)	Multi-Trait	ENSBTAG00000018863	1	3	2	28	0.0588235	0.00778452	Significant Enrichment	PRIMPOL	27	14110851	14163989	Bos taurus coiled-coil domain containing 111 (CCDC111), mRNA. [Source:RefSeq mRNA;Acc:NM_001075488]
SeparateAnalaysis	eQTL	Muscle(Angus)	Multi-Trait	ENSBTAG00000019159	0	20	1	9	0.0333333	0.50551	NS Enrichment	PVALB	5	75550904	75568048	Bos taurus parvalbumin (PVALB), mRNA. [Source:RefSeq mRNA;Acc:NM_001076114]
SeparateAnalaysis	eQTL	Muscle(Angus)	Multi-Trait	ENSBTAG00000019312	3	3	1	24	0.0322581	0.439344	NS Enrichment	TFCP2	5	28773625	28827419	Bos taurus transcription factor CP2 (TFCP2), mRNA. [Source:RefSeq mRNA;Acc:NM_001083397]
SeparateAnalaysis	eQTL	Muscle(Angus)	Multi-Trait	ENSBTAG00000019735	1	3	1	55	0.0166667	0.0124626	Significant Enrichment	CPSF3	11	87960693	87994179	Bos taurus cleavage and polyadenylation specific factor 3, 73kDa (CPSF3), mRNA. [Source:RefSeq mRNA;Acc:NM_174284]
SeparateAnalaysis	eQTL	Muscle(Angus)	Multi-Trait	ENSBTAG00000020573	0	14	1	26	0.0243902	0.182559	NS Enrichment	SCUBE2	15	44090741	44158843	signal peptide, CUB domain, EGF-like 2 [Source:HGNC Symbol;Acc:HGNC:30425]
SeparateAnalaysis	eQTL	Muscle(Angus)	Multi-Trait	ENSBTAG00000020616	2	1	2	30	0.0571429	0.00166108	Significant Enrichment	DGKH	3	113703381	113783354	Bos taurus diacylglycerol kinase, delta 130kDa (DGKD), mRNA. [Source:RefSeq mRNA;Acc:NM_001035282]
SeparateAnalaysis	eQTL	Muscle(Angus)	Multi-Trait	ENSBTAG00000020747	3	3	1	24	0.0322581	0.439344	NS Enrichment	ASS1	11	100791339	100843336	Bos taurus argininosuccinate synthase 1 (ASS1), mRNA. [Source:RefSeq mRNA;Acc:NM_173892]
SeparateAnalaysis	eQTL	Muscle(Angus)	Multi-Trait	ENSBTAG00000021323	0	9	2	22	0.0606061	0.0390644	Significant Enrichment	AGFG1	2	116441987	116516520	Bos taurus ArfGAP with FG repeats 1 (AGFG1), mRNA. [Source:RefSeq mRNA;Acc:NM_001038171]
SeparateAnalaysis	eQTL	Muscle(Angus)	Multi-Trait	ENSBTAG00000021499	0	10	1	34	0.0222222	0.0754097	NS Enrichment	PSAP	28	28123710	28157099	Bos taurus prosaposin (PSAP), mRNA. [Source:RefSeq mRNA;Acc:NM_174161]
SeparateAnalaysis	eQTL	Muscle(Angus)	Multi-Trait	ENSBTAG00000030674	2	10	2	8	0.0909091	0.840039	NS Impoverishment	AK4	3	80491324	80582219	Bos taurus adenylate kinase 4 (AK4), mRNA. [Source:RefSeq mRNA;Acc:NM_001077933]
SeparateAnalaysis	eQTL	Muscle(Angus)	Multi-Trait	ENSBTAG00000031363	4	1	1	12	0.0555556	0.45675	NS Enrichment	AES	7	21977262	21983594	Bos taurus amino-terminal enhancer of split (AES), mRNA. [Source:RefSeq mRNA;Acc:NM_001128497]
SeparateAnalaysis	eQTL	Muscle(Angus)	Multi-Trait	ENSBTAG00000034089	0	5	4	22	0.129032	0.000806446	Significant Enrichment	0	17	19435949	19438716	Uncharacterized protein [Source:UniProtKB/TrEMBL;Acc:E1BAY3]
SeparateAnalaysis	eQTL	Muscle(Angus)	Multi-Trait	ENSBTAG00000038286	0	16	1	4	0.047619	0.619154	NS Enrichment	C14H8orf22	14	21617777	21622267	Bos taurus chromosome 14 open reading frame, human C8orf22 (C14H8orf22), mRNA. [Source:RefSeq mRNA;Acc:NM_001109967]
SeparateAnalaysis	eQTL	Muscle(Angus)	Multi-Trait	ENSBTAG00000039208	0	8	1	12	0.047619	0.236724	NS Enrichment	ATP5E	13	57866138	57869829	Bos taurus ATP synthase, H+ transporting, mitochondrial F1 complex, epsilon subunit (ATP5E), mRNA. [Source:RefSeq mRNA;Acc:NM_001143741]
SeparateAnalaysis	eQTL	Muscle(Angus)	Multi-Trait	ENSBTAG00000046561	10	11	13	8	0.309524	0.928689	NS Impoverishment	LCORL	6	38840894	38992112	Bos taurus ligand dependent nuclear receptor corepressor-like (LCORL), mRNA. [Source:RefSeq mRNA;Acc:NM_001192357]
PooledAnalaysis	ASE+eQTL	Muscle(Angus)	CIMF	ENSBTAG00000009982	1	15	3	20	0.0769231	0.221853	NS Enrichment	IGSF8	3	9695129	9702141	Bos taurus immunoglobulin superfamily, member 8 (IGSF8), mRNA. [Source:RefSeq mRNA;Acc:NM_001082439]
PooledAnalaysis	ASE+eQTL	Muscle(Angus)	CIMF	ENSBTAG00000010551	4	3	1	34	0.0238095	0.395194	NS Enrichment	ATP1A2	3	9645440	9670496	Bos taurus ATPase, Na+/K+ transporting, alpha 2 polypeptide (ATP1A2), mRNA. [Source:RefSeq mRNA;Acc:NM_001081524]
PooledAnalaysis	ASE+eQTL	Muscle(Angus)	CIMF	ENSBTAG00000021879	0	1	5	36	0.119048	5.36021e-09	Significant Enrichment	VCL	28	30053806	30166317	Bos taurus vinculin (VCL), mRNA. [Source:RefSeq mRNA;Acc:NM_001191370]
PooledAnalaysis	ASE+eQTL	Muscle(Angus)	CMARB	ENSBTAG00000001941	6	28	1	22	0.0175439	0.0386724	Significant Impoverishment	SEMA4D	8	90136712	90262973	Bos taurus sema domain, immunoglobulin domain (Ig), transmembrane domain (TM) and short cytoplasmic domain, (semaphorin) 4D (SEMA4D), mRNA. [Source:RefSeq mRNA;Acc:NM_001098160]
PooledAnalaysis	ASE+eQTL	Muscle(Angus)	CMARB	ENSBTAG00000017373	0	1	7	16	0.291667	8.75852e-06	Significant Enrichment	LACTB	10	46962111	46979997	Bos taurus lactamase, beta (LACTB), mRNA. [Source:RefSeq mRNA;Acc:NM_001099133]
PooledAnalaysis	ASE+eQTL	Muscle(Angus)	CP8	ENSBTAG00000008118	0	1	1	24	0.0384615	0.000411332	Significant Enrichment	BXDC5	3	59792647	59809111	Bos taurus ribosome production factor 1 homolog (S. cerevisiae) (RPF1), mRNA. [Source:RefSeq mRNA;Acc:NM_001083417]
PooledAnalaysis	ASE+eQTL	Muscle(Angus)	CP8	ENSBTAG00000009600	0	17	2	11	0.0666667	0.265355	NS Enrichment	STAMBP	11	10771666	10795813	Bos taurus STAM binding protein (STAMBP), mRNA. [Source:RefSeq mRNA;Acc:NM_001075971]
PooledAnalaysis	ASE+eQTL	Muscle(Angus)	CP8	ENSBTAG00000009962	4	23	2	9	0.0526316	0.067831	NS Impoverishment	PDCL3	11	5550084	5561240	Bos taurus phosducin-like 3 (PDCL3), mRNA. [Source:RefSeq mRNA;Acc:NM_001075645]
PooledAnalaysis	ASE+eQTL	Muscle(Angus)	CP8	ENSBTAG00000038286	0	9	8	4	0.380952	0.0811997	NS Enrichment	C14H8orf22	14	21617777	21622267	Bos taurus chromosome 14 open reading frame, human C8orf22 (C14H8orf22), mRNA. [Source:RefSeq mRNA;Acc:NM_001109967]
PooledAnalaysis	ASE+eQTL	Muscle(Angus)	CRBY	ENSBTAG00000003275	0	22	1	42	0.0153846	0.173247	NS Enrichment	ANK1	27	36295590	36355927	ankyrin 1, erythrocytic [Source:HGNC Symbol;Acc:HGNC:492]
PooledAnalaysis	ASE+eQTL	Muscle(Angus)	CRBY	ENSBTAG00000034089	0	6	3	22	0.0967742	0.00438026	Significant Enrichment	0	17	19435949	19438716	Uncharacterized protein [Source:UniProtKB/TrEMBL;Acc:E1BAY3]
PooledAnalaysis	ASE+eQTL	Muscle(Angus)	CRIB	ENSBTAG00000016091	0	8	11	28	0.234043	4.21667e-06	Significant Enrichment	KLHL25	21	16946194	16960419	kelch-like family member 25 [Source:HGNC Symbol;Acc:HGNC:25732]
PooledAnalaysis	ASE+eQTL	Muscle(Angus)	CRIB	ENSBTAG00000018206	0	1	4	36	0.097561	1.61192e-08	Significant Enrichment	NIPAL2	14	68251838	68342901	NIPA-like domain containing 2 [Source:HGNC Symbol;Acc:HGNC:25854]
PooledAnalaysis	ASE+eQTL	Muscle(Angus)	E_IGF	ENSBTAG00000009641	0	24	1	13	0.0263158	0.464907	NS Enrichment	MTHFD1	10	76858872	76919406	Bos taurus methylenetetrahydrofolate dehydrogenase (NADP+ dependent) 1, methenyltetrahydrofolate cyclohydrolase, formyltetrahydrofolate synthetase (MTHFD1), mRNA. [Source:RefSeq mRNA;Acc:NM_001083477]
PooledAnalaysis	ASE+eQTL	Muscle(Angus)	E_IGF	ENSBTAG00000011857	0	4	2	96	0.0196078	1.10909e-08	Significant Enrichment	PPM1H	5	50861334	51163885	protein phosphatase, Mg2+/Mn2+ dependent, 1H [Source:HGNC Symbol;Acc:HGNC:18583]
PooledAnalaysis	ASE+eQTL	Muscle(Angus)	FI_ADG	ENSBTAG00000004815	7	13	1	27	0.0208333	0.255909	NS Impoverishment	0	7	41790990	41806340	Uncharacterized protein [Source:UniProtKB/TrEMBL;Acc:E1B821]
PooledAnalaysis	ASE+eQTL	Muscle(Angus)	FI_ADG	ENSBTAG00000015727	0	13	8	24	0.177778	0.00085416	Significant Enrichment	IFI47	7	41823772	41840054	Bos taurus interferon gamma inducible protein 47 (IFI47), mRNA. [Source:RefSeq mRNA;Acc:NM_001034545]
PooledAnalaysis	ASE+eQTL	Muscle(Angus)	FI_ADG	ENSBTAG00000017380	0	38	1	35	0.0135135	0.340186	NS Enrichment	MYO18A	19	20994380	21082308	myosin XVIIIA [Source:HGNC Symbol;Acc:HGNC:31104]
PooledAnalaysis	ASE+eQTL	Muscle(Angus)	FI_MIDWT	ENSBTAG00000003946	2	1	1	5	0.111111	0.57075	NS Enrichment	NECAB3	13	63684235	63703230	N-terminal EF-hand calcium binding protein 3 [Source:HGNC Symbol;Acc:HGNC:15851]
PooledAnalaysis	ASE+eQTL	Muscle(Angus)	FI_MIDWT	ENSBTAG00000007256	1	0	1	32	0.0294118	4.90404e-05	Significant Enrichment	DYRK2	5	46323523	46333943	dual-specificity tyrosine-(Y)-phosphorylation regulated kinase 2 [Source:HGNC Symbol;Acc:HGNC:3093]
PooledAnalaysis	ASE+eQTL	Muscle(Angus)	FI_MIDWT	ENSBTAG00000008424	0	12	2	46	0.0333333	0.00912585	Significant Enrichment	ABR	19	22287405	22431563	Bos taurus active BCR-related gene (ABR), mRNA. [Source:RefSeq mRNA;Acc:NM_001046204]
PooledAnalaysis	ASE+eQTL	Muscle(Angus)	FI_MIDWT	ENSBTAG00000010321	0	2	1	24	0.037037	0.00394775	Significant Enrichment	TTC1	7	73708740	73757646	Bos taurus tetratricopeptide repeat domain 1 (TTC1), mRNA. [Source:RefSeq mRNA;Acc:NM_001034217]
PooledAnalaysis	ASE+eQTL	Muscle(Angus)	FI_MIDWT	ENSBTAG00000010693	0	32	4	35	0.056338	0.0423525	Significant Enrichment	LMO7	12	51141568	51245841	LMO7 protein; Uncharacterized protein [Source:UniProtKB/TrEMBL;Acc:A8E4L8]
PooledAnalaysis	ASE+eQTL	Muscle(Angus)	FI_MIDWT	ENSBTAG00000015720	0	1	1	38	0.025	1.01277e-05	Significant Enrichment	WWP1	14	78599363	78699784	Bos taurus WW domain containing E3 ubiquitin protein ligase 1 (WWP1), mRNA. [Source:RefSeq mRNA;Acc:NM_001037463]
PooledAnalaysis	ASE+eQTL	Muscle(Angus)	FI_NFI	ENSBTAG00000000937	1	16	2	24	0.0465116	0.366526	NS Enrichment	SSFA2	2	14683868	14751322	sperm specific antigen 2 [Source:HGNC Symbol;Acc:HGNC:11319]
PooledAnalaysis	ASE+eQTL	Muscle(Angus)	FI_NFI	ENSBTAG00000006084	1	7	6	17	0.193548	0.00763656	Significant Enrichment	PINK1	2	132601302	132621738	Bos taurus PTEN induced putative kinase 1 (PINK1), mRNA. [Source:RefSeq mRNA;Acc:NM_001099701]
PooledAnalaysis	ASE+eQTL	Muscle(Angus)	FI_NFI	ENSBTAG00000006342	0	0	1	16	0.0588235	3.73798e-05	Significant Enrichment	ATPIF1	2	125727885	125730128	Bos taurus ATPase inhibitory factor 1 (ATPIF1), mRNA. [Source:RefSeq mRNA;Acc:NM_175816]
PooledAnalaysis	ASE+eQTL	Muscle(Angus)	FI_NFI	ENSBTAG00000014374	1	4	2	21	0.0714286	0.04329	Significant Enrichment	CARD6	20	33638644	33653345	caspase recruitment domain family, member 6 [Source:HGNC Symbol;Acc:HGNC:16394]
PooledAnalaysis	ASE+eQTL	Muscle(Angus)	FI_NFI	ENSBTAG00000014995	31	0	1	14	0.0217391	0.503657	NS Enrichment	THAP8	18	46891652	46905704	THAP domain containing 8 [Source:HGNC Symbol;Acc:HGNC:23191]
PooledAnalaysis	ASE+eQTL	Muscle(Angus)	FI_NFI	ENSBTAG00000015002	0	15	34	1	0.68	0.140876	NS Enrichment	POLR2I	18	46961970	46963214	Bos taurus polymerase (RNA) II (DNA directed) polypeptide I, 14.5kDa (POLR2I), mRNA. [Source:RefSeq mRNA;Acc:NM_001076329]
PooledAnalaysis	ASE+eQTL	Muscle(Angus)	FI_NFI	ENSBTAG00000015311	0	23	5	74	0.0490196	0.000193267	Significant Enrichment	PTPRR	5	42837597	43112731	Bos taurus protein tyrosine phosphatase, receptor type, R (PTPRR), transcript variant 2, mRNA. [Source:RefSeq mRNA;Acc:NM_001113261]
PooledAnalaysis	ASE+eQTL	Muscle(Angus)	FI_NFI	ENSBTAG00000016063	0	3	1	82	0.0116279	5.25733e-06	Significant Enrichment	DNER	2	118194131	118436930	delta/notch-like EGF repeat containing [Source:HGNC Symbol;Acc:HGNC:24456]
PooledAnalaysis	ASE+eQTL	Muscle(Angus)	FI_NFI	ENSBTAG00000019554	14	2	2	27	0.0444444	0.527214	NS Enrichment	FBP2	8	82396095	82438817	Bos taurus fructose-1,6-bisphosphatase 2 (FBP2), mRNA. [Source:RefSeq mRNA;Acc:NM_001046164]
PooledAnalaysis	ASE+eQTL	Muscle(Angus)	FI_NFI	ENSBTAG00000039208	0	5	4	12	0.190476	0.0102655	Significant Enrichment	ATP5E	13	57866138	57869829	Bos taurus ATP synthase, H+ transporting, mitochondrial F1 complex, epsilon subunit (ATP5E), mRNA. [Source:RefSeq mRNA;Acc:NM_001143741]
PooledAnalaysis	ASE+eQTL	Muscle(Angus)	MQLDPF	ENSBTAG00000000599	1	6	24	40	0.338028	1.39042e-11	Significant Enrichment	CCNI	6	93633306	93672214	Bos taurus cyclin I (CCNI), mRNA. [Source:RefSeq mRNA;Acc:NM_001083373]
PooledAnalaysis	ASE+eQTL	Muscle(Angus)	MQLDPF	ENSBTAG00000000874	40	3	34	19	0.354167	0.00626074	Significant Enrichment	CAST	7	98444979	98581253	Bos taurus calpastatin (CAST), transcript variant 1, mRNA. [Source:RefSeq mRNA;Acc:NM_001030318]
PooledAnalaysis	ASE+eQTL	Muscle(Angus)	MQLDPF	ENSBTAG00000001777	0	0	1	17	0.0555556	2.20905e-05	Significant Enrichment	RPLP2	29	50768654	50770791	Bos taurus ribosomal protein, large, P2 (RPLP2), mRNA. [Source:RefSeq mRNA;Acc:NM_174788]
PooledAnalaysis	ASE+eQTL	Muscle(Angus)	MQLDPF	ENSBTAG00000002303	0	6	1	42	0.0204082	0.0133283	Significant Enrichment	GLG1	18	1967587	2091098	golgi glycoprotein 1 [Source:HGNC Symbol;Acc:HGNC:4316]
PooledAnalaysis	ASE+eQTL	Muscle(Angus)	MQLDPF	ENSBTAG00000006345	2	0	2	2	0.333333	0.220671	NS Enrichment	0	15	52184590	52213125	Bos taurus ADP-ribosyltransferase 1 (ART1), mRNA. [Source:RefSeq mRNA;Acc:NM_001098098]
PooledAnalaysis	ASE+eQTL	Muscle(Angus)	MQLDPF	ENSBTAG00000013557	17	6	32	7	0.516129	0.207546	NS Enrichment	ERAP1	7	98582890	98618194	endoplasmic reticulum aminopeptidase 1 [Source:HGNC Symbol;Acc:HGNC:18173]
PooledAnalaysis	ASE+eQTL	Muscle(Angus)	MQLDPF	ENSBTAG00000014648	2	4	2	7	0.133333	0.633553	NS Enrichment	RPN2	13	66799465	66853779	Bos taurus ribophorin II (RPN2), mRNA. [Source:RefSeq mRNA;Acc:NM_001034604]
PooledAnalaysis	ASE+eQTL	Muscle(Angus)	MQLDPF	ENSBTAG00000015735	0	2	2	30	0.0588235	6.54687e-05	Significant Enrichment	CYP4F2	7	8431773	8450807	Bos taurus cytochrome P450, family 4, subfamily F, polypeptide 2 (CYP4F2), mRNA. [Source:RefSeq mRNA;Acc:NM_001075322]
PooledAnalaysis	ASE+eQTL	Muscle(Angus)	M_SEMA	ENSBTAG00000002821	13	1	3	16	0.0909091	0.257673	NS Enrichment	CILP	10	12099600	12114284	cartilage intermediate layer protein, nucleotide pyrophosphohydrolase [Source:HGNC Symbol;Acc:HGNC:1980]
PooledAnalaysis	ASE+eQTL	Muscle(Angus)	M_SEMA	ENSBTAG00000009266	0	2	1	54	0.0175439	1.86596e-05	Significant Enrichment	CD226	24	7576790	7669724	CD226 molecule [Source:HGNC Symbol;Acc:HGNC:16961]
PooledAnalaysis	ASE+eQTL	Muscle(Angus)	M_SEMA	ENSBTAG00000034785	2	20	1	29	0.0192308	0.79763	NS Impoverishment	DNAJC15	12	13183734	13266310	Bos taurus DnaJ (Hsp40) homolog, subfamily C, member 15 (DNAJC15), mRNA. [Source:RefSeq mRNA;Acc:NM_001080332]
PooledAnalaysis	ASE+eQTL	Muscle(Angus)	M_SEMA	ENSBTAG00000038652	0	1	1	7	0.111111	0.0472209	Significant Enrichment	0	5	74935713	74959662	Bos taurus apolipoprotein L, 3-like (LOC510193), mRNA. [Source:RefSeq mRNA;Acc:NM_001100333]
PooledAnalaysis	ASE+eQTL	Muscle(Angus)	PW_HIP	ENSBTAG00000000284	0	6	1	50	0.0175439	0.00700999	Significant Enrichment	NAALAD2	29	5082168	5133430	N-acetylated alpha-linked acidic dipeptidase 2 [Source:HGNC Symbol;Acc:HGNC:14526]
PooledAnalaysis	ASE+eQTL	Muscle(Angus)	PW_HIP	ENSBTAG00000001528	0	4	1	32	0.027027	0.010326	Significant Enrichment	CDK13	4	81667665	81807550	Bos taurus cyclin-dependent kinase 13 (CDK13), transcript variant 1, mRNA. [Source:RefSeq mRNA;Acc:NM_001205431]
PooledAnalaysis	ASE+eQTL	Muscle(Angus)	PW_HIP	ENSBTAG00000038286	0	14	3	4	0.142857	0.36415	NS Enrichment	C14H8orf22	14	21617777	21622267	Bos taurus chromosome 14 open reading frame, human C8orf22 (C14H8orf22), mRNA. [Source:RefSeq mRNA;Acc:NM_001109967]
PooledAnalaysis	ASE+eQTL	Muscle(Angus)	PW_LWT	ENSBTAG00000013832	1	12	1	27	0.0243902	0.568668	NS Enrichment	TRIT1	3	106806510	106851446	Bos taurus tRNA isopentenyltransferase 1 (TRIT1), mRNA. [Source:RefSeq mRNA;Acc:NM_001192840]
PooledAnalaysis	ASE+eQTL	Muscle(Angus)	PW_LWT	ENSBTAG00000014262	0	3	1	24	0.0357143	0.0126157	Significant Enrichment	BZW2	4	25097884	25161432	Bos taurus basic leucine zipper and W2 domains 2 (BZW2), mRNA. [Source:RefSeq mRNA;Acc:NM_001104961]
PooledAnalaysis	ASE+eQTL	Muscle(Angus)	PW_LWT	ENSBTAG00000018563	0	3	4	16	0.173913	0.00087846	Significant Enrichment	SFRP2	17	3829564	3838136	Bos taurus secreted frizzled-related protein 2 (SFRP2), mRNA. [Source:RefSeq mRNA;Acc:NM_001034393]
PooledAnalaysis	ASE+eQTL	Muscle(Angus)	PW_LWT	ENSBTAG00000026586	9	11	2	81	0.0194175	0.556806	NS Enrichment	PPP1R14C	9	88384683	88500749	Bos taurus protein phosphatase 1, regulatory (inhibitor) subunit 14C (PPP1R14C), mRNA. [Source:RefSeq mRNA;Acc:NM_001078068]
PooledAnalaysis	ASE+eQTL	Muscle(Angus)	PW_LWT	ENSBTAG00000035785	0	0	1	0	1	NA	NS Impoverishment	0	10	24757322	24765544	Uncharacterized protein [Source:UniProtKB/TrEMBL;Acc:G5E6A4]
PooledAnalaysis	ASE+eQTL	Muscle(Angus)	PW_LWT	ENSBTAG00000037377	0	2	4	13	0.210526	0.000922109	Significant Enrichment	ABHD14B	22	49516824	49520467	Bos taurus abhydrolase domain containing 14B (ABHD14B), mRNA. [Source:RefSeq mRNA;Acc:NM_001105441]
PooledAnalaysis	ASE+eQTL	Muscle(Angus)	PW_IGF	ENSBTAG00000002303	0	4	3	42	0.0612245	1.19333e-05	Significant Enrichment	GLG1	18	1967587	2091098	golgi glycoprotein 1 [Source:HGNC Symbol;Acc:HGNC:4316]
PooledAnalaysis	ASE+eQTL	Muscle(Angus)	PW_IGF	ENSBTAG00000017123	0	6	2	22	0.0666667	0.0152024	Significant Enrichment	ZNF354B	7	3419014	3443864	zinc finger protein 354B [Source:HGNC Symbol;Acc:HGNC:17197]
PooledAnalaysis	ASE+eQTL	Muscle(Angus)	PW_IGF	ENSBTAG00000020054	10	0	6	38	0.111111	6.23056e-05	Significant Enrichment	TNFRSF21	23	20410839	20474989	Bos taurus tumor necrosis factor receptor superfamily, member 21 (TNFRSF21), mRNA. [Source:RefSeq mRNA;Acc:NM_001076911]
PooledAnalaysis	ASE+eQTL	Muscle(Angus)	E_HIP	ENSBTAG00000011593	1	0	1	24	0.0384615	0.000411332	Significant Enrichment	QKI	9	100370037	100480357	protein quaking [Source:RefSeq peptide;Acc:NP_001007818]
PooledAnalaysis	ASE+eQTL	Muscle(Angus)	E_HIP	ENSBTAG00000014648	0	3	3	9	0.2	0.0177061	Significant Enrichment	RPN2	13	66799465	66853779	Bos taurus ribophorin II (RPN2), mRNA. [Source:RefSeq mRNA;Acc:NM_001034604]
PooledAnalaysis	ASE+eQTL	Muscle(Angus)	E_HIP	ENSBTAG00000015166	5	23	1	25	0.0185185	0.146399	NS Impoverishment	PNLDC1	9	97502898	97524529	poly(A)-specific ribonuclease (PARN)-like domain containing 1 [Source:HGNC Symbol;Acc:HGNC:21185]
PooledAnalaysis	ASE+eQTL	Muscle(Angus)	E_HIP	ENSBTAG00000015470	0	13	1	7	0.047619	0.468717	NS Enrichment	SYPL2	3	34082543	34095369	Bos taurus synaptophysin-like 2 (SYPL2), mRNA. [Source:RefSeq mRNA;Acc:NM_001075676]
PooledAnalaysis	ASE+eQTL	Muscle(Angus)	E_HIP	ENSBTAG00000034785	1	20	1	31	0.0188679	0.759699	NS Enrichment	DNAJC15	12	13183734	13266310	Bos taurus DnaJ (Hsp40) homolog, subfamily C, member 15 (DNAJC15), mRNA. [Source:RefSeq mRNA;Acc:NM_001080332]
PooledAnalaysis	ASE+eQTL	Muscle(Angus)	E_HIP	ENSBTAG00000037605	0	5	1	10	0.0625	0.182422	NS Enrichment	BOLA-DQA1	23	25426330	25430097	Uncharacterized protein [Source:UniProtKB/TrEMBL;Acc:F6Q9J4]
PooledAnalaysis	ASE+eQTL	Muscle(Angus)	X_HIP	ENSBTAG00000014508	0	7	1	11	0.0526316	0.228305	NS Enrichment	FBXO40	1	66712457	66717255	F-box protein 40 [Source:HGNC Symbol;Acc:HGNC:29816]
PooledAnalaysis	ASE+eQTL	Muscle(Angus)	X_HIP	ENSBTAG00000024950	0	0	1	29	0.0333333	4.32046e-08	Significant Enrichment	ACE	19	48447902	48467904	angiotensin I converting enzyme (peptidyl-dipeptidase A) 3 precursor [Source:RefSeq peptide;Acc:NP_001193597]
PooledAnalaysis	ASE+eQTL	Muscle(Angus)	X_LWT	ENSBTAG00000006161	1	9	3	26	0.0769231	0.0430496	Significant Enrichment	C-MET	4	51912652	52042198	Bos taurus met proto-oncogene (hepatocyte growth factor receptor) (MET), mRNA. [Source:RefSeq mRNA;Acc:NM_001012999]
PooledAnalaysis	ASE+eQTL	Muscle(Angus)	X_LWT	ENSBTAG00000010992	3	10	5	7	0.2	0.861052	NS Enrichment	CTSH	21	25675908	25696632	Bos taurus cathepsin H (CTSH), mRNA. [Source:RefSeq mRNA;Acc:NM_001034385]
PooledAnalaysis	ASE+eQTL	Muscle(Angus)	X_LWT	ENSBTAG00000011593	3	0	1	22	0.0384615	0.0167727	Significant Enrichment	QKI	9	100370037	100480357	protein quaking [Source:RefSeq peptide;Acc:NP_001007818]
PooledAnalaysis	ASE+eQTL	Muscle(Angus)	X_LWT	ENSBTAG00000013050	2	26	2	25	0.0363636	0.969872	NS Impoverishment	ZNF277	4	55994119	56128665	zinc finger protein 277 [Source:HGNC Symbol;Acc:HGNC:13070]
PooledAnalaysis	ASE+eQTL	Muscle(Angus)	X_LWT	ENSBTAG00000016650	0	26	2	2	0.0666667	0.695627	NS Enrichment	TIGAR	5	106223071	106238040	Bos taurus chromosome 5 open reading frame, human C12orf5 (C5H12orf5), mRNA. [Source:RefSeq mRNA;Acc:NM_001076370]
PooledAnalaysis	ASE+eQTL	Muscle(Angus)	X_LWT	ENSBTAG00000021902	0	7	1	62	0.0142857	0.00504756	Significant Enrichment	ALDH5A1	23	32950888	32976657	aldehyde dehydrogenase 5 family, member A1 [Source:HGNC Symbol;Acc:HGNC:408]
PooledAnalaysis	ASE+eQTL	Muscle(Angus)	X_LWT	ENSBTAG00000027899	0	41	1	20	0.016129	0.486617	NS Enrichment	0	5	67852917	67930472	Uncharacterized protein [Source:UniProtKB/TrEMBL;Acc:F1MRZ1]
PooledAnalaysis	ASE+eQTL	Muscle(Angus)	X_LWT	ENSBTAG00000039686	0	0	1	36	0.027027	1.18129e-09	Significant Enrichment	ACOT11	3	92260763	92309036	Bos taurus acyl-CoA thioesterase 11 (ACOT11), mRNA. [Source:RefSeq mRNA;Acc:NM_001103275]
PooledAnalaysis	ASE+eQTL	Muscle(Angus)	X_LWT	ENSBTAG00000044046	1	0	1	182	0.00543478	0	Significant Enrichment	SGCD	7	69585066	70027839	sarcoglycan, delta (35kDa dystrophin-associated glycoprotein) [Source:HGNC Symbol;Acc:HGNC:10807]
PooledAnalaysis	ASE+eQTL	Muscle(Angus)	X_LWT	ENSBTAG00000048280	0	6	1	9	0.0625	0.241567	NS Enrichment	C12orf73	5	67960359	67967214	chromosome 12 open reading frame 73 [Source:HGNC Symbol;Acc:HGNC:34450]
PooledAnalaysis	ASE+eQTL	Muscle(Angus)	X_SEMA	ENSBTAG00000007352	0	8	1	40	0.0204082	0.033169	Significant Enrichment	KCNC4	3	33302949	33325104	potassium channel, voltage gated Shaw related subfamily C, member 4 [Source:HGNC Symbol;Acc:HGNC:6236]
PooledAnalaysis	ASE+eQTL	Muscle(Angus)	X_SEMA	ENSBTAG00000010995	0	3	2	18	0.0869565	0.00498268	Significant Enrichment	CINP	21	68789514	68803852	Bos taurus cyclin-dependent kinase 2 interacting protein (CINP), mRNA. [Source:RefSeq mRNA;Acc:NM_001099125]
PooledAnalaysis	ASE+eQTL	Muscle(Angus)	X_SEMA	ENSBTAG00000024096	0	29	1	26	0.0178571	0.347539	NS Enrichment	LSM10	3	110065581	110068037	Bos taurus LSM10, U7 small nuclear RNA associated (LSM10), mRNA. [Source:RefSeq mRNA;Acc:NM_001083781]
PooledAnalaysis	ASE+eQTL	Muscle(Angus)	X_SEMA	ENSBTAG00000043981	1	4	1	106	0.00892857	0.00165265	Significant Enrichment	SBF2	15	42970987	43480821	Bos taurus SET binding factor 2 (SBF2), mRNA. [Source:RefSeq mRNA;Acc:NM_001103237]
PooledAnalaysis	ASE+eQTL	Muscle(Angus)	X_SEMA	ENSBTAG00000045772	0	27	4	4	0.114286	0.445246	NS Enrichment	0	9	95165926	95166855	Uncharacterized protein [Source:UniProtKB/TrEMBL;Acc:G3N220]
PooledAnalaysis	ASE+eQTL	Muscle(Angus)	X_SP8	ENSBTAG00000002580	6	1	4	39	0.08	0.000406952	Significant Enrichment	MYH14	18	56874763	56947774	myosin, heavy chain 14, non-muscle [Source:HGNC Symbol;Acc:HGNC:23212]
PooledAnalaysis	ASE+eQTL	Muscle(Angus)	X_SP8	ENSBTAG00000002993	0	0	1	24	0.04	5.73303e-07	Significant Enrichment	SFT2D1	9	102827388	102842498	Bos taurus SFT2 domain containing 1 (SFT2D1), mRNA. [Source:RefSeq mRNA;Acc:NM_001034551]
PooledAnalaysis	ASE+eQTL	Muscle(Angus)	X_SP8	ENSBTAG00000005929	0	2	2	22	0.0769231	0.000556339	Significant Enrichment	SPTBN2	29	45358814	45438945	spectrin, beta, non-erythrocytic 2 [Source:HGNC Symbol;Acc:HGNC:11276]
PooledAnalaysis	ASE+eQTL	Muscle(Angus)	X_SP8	ENSBTAG00000011857	0	5	1	96	0.00980392	5.82591e-05	Significant Enrichment	PPM1H	5	50861334	51163885	protein phosphatase, Mg2+/Mn2+ dependent, 1H [Source:HGNC Symbol;Acc:HGNC:18583]
PooledAnalaysis	ASE+eQTL	Muscle(Angus)	X_SP8	ENSBTAG00000014313	0	3	2	28	0.0606061	0.000554576	Significant Enrichment	PYROXD2	26	19334011	19359393	pyridine nucleotide-disulphide oxidoreductase domain 2 [Source:HGNC Symbol;Acc:HGNC:23517]
PooledAnalaysis	ASE+eQTL	Muscle(Angus)	X_SP8	ENSBTAG00000014463	0	1	1	109	0.00900901	1.20792e-13	Significant Enrichment	CAMK2D	6	12965030	13272298	Bos taurus calcium/calmodulin-dependent protein kinase II delta (CAMK2D), mRNA. [Source:RefSeq mRNA;Acc:NM_001046333]
PooledAnalaysis	ASE+eQTL	Muscle(Angus)	X_SP8	ENSBTAG00000020747	0	3	1	27	0.0322581	0.00826562	Significant Enrichment	ASS1	11	100791339	100843336	Bos taurus argininosuccinate synthase 1 (ASS1), mRNA. [Source:RefSeq mRNA;Acc:NM_173892]
PooledAnalaysis	ASE+eQTL	Muscle(Angus)	X_SP8	ENSBTAG00000034077	3	3	1	4	0.0909091	0.55368	NS Impoverishment	ASIP	13	64234645	64239783	Bos taurus agouti signaling protein (ASIP), mRNA. [Source:RefSeq mRNA;Acc:NM_206843]
PooledAnalaysis	ASE+eQTL	Muscle(Angus)	X_SRIB	ENSBTAG00000003636	2	1	2	60	0.0307692	7.9816e-06	Significant Enrichment	LIPA	26	10988284	11030717	lipase A, lysosomal acid, cholesterol esterase [Source:HGNC Symbol;Acc:HGNC:6617]
PooledAnalaysis	ASE+eQTL	Muscle(Angus)	X_SRIB	ENSBTAG00000004769	0	16	1	20	0.027027	0.2715	NS Enrichment	NEIL2	8	7462367	7472786	Bos taurus nei endonuclease VIII-like 2 (E. coli) (NEIL2), mRNA. [Source:RefSeq mRNA;Acc:NM_001013003]
PooledAnalaysis	ASE+eQTL	Muscle(Angus)	X_SRIB	ENSBTAG00000011857	2	5	1	94	0.00980392	0.0402558	Significant Enrichment	PPM1H	5	50861334	51163885	protein phosphatase, Mg2+/Mn2+ dependent, 1H [Source:HGNC Symbol;Acc:HGNC:18583]
PooledAnalaysis	ASE+eQTL	Muscle(Angus)	X_SRIB	ENSBTAG00000018767	0	16	1	14	0.0322581	0.356275	NS Enrichment	RTP3	22	53492964	53495676	receptor (chemosensory) transporter protein 3 [Source:HGNC Symbol;Acc:HGNC:15572]
PooledAnalaysis	ASE+eQTL	Muscle(Angus)	X_SRIB	ENSBTAG00000025496	7	4	2	3	0.125	0.152338	NS Impoverishment	SORD	10	65575408	65609640	Bos taurus sorbitol dehydrogenase (SORD), mRNA. [Source:RefSeq mRNA;Acc:NM_001037320]
PooledAnalaysis	ASE+eQTL	Muscle(Angus)	X_SRIB	ENSBTAG00000027337	2	15	3	20	0.075	0.471063	NS Enrichment	CTSA	13	75368317	75374637	Bos taurus cathepsin A (CTSA), mRNA. [Source:RefSeq mRNA;Acc:NM_001035326]
PooledAnalaysis	ASE+eQTL	Muscle(Angus)	X_SRIB	ENSBTAG00000034077	0	1	3	7	0.272727	0.00721459	Significant Enrichment	ASIP	13	64234645	64239783	Bos taurus agouti signaling protein (ASIP), mRNA. [Source:RefSeq mRNA;Acc:NM_206843]
PooledAnalaysis	ASE+eQTL	Muscle(Angus)	Multi-Trait	ENSBTAG00000000655	49	7	1	80	0.00729927	0.146255	NS Impoverishment	MIPOL1	21	47852815	48169316	mirror-image polydactyly 1 [Source:HGNC Symbol;Acc:HGNC:21460]
PooledAnalaysis	ASE+eQTL	Muscle(Angus)	Multi-Trait	ENSBTAG00000000874	20	7	30	39	0.3125	6.67394e-06	Significant Enrichment	CAST	7	98444979	98581253	Bos taurus calpastatin (CAST), transcript variant 1, mRNA. [Source:RefSeq mRNA;Acc:NM_001030318]
PooledAnalaysis	ASE+eQTL	Muscle(Angus)	Multi-Trait	ENSBTAG00000000937	1	17	1	24	0.0232558	0.811139	NS Enrichment	SSFA2	2	14683868	14751322	sperm specific antigen 2 [Source:HGNC Symbol;Acc:HGNC:11319]
PooledAnalaysis	ASE+eQTL	Muscle(Angus)	Multi-Trait	ENSBTAG00000001140	1	6	1	39	0.0212766	0.154112	NS Enrichment	IAH1	11	87942471	87953717	Bos taurus isoamyl acetate-hydrolyzing esterase 1 homolog (S. cerevisiae) (IAH1), mRNA. [Source:RefSeq mRNA;Acc:NM_001034758]
PooledAnalaysis	ASE+eQTL	Muscle(Angus)	Multi-Trait	ENSBTAG00000002303	0	6	1	42	0.0204082	0.0133283	Significant Enrichment	GLG1	18	1967587	2091098	golgi glycoprotein 1 [Source:HGNC Symbol;Acc:HGNC:4316]
PooledAnalaysis	ASE+eQTL	Muscle(Angus)	Multi-Trait	ENSBTAG00000003548	3	2	12	20	0.324324	1.26263e-05	Significant Enrichment	GSTP1	29	46087142	46090005	Bos taurus glutathione S-transferase pi 1 (GSTP1), mRNA. [Source:RefSeq mRNA;Acc:NM_177516]
PooledAnalaysis	ASE+eQTL	Muscle(Angus)	Multi-Trait	ENSBTAG00000003636	1	1	2	61	0.0307692	1.5645e-07	Significant Enrichment	LIPA	26	10988284	11030717	lipase A, lysosomal acid, cholesterol esterase [Source:HGNC Symbol;Acc:HGNC:6617]
PooledAnalaysis	ASE+eQTL	Muscle(Angus)	Multi-Trait	ENSBTAG00000003690	0	14	1	18	0.030303	0.265953	NS Enrichment	NHLRC2	26	34584585	34640028	Bos taurus NHL repeat containing 2 (NHLRC2), mRNA. [Source:RefSeq mRNA;Acc:NM_001083723]
PooledAnalaysis	ASE+eQTL	Muscle(Angus)	Multi-Trait	ENSBTAG00000003946	3	1	1	4	0.111111	0.857714	NS Enrichment	NECAB3	13	63684235	63703230	N-terminal EF-hand calcium binding protein 3 [Source:HGNC Symbol;Acc:HGNC:15851]
PooledAnalaysis	ASE+eQTL	Muscle(Angus)	Multi-Trait	ENSBTAG00000004051	0	18	1	1	0.05	0.813917	NS Enrichment	SBDS	25	28630825	28636300	Bos taurus Shwachman-Bodian-Diamond syndrome (SBDS), mRNA. [Source:RefSeq mRNA;Acc:NM_001034439]
PooledAnalaysis	ASE+eQTL	Muscle(Angus)	Multi-Trait	ENSBTAG00000004066	0	20	6	69	0.0631579	3.74479e-05	Significant Enrichment	PARP8	20	28315521	28506629	poly (ADP-ribose) polymerase family, member 8 [Source:HGNC Symbol;Acc:HGNC:26124]
PooledAnalaysis	ASE+eQTL	Muscle(Angus)	Multi-Trait	ENSBTAG00000004343	4	1	3	7	0.2	0.184708	NS Enrichment	CCS	29	45274394	45288010	Bos taurus copper chaperone for superoxide dismutase (CCS), mRNA. [Source:RefSeq mRNA;Acc:NM_001046187]
PooledAnalaysis	ASE+eQTL	Muscle(Angus)	Multi-Trait	ENSBTAG00000004476	6	0	5	10	0.238095	0.0145851	Significant Enrichment	ADHFE1	14	32702918	32735889	alcohol dehydrogenase, iron containing, 1 [Source:HGNC Symbol;Acc:HGNC:16354]
PooledAnalaysis	ASE+eQTL	Muscle(Angus)	Multi-Trait	ENSBTAG00000004664	0	1	1	14	0.0625	0.00628518	Significant Enrichment	COQ4	11	98931357	98945011	coenzyme Q4 [Source:HGNC Symbol;Acc:HGNC:19693]
PooledAnalaysis	ASE+eQTL	Muscle(Angus)	Multi-Trait	ENSBTAG00000004908	0	18	4	14	0.111111	0.0906025	NS Enrichment	CHRNE	19	27118517	27123114	Bos taurus cholinergic receptor, nicotinic, epsilon (muscle) (CHRNE), mRNA. [Source:RefSeq mRNA;Acc:NM_174272]
PooledAnalaysis	ASE+eQTL	Muscle(Angus)	Multi-Trait	ENSBTAG00000005115	0	13	1	17	0.0322581	0.262645	NS Enrichment	SLC31A2	8	104101561	104109956	Bos taurus solute carrier family 31 (copper transporters), member 2 (SLC31A2), mRNA. [Source:RefSeq mRNA;Acc:NM_001034556]
PooledAnalaysis	ASE+eQTL	Muscle(Angus)	Multi-Trait	ENSBTAG00000005694	0	6	2	29	0.0540541	0.00563246	Significant Enrichment	TMED10	10	86770121	86802293	transmembrane emp24-like trafficking protein 10 (yeast) [Source:HGNC Symbol;Acc:HGNC:16998]
PooledAnalaysis	ASE+eQTL	Muscle(Angus)	Multi-Trait	ENSBTAG00000005791	0	30	1	30	0.0163934	0.321245	NS Enrichment	UROS	26	45635844	45660024	uroporphyrinogen III synthase [Source:HGNC Symbol;Acc:HGNC:12592]
PooledAnalaysis	ASE+eQTL	Muscle(Angus)	Multi-Trait	ENSBTAG00000005929	7	2	2	16	0.0740741	0.443598	NS Enrichment	SPTBN2	29	45358814	45438945	spectrin, beta, non-erythrocytic 2 [Source:HGNC Symbol;Acc:HGNC:11276]
PooledAnalaysis	ASE+eQTL	Muscle(Angus)	Multi-Trait	ENSBTAG00000005932	4	0	1	45	0.02	0.00244183	Significant Enrichment	FAM184B	6	38614370	38672306	family with sequence similarity 184, member B [Source:HGNC Symbol;Acc:HGNC:29235]
PooledAnalaysis	ASE+eQTL	Muscle(Angus)	Multi-Trait	ENSBTAG00000005989	2	26	1	13	0.0238095	0.245602	NS Impoverishment	LAP3	6	38574590	38600027	Bos taurus leucine aminopeptidase 3 (LAP3), mRNA. [Source:RefSeq mRNA;Acc:NM_174098]
PooledAnalaysis	ASE+eQTL	Muscle(Angus)	Multi-Trait	ENSBTAG00000006948	1	47	1	49	0.0102041	0.976732	NS Enrichment	GARNL3	11	98001678	98158329	GTPase activating Rap/RanGAP domain-like 3 [Source:HGNC Symbol;Acc:HGNC:25425]
PooledAnalaysis	ASE+eQTL	Muscle(Angus)	Multi-Trait	ENSBTAG00000007256	9	0	1	24	0.0294118	0.115837	NS Enrichment	DYRK2	5	46323523	46333943	dual-specificity tyrosine-(Y)-phosphorylation regulated kinase 2 [Source:HGNC Symbol;Acc:HGNC:3093]
PooledAnalaysis	ASE+eQTL	Muscle(Angus)	Multi-Trait	ENSBTAG00000007624	0	7	2	30	0.0512821	0.00802885	Significant Enrichment	FRMD4B	22	32362149	32498351	Bos taurus FERM domain containing 4B (FRMD4B), mRNA. [Source:RefSeq mRNA;Acc:NM_001102099]
PooledAnalaysis	ASE+eQTL	Muscle(Angus)	Multi-Trait	ENSBTAG00000008969	0	0	1	16	0.0588235	3.73798e-05	Significant Enrichment	SLC9A8	13	78628908	78698768	solute carrier family 9, subfamily A (NHE8, cation proton antiporter 8), member 8 [Source:HGNC Symbol;Acc:HGNC:20728]
PooledAnalaysis	ASE+eQTL	Muscle(Angus)	Multi-Trait	ENSBTAG00000009646	1	1	1	24	0.037037	0.0168378	Significant Enrichment	ALDH7A1	7	28572141	28617279	Bos taurus aldehyde dehydrogenase 7 family, member A1 (ALDH7A1), mRNA. [Source:RefSeq mRNA;Acc:NM_001045969]
PooledAnalaysis	ASE+eQTL	Muscle(Angus)	Multi-Trait	ENSBTAG00000009655	2	16	1	38	0.0175439	0.89144	NS Enrichment	TNS3	4	75451285	75567973	tensin 3 [Source:HGNC Symbol;Acc:HGNC:21616]
PooledAnalaysis	ASE+eQTL	Muscle(Angus)	Multi-Trait	ENSBTAG00000010015	0	14	12	4	0.4	0.0794106	NS Enrichment	NMRAL1	25	3603663	3609530	Bos taurus NmrA-like family domain containing 1 (NMRAL1), mRNA. [Source:RefSeq mRNA;Acc:NM_001076032]
PooledAnalaysis	ASE+eQTL	Muscle(Angus)	Multi-Trait	ENSBTAG00000010275	0	13	2	12	0.0740741	0.188667	NS Enrichment	KIAA0196	14	16670958	16719342	KIAA0196 [Source:HGNC Symbol;Acc:HGNC:28984]
PooledAnalaysis	ASE+eQTL	Muscle(Angus)	Multi-Trait	ENSBTAG00000010610	0	1	1	20	0.0454545	0.00120923	Significant Enrichment	DDIT4L	6	25889906	25894862	Bos taurus DNA-damage-inducible transcript 4-like (DDIT4L), mRNA. [Source:RefSeq mRNA;Acc:NM_001081519]
PooledAnalaysis	ASE+eQTL	Muscle(Angus)	Multi-Trait	ENSBTAG00000010693	0	34	2	35	0.028169	0.157216	NS Enrichment	LMO7	12	51141568	51245841	LMO7 protein; Uncharacterized protein [Source:UniProtKB/TrEMBL;Acc:A8E4L8]
PooledAnalaysis	ASE+eQTL	Muscle(Angus)	Multi-Trait	ENSBTAG00000011698	0	7	1	23	0.0322581	0.0847782	NS Enrichment	TYK2	7	16103271	16132860	tyrosine kinase 2 [Source:HGNC Symbol;Acc:HGNC:12440]
PooledAnalaysis	ASE+eQTL	Muscle(Angus)	Multi-Trait	ENSBTAG00000011857	11	4	2	85	0.0196078	0.119042	NS Enrichment	PPM1H	5	50861334	51163885	protein phosphatase, Mg2+/Mn2+ dependent, 1H [Source:HGNC Symbol;Acc:HGNC:18583]
PooledAnalaysis	ASE+eQTL	Muscle(Angus)	Multi-Trait	ENSBTAG00000013557	4	11	27	20	0.435484	3.02267e-05	Significant Enrichment	ERAP1	7	98582890	98618194	endoplasmic reticulum aminopeptidase 1 [Source:HGNC Symbol;Acc:HGNC:18173]
PooledAnalaysis	ASE+eQTL	Muscle(Angus)	Multi-Trait	ENSBTAG00000014374	0	5	1	22	0.0357143	0.0511771	NS Enrichment	CARD6	20	33638644	33653345	caspase recruitment domain family, member 6 [Source:HGNC Symbol;Acc:HGNC:16394]
PooledAnalaysis	ASE+eQTL	Muscle(Angus)	Multi-Trait	ENSBTAG00000014401	3	1	5	20	0.172414	0.000602135	Significant Enrichment	SORBS3	8	70354893	70384759	Bos taurus sorbin and SH3 domain containing 3 (SORBS3), mRNA. [Source:RefSeq mRNA;Acc:NM_001045985]
PooledAnalaysis	ASE+eQTL	Muscle(Angus)	Multi-Trait	ENSBTAG00000014689	5	17	23	5	0.46	0.669123	NS Enrichment	CSPP1	14	33243588	33342863	centrosome and spindle pole associated protein 1 [Source:HGNC Symbol;Acc:HGNC:26193]
PooledAnalaysis	ASE+eQTL	Muscle(Angus)	Multi-Trait	ENSBTAG00000014691	7	24	9	5	0.2	0.0542437	NS Impoverishment	ARFGEF1	14	33343880	33480413	ADP-ribosylation factor guanine nucleotide-exchange factor 1 (brefeldin A-inhibited) [Source:HGNC Symbol;Acc:HGNC:15772]
PooledAnalaysis	ASE+eQTL	Muscle(Angus)	Multi-Trait	ENSBTAG00000015002	0	47	2	1	0.04	0.836637	NS Enrichment	POLR2I	18	46961970	46963214	Bos taurus polymerase (RNA) II (DNA directed) polypeptide I, 14.5kDa (POLR2I), mRNA. [Source:RefSeq mRNA;Acc:NM_001076329]
PooledAnalaysis	ASE+eQTL	Muscle(Angus)	Multi-Trait	ENSBTAG00000015311	18	23	5	56	0.0490196	0.485502	NS Impoverishment	PTPRR	5	42837597	43112731	Bos taurus protein tyrosine phosphatase, receptor type, R (PTPRR), transcript variant 2, mRNA. [Source:RefSeq mRNA;Acc:NM_001113261]
PooledAnalaysis	ASE+eQTL	Muscle(Angus)	Multi-Trait	ENSBTAG00000016650	0	27	1	2	0.0333333	0.785753	NS Enrichment	TIGAR	5	106223071	106238040	Bos taurus chromosome 5 open reading frame, human C12orf5 (C5H12orf5), mRNA. [Source:RefSeq mRNA;Acc:NM_001076370]
PooledAnalaysis	ASE+eQTL	Muscle(Angus)	Multi-Trait	ENSBTAG00000017743	1	21	1	24	0.0212766	0.926347	NS Enrichment	XIRP2	2	29080500	29131828	xin actin binding repeat containing 2 [Source:HGNC Symbol;Acc:HGNC:14303]
PooledAnalaysis	ASE+eQTL	Muscle(Angus)	Multi-Trait	ENSBTAG00000018557	3	7	3	9	0.136364	0.793166	NS Enrichment	YTHDF3	14	29830349	29863766	YTH N(6)-methyladenosine RNA binding protein 3 [Source:HGNC Symbol;Acc:HGNC:26465]
PooledAnalaysis	ASE+eQTL	Muscle(Angus)	Multi-Trait	ENSBTAG00000018863	1	3	2	28	0.0588235	0.00778452	Significant Enrichment	PRIMPOL	27	14110851	14163989	Bos taurus coiled-coil domain containing 111 (CCDC111), mRNA. [Source:RefSeq mRNA;Acc:NM_001075488]
PooledAnalaysis	ASE+eQTL	Muscle(Angus)	Multi-Trait	ENSBTAG00000019159	0	20	1	9	0.0333333	0.50551	NS Enrichment	PVALB	5	75550904	75568048	Bos taurus parvalbumin (PVALB), mRNA. [Source:RefSeq mRNA;Acc:NM_001076114]
PooledAnalaysis	ASE+eQTL	Muscle(Angus)	Multi-Trait	ENSBTAG00000019312	3	3	1	24	0.0322581	0.439344	NS Enrichment	TFCP2	5	28773625	28827419	Bos taurus transcription factor CP2 (TFCP2), mRNA. [Source:RefSeq mRNA;Acc:NM_001083397]
PooledAnalaysis	ASE+eQTL	Muscle(Angus)	Multi-Trait	ENSBTAG00000019735	1	3	1	55	0.0166667	0.0124626	Significant Enrichment	CPSF3	11	87960693	87994179	Bos taurus cleavage and polyadenylation specific factor 3, 73kDa (CPSF3), mRNA. [Source:RefSeq mRNA;Acc:NM_174284]
PooledAnalaysis	ASE+eQTL	Muscle(Angus)	Multi-Trait	ENSBTAG00000020573	0	14	1	26	0.0243902	0.182559	NS Enrichment	SCUBE2	15	44090741	44158843	signal peptide, CUB domain, EGF-like 2 [Source:HGNC Symbol;Acc:HGNC:30425]
PooledAnalaysis	ASE+eQTL	Muscle(Angus)	Multi-Trait	ENSBTAG00000020616	2	1	2	30	0.0571429	0.00166108	Significant Enrichment	DGKH	3	113703381	113783354	Bos taurus diacylglycerol kinase, delta 130kDa (DGKD), mRNA. [Source:RefSeq mRNA;Acc:NM_001035282]
PooledAnalaysis	ASE+eQTL	Muscle(Angus)	Multi-Trait	ENSBTAG00000020747	3	3	1	24	0.0322581	0.439344	NS Enrichment	ASS1	11	100791339	100843336	Bos taurus argininosuccinate synthase 1 (ASS1), mRNA. [Source:RefSeq mRNA;Acc:NM_173892]
PooledAnalaysis	ASE+eQTL	Muscle(Angus)	Multi-Trait	ENSBTAG00000021323	0	9	2	22	0.0606061	0.0390644	Significant Enrichment	AGFG1	2	116441987	116516520	Bos taurus ArfGAP with FG repeats 1 (AGFG1), mRNA. [Source:RefSeq mRNA;Acc:NM_001038171]
PooledAnalaysis	ASE+eQTL	Muscle(Angus)	Multi-Trait	ENSBTAG00000021499	0	18	1	26	0.0222222	0.236804	NS Enrichment	PSAP	28	28123710	28157099	Bos taurus prosaposin (PSAP), mRNA. [Source:RefSeq mRNA;Acc:NM_174161]
PooledAnalaysis	ASE+eQTL	Muscle(Angus)	Multi-Trait	ENSBTAG00000025005	0	3	2	11	0.125	0.0249325	Significant Enrichment	METTL7A	5	29161683	29172757	Bos taurus methyltransferase like 7A (METTL7A), mRNA. [Source:RefSeq mRNA;Acc:NM_001035439]
PooledAnalaysis	ASE+eQTL	Muscle(Angus)	Multi-Trait	ENSBTAG00000025441	9	3	2	29	0.0465116	0.431841	NS Enrichment	HSPA1A	23	27331773	27333698	Bos taurus heat shock 70kDa protein 1A (HSPA1A), mRNA. [Source:RefSeq mRNA;Acc:NM_203322]
PooledAnalaysis	ASE+eQTL	Muscle(Angus)	Multi-Trait	ENSBTAG00000027444	8	0	2	15	0.08	0.0709515	NS Enrichment	SVIL	13	34860211	34965895	Supervillin [Source:UniProtKB/TrEMBL;Acc:E1BK07]
PooledAnalaysis	ASE+eQTL	Muscle(Angus)	Multi-Trait	ENSBTAG00000030674	2	10	2	8	0.0909091	0.840039	NS Impoverishment	AK4	3	80491324	80582219	Bos taurus adenylate kinase 4 (AK4), mRNA. [Source:RefSeq mRNA;Acc:NM_001077933]
PooledAnalaysis	ASE+eQTL	Muscle(Angus)	Multi-Trait	ENSBTAG00000031363	4	1	1	12	0.0555556	0.45675	NS Enrichment	AES	7	21977262	21983594	Bos taurus amino-terminal enhancer of split (AES), mRNA. [Source:RefSeq mRNA;Acc:NM_001128497]
PooledAnalaysis	ASE+eQTL	Muscle(Angus)	Multi-Trait	ENSBTAG00000034089	0	5	4	22	0.129032	0.000806446	Significant Enrichment	0	17	19435949	19438716	Uncharacterized protein [Source:UniProtKB/TrEMBL;Acc:E1BAY3]
PooledAnalaysis	ASE+eQTL	Muscle(Angus)	Multi-Trait	ENSBTAG00000038286	0	16	1	4	0.047619	0.619154	NS Enrichment	C14H8orf22	14	21617777	21622267	Bos taurus chromosome 14 open reading frame, human C8orf22 (C14H8orf22), mRNA. [Source:RefSeq mRNA;Acc:NM_001109967]
PooledAnalaysis	ASE+eQTL	Muscle(Angus)	Multi-Trait	ENSBTAG00000039208	0	8	1	12	0.047619	0.236724	NS Enrichment	ATP5E	13	57866138	57869829	Bos taurus ATP synthase, H+ transporting, mitochondrial F1 complex, epsilon subunit (ATP5E), mRNA. [Source:RefSeq mRNA;Acc:NM_001143741]
PooledAnalaysis	ASE+eQTL	Muscle(Angus)	Multi-Trait	ENSBTAG00000046561	10	11	13	8	0.309524	0.928689	NS Impoverishment	LCORL	6	38840894	38992112	Bos taurus ligand dependent nuclear receptor corepressor-like (LCORL), mRNA. [Source:RefSeq mRNA;Acc:NM_001192357]
MetaAnalaysis	ASE+eQTL	Muscle(Angus)	CIMF	ENSBTAG00000009982	1	15	3	20	0.0769231	0.221853	NS Enrichment	IGSF8	3	9695129	9702141	Bos taurus immunoglobulin superfamily, member 8 (IGSF8), mRNA. [Source:RefSeq mRNA;Acc:NM_001082439]
MetaAnalaysis	ASE+eQTL	Muscle(Angus)	CIMF	ENSBTAG00000021879	0	6	5	31	0.119048	6.35071e-05	Significant Enrichment	VCL	28	30053806	30166317	Bos taurus vinculin (VCL), mRNA. [Source:RefSeq mRNA;Acc:NM_001191370]
MetaAnalaysis	ASE+eQTL	Muscle(Angus)	CMARB	ENSBTAG00000001941	6	19	1	31	0.0175439	0.218209	NS Impoverishment	SEMA4D	8	90136712	90262973	Bos taurus sema domain, immunoglobulin domain (Ig), transmembrane domain (TM) and short cytoplasmic domain, (semaphorin) 4D (SEMA4D), mRNA. [Source:RefSeq mRNA;Acc:NM_001098160]
MetaAnalaysis	ASE+eQTL	Muscle(Angus)	CMARB	ENSBTAG00000017373	0	2	7	15	0.291667	4.94107e-05	Significant Enrichment	LACTB	10	46962111	46979997	Bos taurus lactamase, beta (LACTB), mRNA. [Source:RefSeq mRNA;Acc:NM_001099133]
MetaAnalaysis	ASE+eQTL	Muscle(Angus)	CP8	ENSBTAG00000008118	0	1	1	24	0.0384615	0.000411332	Significant Enrichment	BXDC5	3	59792647	59809111	Bos taurus ribosome production factor 1 homolog (S. cerevisiae) (RPF1), mRNA. [Source:RefSeq mRNA;Acc:NM_001083417]
MetaAnalaysis	ASE+eQTL	Muscle(Angus)	CP8	ENSBTAG00000009600	0	17	2	11	0.0666667	0.265355	NS Enrichment	STAMBP	11	10771666	10795813	Bos taurus STAM binding protein (STAMBP), mRNA. [Source:RefSeq mRNA;Acc:NM_001075971]
MetaAnalaysis	ASE+eQTL	Muscle(Angus)	CP8	ENSBTAG00000009962	4	19	2	13	0.0526316	0.239087	NS Impoverishment	PDCL3	11	5550084	5561240	Bos taurus phosducin-like 3 (PDCL3), mRNA. [Source:RefSeq mRNA;Acc:NM_001075645]
MetaAnalaysis	ASE+eQTL	Muscle(Angus)	CP8	ENSBTAG00000038286	0	9	8	4	0.380952	0.0811997	NS Enrichment	C14H8orf22	14	21617777	21622267	Bos taurus chromosome 14 open reading frame, human C8orf22 (C14H8orf22), mRNA. [Source:RefSeq mRNA;Acc:NM_001109967]
MetaAnalaysis	ASE+eQTL	Muscle(Angus)	CRBY	ENSBTAG00000003275	0	15	1	49	0.0153846	0.0777962	NS Enrichment	ANK1	27	36295590	36355927	ankyrin 1, erythrocytic [Source:HGNC Symbol;Acc:HGNC:492]
MetaAnalaysis	ASE+eQTL	Muscle(Angus)	CRBY	ENSBTAG00000034089	0	6	3	22	0.0967742	0.00438026	Significant Enrichment	0	17	19435949	19438716	Uncharacterized protein [Source:UniProtKB/TrEMBL;Acc:E1BAY3]
MetaAnalaysis	ASE+eQTL	Muscle(Angus)	CRIB	ENSBTAG00000006065	1	0	1	14	0.0625	0.00628518	Significant Enrichment	PCNA	13	47788530	47794602	Bos taurus proliferating cell nuclear antigen (PCNA), mRNA. [Source:RefSeq mRNA;Acc:NM_001034494]
MetaAnalaysis	ASE+eQTL	Muscle(Angus)	CRIB	ENSBTAG00000016091	0	8	11	28	0.234043	4.21667e-06	Significant Enrichment	KLHL25	21	16946194	16960419	kelch-like family member 25 [Source:HGNC Symbol;Acc:HGNC:25732]
MetaAnalaysis	ASE+eQTL	Muscle(Angus)	CRIB	ENSBTAG00000018206	0	1	4	36	0.097561	1.61192e-08	Significant Enrichment	NIPAL2	14	68251838	68342901	NIPA-like domain containing 2 [Source:HGNC Symbol;Acc:HGNC:25854]
MetaAnalaysis	ASE+eQTL	Muscle(Angus)	E_IGF	ENSBTAG00000009641	0	24	1	13	0.0263158	0.464907	NS Enrichment	MTHFD1	10	76858872	76919406	Bos taurus methylenetetrahydrofolate dehydrogenase (NADP+ dependent) 1, methenyltetrahydrofolate cyclohydrolase, formyltetrahydrofolate synthetase (MTHFD1), mRNA. [Source:RefSeq mRNA;Acc:NM_001083477]
MetaAnalaysis	ASE+eQTL	Muscle(Angus)	E_IGF	ENSBTAG00000011857	0	4	2	96	0.0196078	1.10909e-08	Significant Enrichment	PPM1H	5	50861334	51163885	protein phosphatase, Mg2+/Mn2+ dependent, 1H [Source:HGNC Symbol;Acc:HGNC:18583]
MetaAnalaysis	ASE+eQTL	Muscle(Angus)	E_IGF	ENSBTAG00000023513	0	3	1	3	0.142857	0.349575	NS Enrichment	DNAJC19	1	86666813	86672081	Bos taurus DnaJ (Hsp40) homolog, subfamily C, member 19 (DNAJC19), mRNA. [Source:RefSeq mRNA;Acc:NM_001034458]
MetaAnalaysis	ASE+eQTL	Muscle(Angus)	FI_ADG	ENSBTAG00000004815	7	13	1	27	0.0208333	0.255909	NS Impoverishment	0	7	41790990	41806340	Uncharacterized protein [Source:UniProtKB/TrEMBL;Acc:E1B821]
MetaAnalaysis	ASE+eQTL	Muscle(Angus)	FI_ADG	ENSBTAG00000015727	0	13	8	24	0.177778	0.00085416	Significant Enrichment	IFI47	7	41823772	41840054	Bos taurus interferon gamma inducible protein 47 (IFI47), mRNA. [Source:RefSeq mRNA;Acc:NM_001034545]
MetaAnalaysis	ASE+eQTL	Muscle(Angus)	FI_ADG	ENSBTAG00000017380	0	20	1	53	0.0135135	0.109711	NS Enrichment	MYO18A	19	20994380	21082308	myosin XVIIIA [Source:HGNC Symbol;Acc:HGNC:31104]
MetaAnalaysis	ASE+eQTL	Muscle(Angus)	FI_MIDWT	ENSBTAG00000003946	2	1	1	5	0.111111	0.57075	NS Enrichment	NECAB3	13	63684235	63703230	N-terminal EF-hand calcium binding protein 3 [Source:HGNC Symbol;Acc:HGNC:15851]
MetaAnalaysis	ASE+eQTL	Muscle(Angus)	FI_MIDWT	ENSBTAG00000007206	7	0	1	24	0.03125	0.0784476	NS Enrichment	STRIP2	4	94153704	94200845	striatin interacting protein 2 [Source:HGNC Symbol;Acc:HGNC:22209]
MetaAnalaysis	ASE+eQTL	Muscle(Angus)	FI_MIDWT	ENSBTAG00000007256	1	0	1	32	0.0294118	4.90404e-05	Significant Enrichment	DYRK2	5	46323523	46333943	dual-specificity tyrosine-(Y)-phosphorylation regulated kinase 2 [Source:HGNC Symbol;Acc:HGNC:3093]
MetaAnalaysis	ASE+eQTL	Muscle(Angus)	FI_MIDWT	ENSBTAG00000008424	0	12	2	46	0.0333333	0.00912585	Significant Enrichment	ABR	19	22287405	22431563	Bos taurus active BCR-related gene (ABR), mRNA. [Source:RefSeq mRNA;Acc:NM_001046204]
MetaAnalaysis	ASE+eQTL	Muscle(Angus)	FI_MIDWT	ENSBTAG00000010693	0	36	4	31	0.056338	0.0699125	NS Enrichment	LMO7	12	51141568	51245841	LMO7 protein; Uncharacterized protein [Source:UniProtKB/TrEMBL;Acc:A8E4L8]
MetaAnalaysis	ASE+eQTL	Muscle(Angus)	FI_MIDWT	ENSBTAG00000015720	0	3	1	36	0.025	0.00237982	Significant Enrichment	WWP1	14	78599363	78699784	Bos taurus WW domain containing E3 ubiquitin protein ligase 1 (WWP1), mRNA. [Source:RefSeq mRNA;Acc:NM_001037463]
MetaAnalaysis	ASE+eQTL	Muscle(Angus)	FI_MIDWT	ENSBTAG00000025121	6	4	5	19	0.147059	0.0827077	NS Enrichment	EMC6	19	24977284	24978133	Bos taurus transmembrane protein 93 (EMC6), mRNA. [Source:RefSeq mRNA;Acc:NM_001078035]
MetaAnalaysis	ASE+eQTL	Muscle(Angus)	FI_NFI	ENSBTAG00000000937	1	16	2	24	0.0465116	0.366526	NS Enrichment	SSFA2	2	14683868	14751322	sperm specific antigen 2 [Source:HGNC Symbol;Acc:HGNC:11319]
MetaAnalaysis	ASE+eQTL	Muscle(Angus)	FI_NFI	ENSBTAG00000006084	3	8	4	16	0.129032	0.255146	NS Enrichment	PINK1	2	132601302	132621738	Bos taurus PTEN induced putative kinase 1 (PINK1), mRNA. [Source:RefSeq mRNA;Acc:NM_001099701]
MetaAnalaysis	ASE+eQTL	Muscle(Angus)	FI_NFI	ENSBTAG00000006342	0	0	1	16	0.0588235	3.73798e-05	Significant Enrichment	ATPIF1	2	125727885	125730128	Bos taurus ATPase inhibitory factor 1 (ATPIF1), mRNA. [Source:RefSeq mRNA;Acc:NM_175816]
MetaAnalaysis	ASE+eQTL	Muscle(Angus)	FI_NFI	ENSBTAG00000014374	1	4	2	21	0.0714286	0.04329	Significant Enrichment	CARD6	20	33638644	33653345	caspase recruitment domain family, member 6 [Source:HGNC Symbol;Acc:HGNC:16394]
MetaAnalaysis	ASE+eQTL	Muscle(Angus)	FI_NFI	ENSBTAG00000014995	31	0	1	14	0.0217391	0.503657	NS Enrichment	THAP8	18	46891652	46905704	THAP domain containing 8 [Source:HGNC Symbol;Acc:HGNC:23191]
MetaAnalaysis	ASE+eQTL	Muscle(Angus)	FI_NFI	ENSBTAG00000015002	0	15	34	1	0.68	0.140876	NS Enrichment	POLR2I	18	46961970	46963214	Bos taurus polymerase (RNA) II (DNA directed) polypeptide I, 14.5kDa (POLR2I), mRNA. [Source:RefSeq mRNA;Acc:NM_001076329]
MetaAnalaysis	ASE+eQTL	Muscle(Angus)	FI_NFI	ENSBTAG00000015311	0	23	5	74	0.0490196	0.000193267	Significant Enrichment	PTPRR	5	42837597	43112731	Bos taurus protein tyrosine phosphatase, receptor type, R (PTPRR), transcript variant 2, mRNA. [Source:RefSeq mRNA;Acc:NM_001113261]
MetaAnalaysis	ASE+eQTL	Muscle(Angus)	FI_NFI	ENSBTAG00000016063	0	3	1	82	0.0116279	5.25733e-06	Significant Enrichment	DNER	2	118194131	118436930	delta/notch-like EGF repeat containing [Source:HGNC Symbol;Acc:HGNC:24456]
MetaAnalaysis	ASE+eQTL	Muscle(Angus)	FI_NFI	ENSBTAG00000039208	0	5	4	12	0.190476	0.0102655	Significant Enrichment	ATP5E	13	57866138	57869829	Bos taurus ATP synthase, H+ transporting, mitochondrial F1 complex, epsilon subunit (ATP5E), mRNA. [Source:RefSeq mRNA;Acc:NM_001143741]
MetaAnalaysis	ASE+eQTL	Muscle(Angus)	FI_NFI	ENSBTAG00000046512	4	6	5	19	0.147059	0.0827077	NS Enrichment	CMYA1	22	12549676	12558895	Bos taurus xin actin-binding repeat containing 1 (XIRP1), mRNA. [Source:RefSeq mRNA;Acc:NM_001245928]
MetaAnalaysis	ASE+eQTL	Muscle(Angus)	MQLDPF	ENSBTAG00000001777	0	1	1	16	0.0555556	0.00360935	Significant Enrichment	RPLP2	29	50768654	50770791	Bos taurus ribosomal protein, large, P2 (RPLP2), mRNA. [Source:RefSeq mRNA;Acc:NM_174788]
MetaAnalaysis	ASE+eQTL	Muscle(Angus)	MQLDPF	ENSBTAG00000002303	0	5	1	43	0.0204082	0.00683444	Significant Enrichment	GLG1	18	1967587	2091098	golgi glycoprotein 1 [Source:HGNC Symbol;Acc:HGNC:4316]
MetaAnalaysis	ASE+eQTL	Muscle(Angus)	MQLDPF	ENSBTAG00000010230	4	0	1	31	0.0277778	0.0115599	Significant Enrichment	CAPN1	29	44064429	44089990	Bos taurus calpain 1, (mu/I) large subunit (CAPN1), mRNA. [Source:RefSeq mRNA;Acc:NM_174259]
MetaAnalaysis	ASE+eQTL	Muscle(Angus)	MQLDPF	ENSBTAG00000010244	0	1	1	85	0.0114943	5.49027e-11	Significant Enrichment	CLIC5	23	19167358	19333272	chloride intracellular channel 5 [Source:HGNC Symbol;Acc:HGNC:13517]
MetaAnalaysis	ASE+eQTL	Muscle(Angus)	MQLDPF	ENSBTAG00000013557	17	6	32	7	0.516129	0.207546	NS Enrichment	ERAP1	7	98582890	98618194	endoplasmic reticulum aminopeptidase 1 [Source:HGNC Symbol;Acc:HGNC:18173]
MetaAnalaysis	ASE+eQTL	Muscle(Angus)	MQLDPF	ENSBTAG00000014648	3	2	1	9	0.0666667	0.770335	NS Enrichment	RPN2	13	66799465	66853779	Bos taurus ribophorin II (RPN2), mRNA. [Source:RefSeq mRNA;Acc:NM_001034604]
MetaAnalaysis	ASE+eQTL	Muscle(Angus)	MQLDPF	ENSBTAG00000015735	0	2	2	30	0.0588235	6.54687e-05	Significant Enrichment	CYP4F2	7	8431773	8450807	Bos taurus cytochrome P450, family 4, subfamily F, polypeptide 2 (CYP4F2), mRNA. [Source:RefSeq mRNA;Acc:NM_001075322]
MetaAnalaysis	ASE+eQTL	Muscle(Angus)	MQLDPF	ENSBTAG00000019565	13	2	1	39	0.0181818	0.747312	NS Enrichment	NCOA4	28	44419336	44441664	Bos taurus nuclear receptor coactivator 4 (NCOA4), mRNA. [Source:RefSeq mRNA;Acc:NM_001075868]
MetaAnalaysis	ASE+eQTL	Muscle(Angus)	M_SEMA	ENSBTAG00000002821	13	1	3	16	0.0909091	0.257673	NS Enrichment	CILP	10	12099600	12114284	cartilage intermediate layer protein, nucleotide pyrophosphohydrolase [Source:HGNC Symbol;Acc:HGNC:1980]
MetaAnalaysis	ASE+eQTL	Muscle(Angus)	M_SEMA	ENSBTAG00000009266	0	2	1	54	0.0175439	1.86596e-05	Significant Enrichment	CD226	24	7576790	7669724	CD226 molecule [Source:HGNC Symbol;Acc:HGNC:16961]
MetaAnalaysis	ASE+eQTL	Muscle(Angus)	M_SEMA	ENSBTAG00000013753	0	0	1	13	0.0714286	0.000182811	Significant Enrichment	DDRGK1	13	52465223	52475836	Bos taurus DDRGK domain containing 1 (DDRGK1), mRNA. [Source:RefSeq mRNA;Acc:NM_001075498]
MetaAnalaysis	ASE+eQTL	Muscle(Angus)	M_SEMA	ENSBTAG00000034785	2	20	1	29	0.0192308	0.79763	NS Impoverishment	DNAJC15	12	13183734	13266310	Bos taurus DnaJ (Hsp40) homolog, subfamily C, member 15 (DNAJC15), mRNA. [Source:RefSeq mRNA;Acc:NM_001080332]
MetaAnalaysis	ASE+eQTL	Muscle(Angus)	M_SEMA	ENSBTAG00000038652	0	1	1	7	0.111111	0.0472209	Significant Enrichment	0	5	74935713	74959662	Bos taurus apolipoprotein L, 3-like (LOC510193), mRNA. [Source:RefSeq mRNA;Acc:NM_001100333]
MetaAnalaysis	ASE+eQTL	Muscle(Angus)	PW_HIP	ENSBTAG00000000284	0	6	1	50	0.0175439	0.00700999	Significant Enrichment	NAALAD2	29	5082168	5133430	N-acetylated alpha-linked acidic dipeptidase 2 [Source:HGNC Symbol;Acc:HGNC:14526]
MetaAnalaysis	ASE+eQTL	Muscle(Angus)	PW_HIP	ENSBTAG00000001528	0	4	1	32	0.027027	0.010326	Significant Enrichment	CDK13	4	81667665	81807550	Bos taurus cyclin-dependent kinase 13 (CDK13), transcript variant 1, mRNA. [Source:RefSeq mRNA;Acc:NM_001205431]
MetaAnalaysis	ASE+eQTL	Muscle(Angus)	PW_HIP	ENSBTAG00000025320	0	0	1	21	0.0454545	2.7265e-06	Significant Enrichment	AKAP1	19	8181243	8192864	A kinase (PRKA) anchor protein 1 [Source:HGNC Symbol;Acc:HGNC:367]
MetaAnalaysis	ASE+eQTL	Muscle(Angus)	PW_HIP	ENSBTAG00000038286	0	14	3	4	0.142857	0.36415	NS Enrichment	C14H8orf22	14	21617777	21622267	Bos taurus chromosome 14 open reading frame, human C8orf22 (C14H8orf22), mRNA. [Source:RefSeq mRNA;Acc:NM_001109967]
MetaAnalaysis	ASE+eQTL	Muscle(Angus)	PW_LWT	ENSBTAG00000013832	1	14	1	25	0.0243902	0.686333	NS Enrichment	TRIT1	3	106806510	106851446	Bos taurus tRNA isopentenyltransferase 1 (TRIT1), mRNA. [Source:RefSeq mRNA;Acc:NM_001192840]
MetaAnalaysis	ASE+eQTL	Muscle(Angus)	PW_LWT	ENSBTAG00000018563	0	3	4	16	0.173913	0.00087846	Significant Enrichment	SFRP2	17	3829564	3838136	Bos taurus secreted frizzled-related protein 2 (SFRP2), mRNA. [Source:RefSeq mRNA;Acc:NM_001034393]
MetaAnalaysis	ASE+eQTL	Muscle(Angus)	PW_LWT	ENSBTAG00000026586	9	11	2	81	0.0194175	0.556806	NS Enrichment	PPP1R14C	9	88384683	88500749	Bos taurus protein phosphatase 1, regulatory (inhibitor) subunit 14C (PPP1R14C), mRNA. [Source:RefSeq mRNA;Acc:NM_001078068]
MetaAnalaysis	ASE+eQTL	Muscle(Angus)	PW_LWT	ENSBTAG00000035785	0	0	1	0	1	NA	NS Impoverishment	0	10	24757322	24765544	Uncharacterized protein [Source:UniProtKB/TrEMBL;Acc:G5E6A4]
MetaAnalaysis	ASE+eQTL	Muscle(Angus)	PW_LWT	ENSBTAG00000037377	0	5	4	10	0.210526	0.0176594	Significant Enrichment	ABHD14B	22	49516824	49520467	Bos taurus abhydrolase domain containing 14B (ABHD14B), mRNA. [Source:RefSeq mRNA;Acc:NM_001105441]
MetaAnalaysis	ASE+eQTL	Muscle(Angus)	PW_IGF	ENSBTAG00000002303	0	3	3	43	0.0612245	1.70459e-06	Significant Enrichment	GLG1	18	1967587	2091098	golgi glycoprotein 1 [Source:HGNC Symbol;Acc:HGNC:4316]
MetaAnalaysis	ASE+eQTL	Muscle(Angus)	PW_IGF	ENSBTAG00000017123	0	6	2	22	0.0666667	0.0152024	Significant Enrichment	ZNF354B	7	3419014	3443864	zinc finger protein 354B [Source:HGNC Symbol;Acc:HGNC:17197]
MetaAnalaysis	ASE+eQTL	Muscle(Angus)	PW_IGF	ENSBTAG00000020054	10	0	6	38	0.111111	6.23056e-05	Significant Enrichment	TNFRSF21	23	20410839	20474989	Bos taurus tumor necrosis factor receptor superfamily, member 21 (TNFRSF21), mRNA. [Source:RefSeq mRNA;Acc:NM_001076911]
MetaAnalaysis	ASE+eQTL	Muscle(Angus)	E_HIP	ENSBTAG00000010073	0	1	2	28	0.0645161	7.93269e-06	Significant Enrichment	FLOT2	19	20810487	20815216	Bos taurus flotillin 2 (FLOT2), mRNA. [Source:RefSeq mRNA;Acc:NM_001035466]
MetaAnalaysis	ASE+eQTL	Muscle(Angus)	E_HIP	ENSBTAG00000014648	0	0	3	12	0.2	0.000107511	Significant Enrichment	RPN2	13	66799465	66853779	Bos taurus ribophorin II (RPN2), mRNA. [Source:RefSeq mRNA;Acc:NM_001034604]
MetaAnalaysis	ASE+eQTL	Muscle(Angus)	E_HIP	ENSBTAG00000015166	5	23	1	25	0.0185185	0.146399	NS Impoverishment	PNLDC1	9	97502898	97524529	poly(A)-specific ribonuclease (PARN)-like domain containing 1 [Source:HGNC Symbol;Acc:HGNC:21185]
MetaAnalaysis	ASE+eQTL	Muscle(Angus)	E_HIP	ENSBTAG00000015470	0	13	1	7	0.047619	0.468717	NS Enrichment	SYPL2	3	34082543	34095369	Bos taurus synaptophysin-like 2 (SYPL2), mRNA. [Source:RefSeq mRNA;Acc:NM_001075676]
MetaAnalaysis	ASE+eQTL	Muscle(Angus)	E_HIP	ENSBTAG00000034785	1	20	1	31	0.0188679	0.759699	NS Enrichment	DNAJC15	12	13183734	13266310	Bos taurus DnaJ (Hsp40) homolog, subfamily C, member 15 (DNAJC15), mRNA. [Source:RefSeq mRNA;Acc:NM_001080332]
MetaAnalaysis	ASE+eQTL	Muscle(Angus)	E_HIP	ENSBTAG00000037605	0	5	1	10	0.0625	0.182422	NS Enrichment	BOLA-DQA1	23	25426330	25430097	Uncharacterized protein [Source:UniProtKB/TrEMBL;Acc:F6Q9J4]
MetaAnalaysis	ASE+eQTL	Muscle(Angus)	X_HIP	ENSBTAG00000003667	1	26	2	147	0.0113636	0.0153353	Significant Enrichment	TLN2	10	47303876	47796327	talin 2 [Source:HGNC Symbol;Acc:HGNC:15447]
MetaAnalaysis	ASE+eQTL	Muscle(Angus)	X_HIP	ENSBTAG00000014508	0	11	1	7	0.0526316	0.432634	NS Enrichment	FBXO40	1	66712457	66717255	F-box protein 40 [Source:HGNC Symbol;Acc:HGNC:29816]
MetaAnalaysis	ASE+eQTL	Muscle(Angus)	X_HIP	ENSBTAG00000024950	0	0	1	29	0.0333333	4.32046e-08	Significant Enrichment	ACE	19	48447902	48467904	angiotensin I converting enzyme (peptidyl-dipeptidase A) 3 precursor [Source:RefSeq peptide;Acc:NP_001193597]
MetaAnalaysis	ASE+eQTL	Muscle(Angus)	X_LWT	ENSBTAG00000006161	3	9	1	26	0.025641	0.975275	NS Impoverishment	C-MET	4	51912652	52042198	Bos taurus met proto-oncogene (hepatocyte growth factor receptor) (MET), mRNA. [Source:RefSeq mRNA;Acc:NM_001012999]
MetaAnalaysis	ASE+eQTL	Muscle(Angus)	X_LWT	ENSBTAG00000007731	0	8	1	48	0.0175439	0.0198099	Significant Enrichment	0	14	10191721	10264168	Uncharacterized protein [Source:UniProtKB/TrEMBL;Acc:H7BWW4]
MetaAnalaysis	ASE+eQTL	Muscle(Angus)	X_LWT	ENSBTAG00000010992	3	10	5	7	0.2	0.861052	NS Enrichment	CTSH	21	25675908	25696632	Bos taurus cathepsin H (CTSH), mRNA. [Source:RefSeq mRNA;Acc:NM_001034385]
MetaAnalaysis	ASE+eQTL	Muscle(Angus)	X_LWT	ENSBTAG00000013050	2	26	2	25	0.0363636	0.969872	NS Impoverishment	ZNF277	4	55994119	56128665	zinc finger protein 277 [Source:HGNC Symbol;Acc:HGNC:13070]
MetaAnalaysis	ASE+eQTL	Muscle(Angus)	X_LWT	ENSBTAG00000016650	0	26	2	2	0.0666667	0.695627	NS Enrichment	TIGAR	5	106223071	106238040	Bos taurus chromosome 5 open reading frame, human C12orf5 (C5H12orf5), mRNA. [Source:RefSeq mRNA;Acc:NM_001076370]
MetaAnalaysis	ASE+eQTL	Muscle(Angus)	X_LWT	ENSBTAG00000025121	0	8	1	25	0.0294118	0.0906973	NS Enrichment	EMC6	19	24977284	24978133	Bos taurus transmembrane protein 93 (EMC6), mRNA. [Source:RefSeq mRNA;Acc:NM_001078035]
MetaAnalaysis	ASE+eQTL	Muscle(Angus)	X_LWT	ENSBTAG00000027899	0	41	1	20	0.016129	0.486617	NS Enrichment	0	5	67852917	67930472	Uncharacterized protein [Source:UniProtKB/TrEMBL;Acc:F1MRZ1]
MetaAnalaysis	ASE+eQTL	Muscle(Angus)	X_LWT	ENSBTAG00000039686	0	0	1	36	0.027027	1.18129e-09	Significant Enrichment	ACOT11	3	92260763	92309036	Bos taurus acyl-CoA thioesterase 11 (ACOT11), mRNA. [Source:RefSeq mRNA;Acc:NM_001103275]
MetaAnalaysis	ASE+eQTL	Muscle(Angus)	X_LWT	ENSBTAG00000044046	1	0	1	182	0.00543478	0	Significant Enrichment	SGCD	7	69585066	70027839	sarcoglycan, delta (35kDa dystrophin-associated glycoprotein) [Source:HGNC Symbol;Acc:HGNC:10807]
MetaAnalaysis	ASE+eQTL	Muscle(Angus)	X_LWT	ENSBTAG00000048280	0	6	1	9	0.0625	0.241567	NS Enrichment	C12orf73	5	67960359	67967214	chromosome 12 open reading frame 73 [Source:HGNC Symbol;Acc:HGNC:34450]
MetaAnalaysis	ASE+eQTL	Muscle(Angus)	X_SEMA	ENSBTAG00000010995	0	2	2	19	0.0869565	0.00125691	Significant Enrichment	CINP	21	68789514	68803852	Bos taurus cyclin-dependent kinase 2 interacting protein (CINP), mRNA. [Source:RefSeq mRNA;Acc:NM_001099125]
MetaAnalaysis	ASE+eQTL	Muscle(Angus)	X_SEMA	ENSBTAG00000024096	0	29	1	26	0.0178571	0.347539	NS Enrichment	LSM10	3	110065581	110068037	Bos taurus LSM10, U7 small nuclear RNA associated (LSM10), mRNA. [Source:RefSeq mRNA;Acc:NM_001083781]
MetaAnalaysis	ASE+eQTL	Muscle(Angus)	X_SEMA	ENSBTAG00000043981	1	4	1	106	0.00892857	0.00165265	Significant Enrichment	SBF2	15	42970987	43480821	Bos taurus SET binding factor 2 (SBF2), mRNA. [Source:RefSeq mRNA;Acc:NM_001103237]
MetaAnalaysis	ASE+eQTL	Muscle(Angus)	X_SEMA	ENSBTAG00000045772	0	27	4	4	0.114286	0.445246	NS Enrichment	0	9	95165926	95166855	Uncharacterized protein [Source:UniProtKB/TrEMBL;Acc:G3N220]
MetaAnalaysis	ASE+eQTL	Muscle(Angus)	X_SP8	ENSBTAG00000002580	6	1	4	39	0.08	0.000406952	Significant Enrichment	MYH14	18	56874763	56947774	myosin, heavy chain 14, non-muscle [Source:HGNC Symbol;Acc:HGNC:23212]
MetaAnalaysis	ASE+eQTL	Muscle(Angus)	X_SP8	ENSBTAG00000002993	0	3	1	21	0.04	0.0193595	Significant Enrichment	SFT2D1	9	102827388	102842498	Bos taurus SFT2 domain containing 1 (SFT2D1), mRNA. [Source:RefSeq mRNA;Acc:NM_001034551]
MetaAnalaysis	ASE+eQTL	Muscle(Angus)	X_SP8	ENSBTAG00000003548	0	23	1	13	0.027027	0.455588	NS Enrichment	GSTP1	29	46087142	46090005	Bos taurus glutathione S-transferase pi 1 (GSTP1), mRNA. [Source:RefSeq mRNA;Acc:NM_177516]
MetaAnalaysis	ASE+eQTL	Muscle(Angus)	X_SP8	ENSBTAG00000005929	0	2	2	22	0.0769231	0.000556339	Significant Enrichment	SPTBN2	29	45358814	45438945	spectrin, beta, non-erythrocytic 2 [Source:HGNC Symbol;Acc:HGNC:11276]
MetaAnalaysis	ASE+eQTL	Muscle(Angus)	X_SP8	ENSBTAG00000011857	0	5	1	96	0.00980392	5.82591e-05	Significant Enrichment	PPM1H	5	50861334	51163885	protein phosphatase, Mg2+/Mn2+ dependent, 1H [Source:HGNC Symbol;Acc:HGNC:18583]
MetaAnalaysis	ASE+eQTL	Muscle(Angus)	X_SP8	ENSBTAG00000014313	0	3	2	28	0.0606061	0.000554576	Significant Enrichment	PYROXD2	26	19334011	19359393	pyridine nucleotide-disulphide oxidoreductase domain 2 [Source:HGNC Symbol;Acc:HGNC:23517]
MetaAnalaysis	ASE+eQTL	Muscle(Angus)	X_SP8	ENSBTAG00000014463	0	5	1	105	0.00900901	2.64249e-05	Significant Enrichment	CAMK2D	6	12965030	13272298	Bos taurus calcium/calmodulin-dependent protein kinase II delta (CAMK2D), mRNA. [Source:RefSeq mRNA;Acc:NM_001046333]
MetaAnalaysis	ASE+eQTL	Muscle(Angus)	X_SP8	ENSBTAG00000020747	0	4	1	26	0.0322581	0.0204469	Significant Enrichment	ASS1	11	100791339	100843336	Bos taurus argininosuccinate synthase 1 (ASS1), mRNA. [Source:RefSeq mRNA;Acc:NM_173892]
MetaAnalaysis	ASE+eQTL	Muscle(Angus)	X_SP8	ENSBTAG00000034077	3	3	1	4	0.0909091	0.55368	NS Impoverishment	ASIP	13	64234645	64239783	Bos taurus agouti signaling protein (ASIP), mRNA. [Source:RefSeq mRNA;Acc:NM_206843]
MetaAnalaysis	ASE+eQTL	Muscle(Angus)	X_SRIB	ENSBTAG00000003636	2	1	2	60	0.0307692	7.9816e-06	Significant Enrichment	LIPA	26	10988284	11030717	lipase A, lysosomal acid, cholesterol esterase [Source:HGNC Symbol;Acc:HGNC:6617]
MetaAnalaysis	ASE+eQTL	Muscle(Angus)	X_SRIB	ENSBTAG00000004769	0	16	1	20	0.027027	0.2715	NS Enrichment	NEIL2	8	7462367	7472786	Bos taurus nei endonuclease VIII-like 2 (E. coli) (NEIL2), mRNA. [Source:RefSeq mRNA;Acc:NM_001013003]
MetaAnalaysis	ASE+eQTL	Muscle(Angus)	X_SRIB	ENSBTAG00000011857	2	5	1	94	0.00980392	0.0402558	Significant Enrichment	PPM1H	5	50861334	51163885	protein phosphatase, Mg2+/Mn2+ dependent, 1H [Source:HGNC Symbol;Acc:HGNC:18583]
MetaAnalaysis	ASE+eQTL	Muscle(Angus)	X_SRIB	ENSBTAG00000018767	0	22	1	8	0.0322581	0.548828	NS Enrichment	RTP3	22	53492964	53495676	receptor (chemosensory) transporter protein 3 [Source:HGNC Symbol;Acc:HGNC:15572]
MetaAnalaysis	ASE+eQTL	Muscle(Angus)	X_SRIB	ENSBTAG00000025496	7	4	2	3	0.125	0.152338	NS Impoverishment	SORD	10	65575408	65609640	Bos taurus sorbitol dehydrogenase (SORD), mRNA. [Source:RefSeq mRNA;Acc:NM_001037320]
MetaAnalaysis	ASE+eQTL	Muscle(Angus)	X_SRIB	ENSBTAG00000027337	0	12	5	23	0.125	0.00542779	Significant Enrichment	CTSA	13	75368317	75374637	Bos taurus cathepsin A (CTSA), mRNA. [Source:RefSeq mRNA;Acc:NM_001035326]
MetaAnalaysis	ASE+eQTL	Muscle(Angus)	X_SRIB	ENSBTAG00000034077	0	1	3	7	0.272727	0.00721459	Significant Enrichment	ASIP	13	64234645	64239783	Bos taurus agouti signaling protein (ASIP), mRNA. [Source:RefSeq mRNA;Acc:NM_206843]
MetaAnalaysis	ASE+eQTL	Muscle(Angus)	Multi-Trait	ENSBTAG00000000655	49	7	1	80	0.00729927	0.146255	NS Impoverishment	MIPOL1	21	47852815	48169316	mirror-image polydactyly 1 [Source:HGNC Symbol;Acc:HGNC:21460]
MetaAnalaysis	ASE+eQTL	Muscle(Angus)	Multi-Trait	ENSBTAG00000000937	1	17	1	24	0.0232558	0.811139	NS Enrichment	SSFA2	2	14683868	14751322	sperm specific antigen 2 [Source:HGNC Symbol;Acc:HGNC:11319]
MetaAnalaysis	ASE+eQTL	Muscle(Angus)	Multi-Trait	ENSBTAG00000001140	1	22	1	23	0.0212766	0.975463	NS Enrichment	IAH1	11	87942471	87953717	Bos taurus isoamyl acetate-hydrolyzing esterase 1 homolog (S. cerevisiae) (IAH1), mRNA. [Source:RefSeq mRNA;Acc:NM_001034758]
MetaAnalaysis	ASE+eQTL	Muscle(Angus)	Multi-Trait	ENSBTAG00000002256	3	25	25	8	0.409836	0.170847	NS Enrichment	YEATS4	5	44318357	44342854	Bos taurus YEATS domain containing 4 (YEATS4), mRNA. [Source:RefSeq mRNA;Acc:NM_001076365]
MetaAnalaysis	ASE+eQTL	Muscle(Angus)	Multi-Trait	ENSBTAG00000002303	0	5	1	43	0.0204082	0.00683444	Significant Enrichment	GLG1	18	1967587	2091098	golgi glycoprotein 1 [Source:HGNC Symbol;Acc:HGNC:4316]
MetaAnalaysis	ASE+eQTL	Muscle(Angus)	Multi-Trait	ENSBTAG00000002492	2	4	1	30	0.027027	0.294859	NS Enrichment	SYCP3	5	65881780	65888886	synaptonemal complex protein 3 [Source:HGNC Symbol;Acc:HGNC:18130]
MetaAnalaysis	ASE+eQTL	Muscle(Angus)	Multi-Trait	ENSBTAG00000003548	2	11	13	11	0.351351	0.0218031	Significant Enrichment	GSTP1	29	46087142	46090005	Bos taurus glutathione S-transferase pi 1 (GSTP1), mRNA. [Source:RefSeq mRNA;Acc:NM_177516]
MetaAnalaysis	ASE+eQTL	Muscle(Angus)	Multi-Trait	ENSBTAG00000003636	1	1	2	61	0.0307692	1.5645e-07	Significant Enrichment	LIPA	26	10988284	11030717	lipase A, lysosomal acid, cholesterol esterase [Source:HGNC Symbol;Acc:HGNC:6617]
MetaAnalaysis	ASE+eQTL	Muscle(Angus)	Multi-Trait	ENSBTAG00000003690	0	14	1	18	0.030303	0.265953	NS Enrichment	NHLRC2	26	34584585	34640028	Bos taurus NHL repeat containing 2 (NHLRC2), mRNA. [Source:RefSeq mRNA;Acc:NM_001083723]
MetaAnalaysis	ASE+eQTL	Muscle(Angus)	Multi-Trait	ENSBTAG00000003946	3	1	1	4	0.111111	0.857714	NS Enrichment	NECAB3	13	63684235	63703230	N-terminal EF-hand calcium binding protein 3 [Source:HGNC Symbol;Acc:HGNC:15851]
MetaAnalaysis	ASE+eQTL	Muscle(Angus)	Multi-Trait	ENSBTAG00000004051	0	15	1	4	0.05	0.607959	NS Enrichment	SBDS	25	28630825	28636300	Bos taurus Shwachman-Bodian-Diamond syndrome (SBDS), mRNA. [Source:RefSeq mRNA;Acc:NM_001034439]
MetaAnalaysis	ASE+eQTL	Muscle(Angus)	Multi-Trait	ENSBTAG00000004066	0	20	6	69	0.0631579	3.74479e-05	Significant Enrichment	PARP8	20	28315521	28506629	poly (ADP-ribose) polymerase family, member 8 [Source:HGNC Symbol;Acc:HGNC:26124]
MetaAnalaysis	ASE+eQTL	Muscle(Angus)	Multi-Trait	ENSBTAG00000004343	4	2	3	6	0.2	0.464214	NS Enrichment	CCS	29	45274394	45288010	Bos taurus copper chaperone for superoxide dismutase (CCS), mRNA. [Source:RefSeq mRNA;Acc:NM_001046187]
MetaAnalaysis	ASE+eQTL	Muscle(Angus)	Multi-Trait	ENSBTAG00000004476	9	0	2	10	0.0952381	0.15631	NS Enrichment	ADHFE1	14	32702918	32735889	alcohol dehydrogenase, iron containing, 1 [Source:HGNC Symbol;Acc:HGNC:16354]
MetaAnalaysis	ASE+eQTL	Muscle(Angus)	Multi-Trait	ENSBTAG00000004542	5	1	1	25	0.03125	0.242238	NS Enrichment	C9ORF59	11	101477076	101489330	Bos taurus family with sequence similarity 78, member A (FAM78A), mRNA. [Source:RefSeq mRNA;Acc:NM_001038508]
MetaAnalaysis	ASE+eQTL	Muscle(Angus)	Multi-Trait	ENSBTAG00000004567	0	10	2	10	0.0909091	0.175734	NS Enrichment	C1D	11	66471949	66490577	Bos taurus C1D nuclear receptor corepressor (C1D), mRNA. [Source:RefSeq mRNA;Acc:NM_001037448]
MetaAnalaysis	ASE+eQTL	Muscle(Angus)	Multi-Trait	ENSBTAG00000004664	0	0	1	15	0.0625	6.33425e-05	Significant Enrichment	COQ4	11	98931357	98945011	coenzyme Q4 [Source:HGNC Symbol;Acc:HGNC:19693]
MetaAnalaysis	ASE+eQTL	Muscle(Angus)	Multi-Trait	ENSBTAG00000004908	2	9	2	23	0.0555556	0.37055	NS Enrichment	CHRNE	19	27118517	27123114	Bos taurus cholinergic receptor, nicotinic, epsilon (muscle) (CHRNE), mRNA. [Source:RefSeq mRNA;Acc:NM_174272]
MetaAnalaysis	ASE+eQTL	Muscle(Angus)	Multi-Trait	ENSBTAG00000005115	0	13	1	17	0.0322581	0.262645	NS Enrichment	SLC31A2	8	104101561	104109956	Bos taurus solute carrier family 31 (copper transporters), member 2 (SLC31A2), mRNA. [Source:RefSeq mRNA;Acc:NM_001034556]
MetaAnalaysis	ASE+eQTL	Muscle(Angus)	Multi-Trait	ENSBTAG00000005247	6	2	4	59	0.056338	0.000108959	Significant Enrichment	FRMD3	8	77785287	77910313	Bos taurus FERM domain containing 3 (FRMD3), mRNA. [Source:RefSeq mRNA;Acc:NM_001046348]
MetaAnalaysis	ASE+eQTL	Muscle(Angus)	Multi-Trait	ENSBTAG00000005929	7	2	2	16	0.0740741	0.443598	NS Enrichment	SPTBN2	29	45358814	45438945	spectrin, beta, non-erythrocytic 2 [Source:HGNC Symbol;Acc:HGNC:11276]
MetaAnalaysis	ASE+eQTL	Muscle(Angus)	Multi-Trait	ENSBTAG00000005932	4	0	1	45	0.02	0.00244183	Significant Enrichment	FAM184B	6	38614370	38672306	family with sequence similarity 184, member B [Source:HGNC Symbol;Acc:HGNC:29235]
MetaAnalaysis	ASE+eQTL	Muscle(Angus)	Multi-Trait	ENSBTAG00000005989	1	24	2	15	0.047619	0.860095	NS Enrichment	LAP3	6	38574590	38600027	Bos taurus leucine aminopeptidase 3 (LAP3), mRNA. [Source:RefSeq mRNA;Acc:NM_174098]
MetaAnalaysis	ASE+eQTL	Muscle(Angus)	Multi-Trait	ENSBTAG00000006948	1	47	1	49	0.0102041	0.976732	NS Enrichment	GARNL3	11	98001678	98158329	GTPase activating Rap/RanGAP domain-like 3 [Source:HGNC Symbol;Acc:HGNC:25425]
MetaAnalaysis	ASE+eQTL	Muscle(Angus)	Multi-Trait	ENSBTAG00000007256	9	0	1	24	0.0294118	0.115837	NS Enrichment	DYRK2	5	46323523	46333943	dual-specificity tyrosine-(Y)-phosphorylation regulated kinase 2 [Source:HGNC Symbol;Acc:HGNC:3093]
MetaAnalaysis	ASE+eQTL	Muscle(Angus)	Multi-Trait	ENSBTAG00000007624	0	7	2	30	0.0512821	0.00802885	Significant Enrichment	FRMD4B	22	32362149	32498351	Bos taurus FERM domain containing 4B (FRMD4B), mRNA. [Source:RefSeq mRNA;Acc:NM_001102099]
MetaAnalaysis	ASE+eQTL	Muscle(Angus)	Multi-Trait	ENSBTAG00000008969	0	0	1	16	0.0588235	3.73798e-05	Significant Enrichment	SLC9A8	13	78628908	78698768	solute carrier family 9, subfamily A (NHE8, cation proton antiporter 8), member 8 [Source:HGNC Symbol;Acc:HGNC:20728]
MetaAnalaysis	ASE+eQTL	Muscle(Angus)	Multi-Trait	ENSBTAG00000009187	1	0	1	23	0.04	0.000537986	Significant Enrichment	DNAJC28	1	1308527	1310072	DnaJ (Hsp40) homolog, subfamily C, member 28 [Source:HGNC Symbol;Acc:HGNC:1297]
MetaAnalaysis	ASE+eQTL	Muscle(Angus)	Multi-Trait	ENSBTAG00000009655	2	16	1	38	0.0175439	0.89144	NS Enrichment	TNS3	4	75451285	75567973	tensin 3 [Source:HGNC Symbol;Acc:HGNC:21616]
MetaAnalaysis	ASE+eQTL	Muscle(Angus)	Multi-Trait	ENSBTAG00000009887	9	2	4	19	0.117647	0.114295	NS Enrichment	DDX17	5	110675824	110691542	Bos taurus DEAD (Asp-Glu-Ala-Asp) box polypeptide 17 (DDX17), mRNA. [Source:RefSeq mRNA;Acc:NM_001101993]
MetaAnalaysis	ASE+eQTL	Muscle(Angus)	Multi-Trait	ENSBTAG00000010015	0	14	12	4	0.4	0.0794106	NS Enrichment	NMRAL1	25	3603663	3609530	Bos taurus NmrA-like family domain containing 1 (NMRAL1), mRNA. [Source:RefSeq mRNA;Acc:NM_001076032]
MetaAnalaysis	ASE+eQTL	Muscle(Angus)	Multi-Trait	ENSBTAG00000010230	16	0	1	19	0.0277778	0.283637	NS Enrichment	CAPN1	29	44064429	44089990	Bos taurus calpain 1, (mu/I) large subunit (CAPN1), mRNA. [Source:RefSeq mRNA;Acc:NM_174259]
MetaAnalaysis	ASE+eQTL	Muscle(Angus)	Multi-Trait	ENSBTAG00000010275	0	11	2	14	0.0740741	0.127216	NS Enrichment	KIAA0196	14	16670958	16719342	KIAA0196 [Source:HGNC Symbol;Acc:HGNC:28984]
MetaAnalaysis	ASE+eQTL	Muscle(Angus)	Multi-Trait	ENSBTAG00000010610	0	6	1	15	0.0454545	0.134056	NS Enrichment	DDIT4L	6	25889906	25894862	Bos taurus DNA-damage-inducible transcript 4-like (DDIT4L), mRNA. [Source:RefSeq mRNA;Acc:NM_001081519]
MetaAnalaysis	ASE+eQTL	Muscle(Angus)	Multi-Trait	ENSBTAG00000010693	0	38	2	31	0.028169	0.206624	NS Enrichment	LMO7	12	51141568	51245841	LMO7 protein; Uncharacterized protein [Source:UniProtKB/TrEMBL;Acc:A8E4L8]
MetaAnalaysis	ASE+eQTL	Muscle(Angus)	Multi-Trait	ENSBTAG00000010818	5	6	2	24	0.0540541	0.619864	NS Enrichment	AEBP2	5	90899026	90960752	Bos taurus AE binding protein 2 (AEBP2), mRNA. [Source:RefSeq mRNA;Acc:NM_001083485]
MetaAnalaysis	ASE+eQTL	Muscle(Angus)	Multi-Trait	ENSBTAG00000011698	0	7	1	23	0.0322581	0.0847782	NS Enrichment	TYK2	7	16103271	16132860	tyrosine kinase 2 [Source:HGNC Symbol;Acc:HGNC:12440]
MetaAnalaysis	ASE+eQTL	Muscle(Angus)	Multi-Trait	ENSBTAG00000011857	11	4	2	85	0.0196078	0.119042	NS Enrichment	PPM1H	5	50861334	51163885	protein phosphatase, Mg2+/Mn2+ dependent, 1H [Source:HGNC Symbol;Acc:HGNC:18583]
MetaAnalaysis	ASE+eQTL	Muscle(Angus)	Multi-Trait	ENSBTAG00000013557	4	11	27	20	0.435484	3.02267e-05	Significant Enrichment	ERAP1	7	98582890	98618194	endoplasmic reticulum aminopeptidase 1 [Source:HGNC Symbol;Acc:HGNC:18173]
MetaAnalaysis	ASE+eQTL	Muscle(Angus)	Multi-Trait	ENSBTAG00000013914	4	3	1	56	0.015625	0.18587	NS Enrichment	PET112L	17	5981168	6082118	Bos taurus PET112 homolog (yeast) (PET112), mRNA. [Source:RefSeq mRNA;Acc:NM_001046343]
MetaAnalaysis	ASE+eQTL	Muscle(Angus)	Multi-Trait	ENSBTAG00000014374	0	5	1	22	0.0357143	0.0511771	NS Enrichment	CARD6	20	33638644	33653345	caspase recruitment domain family, member 6 [Source:HGNC Symbol;Acc:HGNC:16394]
MetaAnalaysis	ASE+eQTL	Muscle(Angus)	Multi-Trait	ENSBTAG00000014401	3	1	5	20	0.172414	0.000602135	Significant Enrichment	SORBS3	8	70354893	70384759	Bos taurus sorbin and SH3 domain containing 3 (SORBS3), mRNA. [Source:RefSeq mRNA;Acc:NM_001045985]
MetaAnalaysis	ASE+eQTL	Muscle(Angus)	Multi-Trait	ENSBTAG00000014689	5	17	23	5	0.46	0.669123	NS Enrichment	CSPP1	14	33243588	33342863	centrosome and spindle pole associated protein 1 [Source:HGNC Symbol;Acc:HGNC:26193]
MetaAnalaysis	ASE+eQTL	Muscle(Angus)	Multi-Trait	ENSBTAG00000014691	6	24	10	5	0.222222	0.130102	NS Impoverishment	ARFGEF1	14	33343880	33480413	ADP-ribosylation factor guanine nucleotide-exchange factor 1 (brefeldin A-inhibited) [Source:HGNC Symbol;Acc:HGNC:15772]
MetaAnalaysis	ASE+eQTL	Muscle(Angus)	Multi-Trait	ENSBTAG00000015002	0	47	2	1	0.04	0.836637	NS Enrichment	POLR2I	18	46961970	46963214	Bos taurus polymerase (RNA) II (DNA directed) polypeptide I, 14.5kDa (POLR2I), mRNA. [Source:RefSeq mRNA;Acc:NM_001076329]
MetaAnalaysis	ASE+eQTL	Muscle(Angus)	Multi-Trait	ENSBTAG00000015311	18	23	5	56	0.0490196	0.485502	NS Impoverishment	PTPRR	5	42837597	43112731	Bos taurus protein tyrosine phosphatase, receptor type, R (PTPRR), transcript variant 2, mRNA. [Source:RefSeq mRNA;Acc:NM_001113261]
MetaAnalaysis	ASE+eQTL	Muscle(Angus)	Multi-Trait	ENSBTAG00000016650	0	27	1	2	0.0333333	0.785753	NS Enrichment	TIGAR	5	106223071	106238040	Bos taurus chromosome 5 open reading frame, human C12orf5 (C5H12orf5), mRNA. [Source:RefSeq mRNA;Acc:NM_001076370]
MetaAnalaysis	ASE+eQTL	Muscle(Angus)	Multi-Trait	ENSBTAG00000017064	0	4	1	17	0.0454545	0.0591199	NS Enrichment	ING4	5	104145507	104152702	inhibitor of growth family, member 4 [Source:HGNC Symbol;Acc:HGNC:19423]
MetaAnalaysis	ASE+eQTL	Muscle(Angus)	Multi-Trait	ENSBTAG00000018557	3	7	3	9	0.136364	0.793166	NS Enrichment	YTHDF3	14	29830349	29863766	YTH N(6)-methyladenosine RNA binding protein 3 [Source:HGNC Symbol;Acc:HGNC:26465]
MetaAnalaysis	ASE+eQTL	Muscle(Angus)	Multi-Trait	ENSBTAG00000018863	1	3	2	28	0.0588235	0.00778452	Significant Enrichment	PRIMPOL	27	14110851	14163989	Bos taurus coiled-coil domain containing 111 (CCDC111), mRNA. [Source:RefSeq mRNA;Acc:NM_001075488]
MetaAnalaysis	ASE+eQTL	Muscle(Angus)	Multi-Trait	ENSBTAG00000019159	0	20	1	9	0.0333333	0.50551	NS Enrichment	PVALB	5	75550904	75568048	Bos taurus parvalbumin (PVALB), mRNA. [Source:RefSeq mRNA;Acc:NM_001076114]
MetaAnalaysis	ASE+eQTL	Muscle(Angus)	Multi-Trait	ENSBTAG00000019312	3	5	1	22	0.0322581	0.759444	NS Enrichment	TFCP2	5	28773625	28827419	Bos taurus transcription factor CP2 (TFCP2), mRNA. [Source:RefSeq mRNA;Acc:NM_001083397]
MetaAnalaysis	ASE+eQTL	Muscle(Angus)	Multi-Trait	ENSBTAG00000019735	1	3	1	55	0.0166667	0.0124626	Significant Enrichment	CPSF3	11	87960693	87994179	Bos taurus cleavage and polyadenylation specific factor 3, 73kDa (CPSF3), mRNA. [Source:RefSeq mRNA;Acc:NM_174284]
MetaAnalaysis	ASE+eQTL	Muscle(Angus)	Multi-Trait	ENSBTAG00000020616	2	1	2	30	0.0571429	0.00166108	Significant Enrichment	DGKH	3	113703381	113783354	Bos taurus diacylglycerol kinase, delta 130kDa (DGKD), mRNA. [Source:RefSeq mRNA;Acc:NM_001035282]
MetaAnalaysis	ASE+eQTL	Muscle(Angus)	Multi-Trait	ENSBTAG00000020747	3	4	1	23	0.0322581	0.60524	NS Enrichment	ASS1	11	100791339	100843336	Bos taurus argininosuccinate synthase 1 (ASS1), mRNA. [Source:RefSeq mRNA;Acc:NM_173892]
MetaAnalaysis	ASE+eQTL	Muscle(Angus)	Multi-Trait	ENSBTAG00000021323	0	9	2	22	0.0606061	0.0390644	Significant Enrichment	AGFG1	2	116441987	116516520	Bos taurus ArfGAP with FG repeats 1 (AGFG1), mRNA. [Source:RefSeq mRNA;Acc:NM_001038171]
MetaAnalaysis	ASE+eQTL	Muscle(Angus)	Multi-Trait	ENSBTAG00000021776	15	2	2	19	0.0526316	0.822906	NS Enrichment	NDUFV1	29	46108281	46114242	Bos taurus NADH dehydrogenase (ubiquinone) flavoprotein 1, 51kDa (NDUFV1), mRNA. [Source:RefSeq mRNA;Acc:NM_174808]
MetaAnalaysis	ASE+eQTL	Muscle(Angus)	Multi-Trait	ENSBTAG00000025005	0	3	2	11	0.125	0.0249325	Significant Enrichment	METTL7A	5	29161683	29172757	Bos taurus methyltransferase like 7A (METTL7A), mRNA. [Source:RefSeq mRNA;Acc:NM_001035439]
MetaAnalaysis	ASE+eQTL	Muscle(Angus)	Multi-Trait	ENSBTAG00000030674	2	10	2	8	0.0909091	0.840039	NS Impoverishment	AK4	3	80491324	80582219	Bos taurus adenylate kinase 4 (AK4), mRNA. [Source:RefSeq mRNA;Acc:NM_001077933]
MetaAnalaysis	ASE+eQTL	Muscle(Angus)	Multi-Trait	ENSBTAG00000031363	4	1	1	12	0.0555556	0.45675	NS Enrichment	AES	7	21977262	21983594	Bos taurus amino-terminal enhancer of split (AES), mRNA. [Source:RefSeq mRNA;Acc:NM_001128497]
MetaAnalaysis	ASE+eQTL	Muscle(Angus)	Multi-Trait	ENSBTAG00000034089	0	5	4	22	0.129032	0.000806446	Significant Enrichment	0	17	19435949	19438716	Uncharacterized protein [Source:UniProtKB/TrEMBL;Acc:E1BAY3]
MetaAnalaysis	ASE+eQTL	Muscle(Angus)	Multi-Trait	ENSBTAG00000037377	0	8	1	10	0.0526316	0.278819	NS Enrichment	ABHD14B	22	49516824	49520467	Bos taurus abhydrolase domain containing 14B (ABHD14B), mRNA. [Source:RefSeq mRNA;Acc:NM_001105441]
MetaAnalaysis	ASE+eQTL	Muscle(Angus)	Multi-Trait	ENSBTAG00000038286	0	16	1	4	0.047619	0.619154	NS Enrichment	C14H8orf22	14	21617777	21622267	Bos taurus chromosome 14 open reading frame, human C8orf22 (C14H8orf22), mRNA. [Source:RefSeq mRNA;Acc:NM_001109967]
MetaAnalaysis	ASE+eQTL	Muscle(Angus)	Multi-Trait	ENSBTAG00000039208	0	8	1	12	0.047619	0.236724	NS Enrichment	ATP5E	13	57866138	57869829	Bos taurus ATP synthase, H+ transporting, mitochondrial F1 complex, epsilon subunit (ATP5E), mRNA. [Source:RefSeq mRNA;Acc:NM_001143741]
MetaAnalaysis	ASE+eQTL	Muscle(Angus)	Multi-Trait	ENSBTAG00000046561	10	11	13	8	0.309524	0.928689	NS Impoverishment	LCORL	6	38840894	38992112	Bos taurus ligand dependent nuclear receptor corepressor-like (LCORL), mRNA. [Source:RefSeq mRNA;Acc:NM_001192357]
MetaAnalaysis	ASE+eQTL	Muscle(Angus)	Multi-Trait	ENSBTAG00000046840	1	9	1	20	0.0322581	0.578932	NS Enrichment	DEXI	25	9666054	9680637	Bos taurus Dexi homolog (mouse) (DEXI), mRNA. [Source:RefSeq mRNA;Acc:NM_001191169]
SeparateAnalaysis	ASE	Liver(Angus)	CMARB	ENSBTAG00000006937	3	5	2	35	0.0444444	0.109686	NS Enrichment	ABCA10	19	61959366	62008054	ATP-binding cassette, sub-family A (ABC1), member 10 [Source:HGNC Symbol;Acc:HGNC:30]
SeparateAnalaysis	ASE	Liver(Angus)	E_IGF	ENSBTAG00000009876	0	7	10	12	0.344828	0.00102936	Significant Enrichment	C4BPA	16	4785229	4831852	Bos taurus complement component 4 binding protein, alpha (C4BPA), mRNA. [Source:RefSeq mRNA;Acc:NM_174252]
SeparateAnalaysis	ASE	Liver(Angus)	E_IGF	ENSBTAG00000047621	0	7	3	15	0.12	0.0237385	Significant Enrichment	0	16	4998445	5005553	Uncharacterized protein [Source:UniProtKB/TrEMBL;Acc:G3N0S9]
SeparateAnalaysis	ASE	Liver(Angus)	FI_ADG	ENSBTAG00000007946	0	37	1	8	0.0217391	0.642718	NS Enrichment	PIPOX	19	20964785	20978420	Bos taurus pipecolic acid oxidase (PIPOX), mRNA. [Source:RefSeq mRNA;Acc:NM_001014878]
SeparateAnalaysis	ASE	Liver(Angus)	FI_MIDWT	ENSBTAG00000026666	0	12	1	9	0.0454545	0.394419	NS Enrichment	MGC137014	5	72077086	72082472	Bos taurus protein HP-20 homolog (MGC137014), mRNA. [Source:RefSeq mRNA;Acc:NM_001046584]
SeparateAnalaysis	ASE	Liver(Angus)	FI_NFI	ENSBTAG00000018784	2	4	2	6	0.142857	0.732678	NS Enrichment	CTSZ	13	57889707	57899205	cathepsin Z [Source:HGNC Symbol;Acc:HGNC:2547]
SeparateAnalaysis	ASE	Liver(Angus)	FI_NFI	ENSBTAG00000026283	0	5	1	14	0.05	0.117066	NS Enrichment	ASPH	14	28700905	28888284	Bos taurus aspartate beta-hydroxylase (ASPH), mRNA. [Source:RefSeq mRNA;Acc:NM_174757]
SeparateAnalaysis	ASE	Liver(Angus)	MQLDPF	ENSBTAG00000000599	0	7	25	31	0.396825	2.34934e-10	Significant Enrichment	CCNI	6	93633306	93672214	Bos taurus cyclin I (CCNI), mRNA. [Source:RefSeq mRNA;Acc:NM_001083373]
SeparateAnalaysis	ASE	Liver(Angus)	MQLDPF	ENSBTAG00000011935	0	18	1	10	0.0344828	0.460322	NS Enrichment	RASSF6	6	90373220	90400848	Ras association (RalGDS/AF-6) domain family member 6 [Source:HGNC Symbol;Acc:HGNC:20796]
SeparateAnalaysis	ASE	Liver(Angus)	PW_HIP	ENSBTAG00000011935	8	0	19	2	0.655172	0.0433556	Significant Enrichment	RASSF6	6	90373220	90400848	Ras association (RalGDS/AF-6) domain family member 6 [Source:HGNC Symbol;Acc:HGNC:20796]
SeparateAnalaysis	ASE	Liver(Angus)	PW_LWT	ENSBTAG00000038461	0	31	1	22	0.0185185	0.402625	NS Enrichment	0	5	101210292	101266954	Uncharacterized protein [Source:UniProtKB/TrEMBL;Acc:F1MI18]
SeparateAnalaysis	ASE	Liver(Angus)	PW_IGF	ENSBTAG00000002701	3	1	5	7	0.3125	0.0388671	Significant Enrichment	UGT3A1	20	38182070	38206820	Bos taurus UDP glycosyltransferase 3 family, polypeptide A2 (UGT3A2), mRNA. [Source:RefSeq mRNA;Acc:NM_001076087]
SeparateAnalaysis	ASE	Liver(Angus)	E_HIP	ENSBTAG00000014835	0	0	1	33	0.0294118	5.51121e-09	Significant Enrichment	SPARC	7	64878194	64900828	Bos taurus secreted protein, acidic, cysteine-rich (osteonectin) (SPARC), mRNA. [Source:RefSeq mRNA;Acc:NM_174464]
SeparateAnalaysis	ASE	Liver(Angus)	E_HIP	ENSBTAG00000017846	0	0	1	12	0.0769231	0.000311491	Significant Enrichment	F11R	3	8483556	8508122	Bos taurus F11 receptor (F11R), mRNA. [Source:RefSeq mRNA;Acc:NM_174095]
SeparateAnalaysis	ASE	Liver(Angus)	X_LWT	ENSBTAG00000008340	7	6	8	6	0.296296	0.86324	NS Enrichment	ATOX1	7	64945749	64961110	Bos taurus ATX1 antioxidant protein 1 homolog (yeast) (ATOX1), mRNA. [Source:RefSeq mRNA;Acc:NM_001130758]
SeparateAnalaysis	ASE	Liver(Angus)	X_LWT	ENSBTAG00000014835	9	0	1	24	0.0294118	0.115837	NS Enrichment	SPARC	7	64878194	64900828	Bos taurus secreted protein, acidic, cysteine-rich (osteonectin) (SPARC), mRNA. [Source:RefSeq mRNA;Acc:NM_174464]
SeparateAnalaysis	ASE	Liver(Angus)	X_SP8	ENSBTAG00000015591	0	17	3	16	0.0833333	0.105645	NS Enrichment	SQSTM1	7	1334566	1346051	Bos taurus sequestosome 1 (SQSTM1), mRNA. [Source:RefSeq mRNA;Acc:NM_176641]
SeparateAnalaysis	ASE	Liver(Angus)	Multi-Trait	ENSBTAG00000000070	3	0	1	43	0.0212766	0.00091917	Significant Enrichment	F13B	16	77848141	77869023	Bos taurus coagulation factor XIII, B polypeptide (F13B), mRNA. [Source:RefSeq mRNA;Acc:NM_001038529]
SeparateAnalaysis	ASE	Liver(Angus)	Multi-Trait	ENSBTAG00000007634	2	12	4	36	0.0740741	0.03509	Significant Enrichment	HOOK3	27	37278344	37358417	hook microtubule-tethering protein 3 [Source:HGNC Symbol;Acc:HGNC:23576]
SeparateAnalaysis	ASE	Liver(Angus)	Multi-Trait	ENSBTAG00000007806	0	0	8	42	0.16	1.53744e-12	Significant Enrichment	MTPN	4	100550308	100626568	Bos taurus myotrophin (MTPN), mRNA. [Source:RefSeq mRNA;Acc:NM_203362]
SeparateAnalaysis	ASE	Liver(Angus)	Multi-Trait	ENSBTAG00000009646	1	6	1	18	0.0384615	0.443789	NS Enrichment	ALDH7A1	7	28572141	28617279	Bos taurus aldehyde dehydrogenase 7 family, member A1 (ALDH7A1), mRNA. [Source:RefSeq mRNA;Acc:NM_001045969]
SeparateAnalaysis	ASE	Liver(Angus)	Multi-Trait	ENSBTAG00000014729	0	2	1	12	0.0666667	0.0384339	Significant Enrichment	MRPL51	5	104273438	104276752	Bos taurus mitochondrial ribosomal protein L51 (MRPL51), mRNA. [Source:RefSeq mRNA;Acc:NM_001101088]
SeparateAnalaysis	ASE	Liver(Angus)	Multi-Trait	ENSBTAG00000018082	0	11	1	0	0.0833333	NA	NS Impoverishment	QPRT	25	26747355	26762056	Bos taurus quinolinate phosphoribosyltransferase (QPRT), mRNA. [Source:RefSeq mRNA;Acc:NM_001035446]
SeparateAnalaysis	ASE	Liver(Angus)	Multi-Trait	ENSBTAG00000018784	0	5	1	8	0.0714286	0.230804	NS Enrichment	CTSZ	13	57889707	57899205	cathepsin Z [Source:HGNC Symbol;Acc:HGNC:2547]
SeparateAnalaysis	ASE	Liver(Angus)	Multi-Trait	ENSBTAG00000018872	0	1	1	17	0.0526316	0.00274115	Significant Enrichment	F12	7	40258129	40266423	coagulation factor XII (Hageman factor) [Source:HGNC Symbol;Acc:HGNC:3530]
SeparateAnalaysis	ASE	Liver(Angus)	Multi-Trait	ENSBTAG00000020313	0	9	2	17	0.0714286	0.0680819	NS Enrichment	FNBP1	11	100289059	100374967	Bos taurus formin binding protein 1 (FNBP1), mRNA. [Source:RefSeq mRNA;Acc:NM_001206712]
SeparateAnalaysis	ASE	Liver(Angus)	Multi-Trait	ENSBTAG00000026283	4	0	6	10	0.3	0.00341479	Significant Enrichment	ASPH	14	28700905	28888284	Bos taurus aspartate beta-hydroxylase (ASPH), mRNA. [Source:RefSeq mRNA;Acc:NM_174757]
SeparateAnalaysis	ASE-PO	Liver(Angus)	FI_NFI	ENSBTAG00000020661	0	17	4	22	0.0930233	0.0315963	Significant Enrichment	ABCA1	8	96274035	96390357	Bos taurus ATP-binding cassette, sub-family A (ABC1), member 1 (ABCA1), mRNA. [Source:RefSeq mRNA;Acc:NM_001024693]
SeparateAnalaysis	ASE-PO	Liver(Angus)	FI_NFI	ENSBTAG00000024647	0	1	1	10	0.0833333	0.0195175	Significant Enrichment	0	16	5600155	5959906	Uncharacterized protein [Source:UniProtKB/TrEMBL;Acc:G3X7F3]
SeparateAnalaysis	ASE-PO	Liver(Angus)	PW_LWT	ENSBTAG00000002490	1	7	1	23	0.03125	0.399075	NS Enrichment	CHPT1	5	65852754	65882216	Bos taurus choline phosphotransferase 1 (CHPT1), mRNA. [Source:RefSeq mRNA;Acc:NM_001075507]
SeparateAnalaysis	ASE-PO	Liver(Angus)	PW_LWT	ENSBTAG00000003359	0	21	1	34	0.0178571	0.209692	NS Enrichment	ELOVL5	23	25155743	25228997	Bos taurus ELOVL fatty acid elongase 5 (ELOVL5), mRNA. [Source:RefSeq mRNA;Acc:NM_001046597]
SeparateAnalaysis	ASE-PO	Liver(Angus)	E_HIP	ENSBTAG00000007273	0	15	1	43	0.0169492	0.098243	NS Enrichment	TF	1	136683311	136722309	transferrin [Source:HGNC Symbol;Acc:HGNC:11740]
SeparateAnalaysis	ASE-PO	Liver(Angus)	Multi-Trait	ENSBTAG00000009584	1	0	1	13	0.0666667	0.00831526	Significant Enrichment	SAPS3	29	46632382	46716791	Bos taurus protein phosphatase 6, regulatory subunit 3 (PPP6R3), mRNA. [Source:RefSeq mRNA;Acc:NM_001105372]
SeparateAnalaysis	ASE-PO	Liver(Angus)	Multi-Trait	ENSBTAG00000018082	0	5	1	6	0.0833333	0.29627	NS Enrichment	QPRT	25	26747355	26762056	Bos taurus quinolinate phosphoribosyltransferase (QPRT), mRNA. [Source:RefSeq mRNA;Acc:NM_001035446]
SeparateAnalaysis	eQTL	Liver(Angus)	CIMF	ENSBTAG00000003892	0	9	2	17	0.0714286	0.0680819	NS Enrichment	0	23	32463210	32520458	Uncharacterized protein [Source:UniProtKB/TrEMBL;Acc:F1MD44]
SeparateAnalaysis	eQTL	Liver(Angus)	CIMF	ENSBTAG00000017942	3	0	1	9	0.0769231	0.118465	NS Enrichment	CRTC2	3	16535366	16544863	Bos taurus CREB regulated transcription coactivator 2 (CRTC2), mRNA. [Source:RefSeq mRNA;Acc:NM_001076250]
SeparateAnalaysis	eQTL	Liver(Angus)	CIMF	ENSBTAG00000018220	0	10	2	44	0.0357143	0.00582087	Significant Enrichment	RGSL1	16	65028277	65085110	regulator of G-protein signaling like 1 [Source:HGNC Symbol;Acc:HGNC:18636]
SeparateAnalaysis	eQTL	Liver(Angus)	CIMF	ENSBTAG00000020035	0	2	2	28	0.0625	0.000111378	Significant Enrichment	RCAN1	1	351708	362907	Bos taurus regulator of calcineurin 1 (RCAN1), mRNA. [Source:RefSeq mRNA;Acc:NM_001034679]
SeparateAnalaysis	eQTL	Liver(Angus)	CRBY	ENSBTAG00000013717	0	2	2	13	0.117647	0.0066444	Significant Enrichment	PRAP1	26	25881752	25885322	proline-rich acidic protein 1 [Source:HGNC Symbol;Acc:HGNC:23304]
SeparateAnalaysis	eQTL	Liver(Angus)	CRBY	ENSBTAG00000014494	1	2	3	29	0.0857143	0.000226737	Significant Enrichment	RNASET2	9	103275249	103292877	Bos taurus ribonuclease T2 (RNASET2), mRNA. [Source:RefSeq mRNA;Acc:NM_001206337]
SeparateAnalaysis	eQTL	Liver(Angus)	CRBY	ENSBTAG00000015248	0	0	1	27	0.0357143	1.21315e-07	Significant Enrichment	PLA2G16	29	42578110	42608367	Bos taurus phospholipase A2, group XVI (PLA2G16), mRNA. [Source:RefSeq mRNA;Acc:NM_001075280]
SeparateAnalaysis	eQTL	Liver(Angus)	CRIB	ENSBTAG00000003629	1	14	2	26	0.0465116	0.273769	NS Enrichment	ASPA	19	24825866	24847108	aspartoacylase [Source:HGNC Symbol;Acc:HGNC:756]
SeparateAnalaysis	eQTL	Liver(Angus)	CRIB	ENSBTAG00000005052	0	10	2	10	0.0909091	0.175734	NS Enrichment	GLP2R	19	29608715	29648238	glucagon-like peptide 2 receptor [Source:HGNC Symbol;Acc:HGNC:4325]
SeparateAnalaysis	eQTL	Liver(Angus)	CRIB	ENSBTAG00000009475	0	7	1	110	0.00847458	0.000196159	Significant Enrichment	PLXDC2	13	21595581	22015323	Bos taurus plexin domain containing 2 (PLXDC2), mRNA. [Source:RefSeq mRNA;Acc:NM_001077928]
SeparateAnalaysis	eQTL	Liver(Angus)	CRIB	ENSBTAG00000014823	16	0	1	16	0.030303	0.324534	NS Enrichment	TXNDC11	25	10427712	10487821	Bos taurus thioredoxin domain containing 11 (TXNDC11), mRNA. [Source:RefSeq mRNA;Acc:NM_001083420]
SeparateAnalaysis	eQTL	Liver(Angus)	CRIB	ENSBTAG00000017426	1	8	1	46	0.0178571	0.183373	NS Enrichment	PDCD6IP	22	8092171	8160760	programmed cell death 6 interacting protein [Source:HGNC Symbol;Acc:HGNC:8766]
SeparateAnalaysis	eQTL	Liver(Angus)	CRIB	ENSBTAG00000026376	9	0	2	5	0.125	0.308063	NS Enrichment	SNN	25	10417665	10425321	Bos taurus stannin (SNN), mRNA. [Source:RefSeq mRNA;Acc:NM_001113722]
SeparateAnalaysis	eQTL	Liver(Angus)	E_IGF	ENSBTAG00000004287	7	1	1	56	0.0153846	0.099331	NS Enrichment	EVC	6	105171716	105275204	Ellis van Creveld protein [Source:HGNC Symbol;Acc:HGNC:3497]
SeparateAnalaysis	eQTL	Liver(Angus)	E_IGF	ENSBTAG00000013802	0	14	2	36	0.0384615	0.0305157	Significant Enrichment	DAB1	3	89639197	89699453	Dab, reelin signal transducer, homolog 1 (Drosophila) [Source:HGNC Symbol;Acc:HGNC:2661]
SeparateAnalaysis	eQTL	Liver(Angus)	E_IGF	ENSBTAG00000017714	8	12	2	4	0.0769231	0.00620262	Significant Impoverishment	C4BPB	16	4765914	4777167	complement component 4 binding protein, beta [Source:HGNC Symbol;Acc:HGNC:1328]
SeparateAnalaysis	eQTL	Liver(Angus)	E_IGF	ENSBTAG00000017907	0	0	1	27	0.0357143	1.21315e-07	Significant Enrichment	COG3	12	15631826	15690756	conserved oligomeric Golgi complex subunit 3 [Source:RefSeq peptide;Acc:NP_001193466]
SeparateAnalaysis	eQTL	Liver(Angus)	FI_ADG	ENSBTAG00000004815	0	19	8	25	0.153846	0.00308888	Significant Enrichment	0	7	41790990	41806340	Uncharacterized protein [Source:UniProtKB/TrEMBL;Acc:E1B821]
SeparateAnalaysis	eQTL	Liver(Angus)	FI_ADG	ENSBTAG00000007946	0	38	1	13	0.0192308	0.559905	NS Enrichment	PIPOX	19	20964785	20978420	Bos taurus pipecolic acid oxidase (PIPOX), mRNA. [Source:RefSeq mRNA;Acc:NM_001014878]
SeparateAnalaysis	eQTL	Liver(Angus)	FI_ADG	ENSBTAG00000015727	0	13	8	24	0.177778	0.00085416	Significant Enrichment	IFI47	7	41823772	41840054	Bos taurus interferon gamma inducible protein 47 (IFI47), mRNA. [Source:RefSeq mRNA;Acc:NM_001034545]
SeparateAnalaysis	eQTL	Liver(Angus)	FI_ADG	ENSBTAG00000016208	0	24	2	6	0.0625	0.4829	NS Enrichment	TGM2	13	67663138	67697607	Bos taurus transglutaminase 2 (C polypeptide, protein-glutamine-gamma-glutamyltransferase) (TGM2), mRNA. [Source:RefSeq mRNA;Acc:NM_177507]
SeparateAnalaysis	eQTL	Liver(Angus)	FI_MIDWT	ENSBTAG00000015593	0	0	1	35	0.0277778	1.97318e-09	Significant Enrichment	KIAA0753	19	25855154	25906713	KIAA0753 [Source:HGNC Symbol;Acc:HGNC:29110]
SeparateAnalaysis	eQTL	Liver(Angus)	FI_MIDWT	ENSBTAG00000032831	1	8	1	7	0.0588235	0.929308	NS Impoverishment	MRPL33	14	42647473	42647670	Bos taurus mitochondrial ribosomal protein L33 (MRPL33), mRNA. [Source:RefSeq mRNA;Acc:NM_001113308]
SeparateAnalaysis	eQTL	Liver(Angus)	FI_NFI	ENSBTAG00000012208	0	1	2	4	0.285714	0.0533369	NS Enrichment	0	23	27689369	27692407	Uncharacterized protein [Source:UniProtKB/TrEMBL;Acc:F1MZQ5]
SeparateAnalaysis	eQTL	Liver(Angus)	FI_NFI	ENSBTAG00000016063	0	1	1	85	0.0114943	5.49027e-11	Significant Enrichment	DNER	2	118194131	118436930	delta/notch-like EGF repeat containing [Source:HGNC Symbol;Acc:HGNC:24456]
SeparateAnalaysis	eQTL	Liver(Angus)	FI_NFI	ENSBTAG00000016542	0	13	1	34	0.0208333	0.115284	NS Enrichment	LAMB3	16	75567714	75610920	laminin, beta 3 [Source:HGNC Symbol;Acc:HGNC:6490]
SeparateAnalaysis	eQTL	Liver(Angus)	FI_NFI	ENSBTAG00000018578	2	0	1	11	0.0714286	0.0469071	Significant Enrichment	LOXL3	11	10071901	10089833	lysyl oxidase-like 3 [Source:HGNC Symbol;Acc:HGNC:13869]
SeparateAnalaysis	eQTL	Liver(Angus)	FI_NFI	ENSBTAG00000018784	0	6	4	5	0.266667	0.0986476	NS Enrichment	CTSZ	13	57889707	57899205	cathepsin Z [Source:HGNC Symbol;Acc:HGNC:2547]
SeparateAnalaysis	eQTL	Liver(Angus)	FI_NFI	ENSBTAG00000030683	2	0	1	23	0.0384615	0.00474714	Significant Enrichment	0	5	72049628	72052680	Bos taurus protein HP-25 homolog 1 (LOC511240), mRNA. [Source:RefSeq mRNA;Acc:NM_001046080]
SeparateAnalaysis	eQTL	Liver(Angus)	FI_NFI	ENSBTAG00000034154	0	22	1	123	0.00684932	0.020314	Significant Enrichment	AGMO	4	23499626	23891236	alkylglycerol monooxygenase [Source:HGNC Symbol;Acc:HGNC:33784]
SeparateAnalaysis	eQTL	Liver(Angus)	FI_NFI	ENSBTAG00000047103	0	14	2	19	0.0571429	0.112486	NS Enrichment	IDNK	8	78188626	78204330	idnK, gluconokinase homolog (E. coli) [Source:HGNC Symbol;Acc:HGNC:31367]
SeparateAnalaysis	eQTL	Liver(Angus)	MQLDPF	ENSBTAG00000021874	0	20	8	10	0.210526	0.0571216	NS Enrichment	KIF14	16	81131945	81182350	kinesin family member 14 [Source:HGNC Symbol;Acc:HGNC:19181]
SeparateAnalaysis	eQTL	Liver(Angus)	MQLDPF	ENSBTAG00000046540	2	6	1	13	0.0454545	0.951655	NS Enrichment	SERPINA3-1	21	59822520	59830426	Bos taurus serpin peptidase inhibitor, clade A (alpha-1 antiproteinase, antitrypsin), member 3 (SERPINA3-1), mRNA. [Source:RefSeq mRNA;Acc:NM_174768]
SeparateAnalaysis	eQTL	Liver(Angus)	M_SEMA	ENSBTAG00000021911	12	2	1	294	0.00323625	0.0115616	Significant Enrichment	PTPRG	22	39175038	40360572	Bos taurus protein tyrosine phosphatase, receptor type, G (PTPRG), mRNA. [Source:RefSeq mRNA;Acc:NM_001076228]
SeparateAnalaysis	eQTL	Liver(Angus)	PW_HIP	ENSBTAG00000005183	7	0	1	34	0.0238095	0.0369295	Significant Enrichment	MVK	17	65863712	65882658	mevalonate kinase [Source:HGNC Symbol;Acc:HGNC:7530]
SeparateAnalaysis	eQTL	Liver(Angus)	PW_LWT	ENSBTAG00000005183	0	0	1	41	0.0238095	9.12734e-11	Significant Enrichment	MVK	17	65863712	65882658	mevalonate kinase [Source:HGNC Symbol;Acc:HGNC:7530]
SeparateAnalaysis	eQTL	Liver(Angus)	PW_LWT	ENSBTAG00000018563	0	8	4	11	0.173913	0.0351351	Significant Enrichment	SFRP2	17	3829564	3838136	Bos taurus secreted frizzled-related protein 2 (SFRP2), mRNA. [Source:RefSeq mRNA;Acc:NM_001034393]
SeparateAnalaysis	eQTL	Liver(Angus)	PW_LWT	ENSBTAG00000020035	0	2	2	28	0.0625	0.000111378	Significant Enrichment	RCAN1	1	351708	362907	Bos taurus regulator of calcineurin 1 (RCAN1), mRNA. [Source:RefSeq mRNA;Acc:NM_001034679]
SeparateAnalaysis	eQTL	Liver(Angus)	PW_IGF	ENSBTAG00000035064	0	20	4	13	0.108108	0.119087	NS Enrichment	C4H7orf57	4	7576863	7605503	Bos taurus chromosome 4 open reading frame, human C7orf57 (C4H7orf57), mRNA. [Source:RefSeq mRNA;Acc:NM_001079785]
SeparateAnalaysis	eQTL	Liver(Angus)	E_HIP	ENSBTAG00000003352	0	3	1	9	0.0769231	0.118465	NS Enrichment	0	23	25423551	25424597	0
SeparateAnalaysis	eQTL	Liver(Angus)	E_HIP	ENSBTAG00000004277	0	0	1	81	0.0121951	0	Significant Enrichment	EVC2	6	105291556	105452049	limbin [Source:RefSeq peptide;Acc:NP_776352]
SeparateAnalaysis	eQTL	Liver(Angus)	X_HIP	ENSBTAG00000011334	0	2	1	32	0.0285714	0.000920809	Significant Enrichment	NADK2	20	38026746	38070013	NAD kinase 2, mitochondrial [Source:HGNC Symbol;Acc:HGNC:26404]
SeparateAnalaysis	eQTL	Liver(Angus)	X_HIP	ENSBTAG00000015976	0	0	1	39	0.025	2.53963e-10	Significant Enrichment	PHF12	19	20835680	20875590	PHD finger protein 12 [Source:HGNC Symbol;Acc:HGNC:20816]
SeparateAnalaysis	eQTL	Liver(Angus)	X_HIP	ENSBTAG00000016060	0	5	1	8	0.0714286	0.230804	NS Enrichment	CREM	13	18496784	18563503	Bos taurus cAMP responsive element modulator (CREM), mRNA. [Source:RefSeq mRNA;Acc:NM_001034710]
SeparateAnalaysis	eQTL	Liver(Angus)	X_HIP	ENSBTAG00000017294	0	2	2	20	0.0833333	0.000956935	Significant Enrichment	AGP	8	105216969	105220438	Bos taurus orosomucoid 1 (ORM1), mRNA. [Source:RefSeq mRNA;Acc:NM_001040502]
SeparateAnalaysis	eQTL	Liver(Angus)	X_LWT	ENSBTAG00000008340	4	10	12	11	0.324324	0.0928423	NS Enrichment	ATOX1	7	64945749	64961110	Bos taurus ATX1 antioxidant protein 1 homolog (yeast) (ATOX1), mRNA. [Source:RefSeq mRNA;Acc:NM_001130758]
SeparateAnalaysis	eQTL	Liver(Angus)	X_LWT	ENSBTAG00000009786	2	1	3	31	0.0810811	0.000139608	Significant Enrichment	SCIN	4	20153135	20233615	scinderin [Source:HGNC Symbol;Acc:HGNC:21695]
SeparateAnalaysis	eQTL	Liver(Angus)	X_LWT	ENSBTAG00000039686	0	0	1	35	0.0277778	1.97318e-09	Significant Enrichment	ACOT11	3	92260763	92309036	Bos taurus acyl-CoA thioesterase 11 (ACOT11), mRNA. [Source:RefSeq mRNA;Acc:NM_001103275]
SeparateAnalaysis	eQTL	Liver(Angus)	X_SEMA	ENSBTAG00000021357	4	1	1	16	0.0454545	0.334405	NS Enrichment	ZNF518A	26	17367945	17372393	zinc finger protein 518A [Source:HGNC Symbol;Acc:HGNC:29009]
SeparateAnalaysis	eQTL	Liver(Angus)	X_SEMA	ENSBTAG00000038617	0	31	7	12	0.14	0.108882	NS Enrichment	SH3D21	3	110121046	110134882	SH3 domain containing 21 [Source:HGNC Symbol;Acc:HGNC:26236]
SeparateAnalaysis	eQTL	Liver(Angus)	X_SP8	ENSBTAG00000004155	0	0	7	27	0.205882	5.51121e-09	Significant Enrichment	SPATA20	19	36799923	36807919	Bos taurus spermatogenesis associated 20 (SPATA20), mRNA. [Source:RefSeq mRNA;Acc:NM_001083407]
SeparateAnalaysis	eQTL	Liver(Angus)	X_SP8	ENSBTAG00000034077	0	3	4	3	0.4	0.0909689	NS Enrichment	ASIP	13	64234645	64239783	Bos taurus agouti signaling protein (ASIP), mRNA. [Source:RefSeq mRNA;Acc:NM_206843]
SeparateAnalaysis	eQTL	Liver(Angus)	X_SRIB	ENSBTAG00000004769	0	17	1	19	0.027027	0.297609	NS Enrichment	NEIL2	8	7462367	7472786	Bos taurus nei endonuclease VIII-like 2 (E. coli) (NEIL2), mRNA. [Source:RefSeq mRNA;Acc:NM_001013003]
SeparateAnalaysis	eQTL	Liver(Angus)	X_SRIB	ENSBTAG00000034077	0	4	3	3	0.3	0.175334	NS Enrichment	ASIP	13	64234645	64239783	Bos taurus agouti signaling protein (ASIP), mRNA. [Source:RefSeq mRNA;Acc:NM_206843]
SeparateAnalaysis	eQTL	Liver(Angus)	Multi-Trait	ENSBTAG00000002590	0	3	4	3	0.4	0.0909689	NS Enrichment	EXOSC10	16	43403640	43426116	Bos taurus exosome component 10 (EXOSC10), mRNA. [Source:RefSeq mRNA;Acc:NM_001102186]
SeparateAnalaysis	eQTL	Liver(Angus)	Multi-Trait	ENSBTAG00000002902	1	9	5	16	0.16129	0.0364198	Significant Enrichment	ANO6	5	35059697	35150452	anoctamin 6 [Source:HGNC Symbol;Acc:HGNC:25240]
SeparateAnalaysis	eQTL	Liver(Angus)	Multi-Trait	ENSBTAG00000003749	18	4	1	17	0.025	0.18804	NS Impoverishment	KCNMB4	5	43266425	43347032	Bos taurus potassium large conductance calcium-activated channel, subfamily M, beta member 4 (KCNMB4), mRNA. [Source:RefSeq mRNA;Acc:NM_001192523]
SeparateAnalaysis	eQTL	Liver(Angus)	Multi-Trait	ENSBTAG00000004014	0	7	1	25	0.030303	0.0726257	NS Enrichment	FBLN2	22	58990282	59038424	fibulin 2 [Source:HGNC Symbol;Acc:HGNC:3601]
SeparateAnalaysis	eQTL	Liver(Angus)	Multi-Trait	ENSBTAG00000004155	0	6	1	27	0.0294118	0.0462072	Significant Enrichment	SPATA20	19	36799923	36807919	Bos taurus spermatogenesis associated 20 (SPATA20), mRNA. [Source:RefSeq mRNA;Acc:NM_001083407]
SeparateAnalaysis	eQTL	Liver(Angus)	Multi-Trait	ENSBTAG00000005052	1	11	1	9	0.0454545	0.892295	NS Impoverishment	GLP2R	19	29608715	29648238	glucagon-like peptide 2 receptor [Source:HGNC Symbol;Acc:HGNC:4325]
SeparateAnalaysis	eQTL	Liver(Angus)	Multi-Trait	ENSBTAG00000005694	0	4	2	31	0.0540541	0.000949362	Significant Enrichment	TMED10	10	86770121	86802293	transmembrane emp24-like trafficking protein 10 (yeast) [Source:HGNC Symbol;Acc:HGNC:16998]
SeparateAnalaysis	eQTL	Liver(Angus)	Multi-Trait	ENSBTAG00000005785	2	4	4	32	0.0952381	0.00133455	Significant Enrichment	DPY19L1	4	62384966	62477209	dpy-19-like 1 (C. elegans) [Source:HGNC Symbol;Acc:HGNC:22205]
SeparateAnalaysis	eQTL	Liver(Angus)	Multi-Trait	ENSBTAG00000005791	0	3	1	56	0.0166667	0.000161146	Significant Enrichment	UROS	26	45635844	45660024	uroporphyrinogen III synthase [Source:HGNC Symbol;Acc:HGNC:12592]
SeparateAnalaysis	eQTL	Liver(Angus)	Multi-Trait	ENSBTAG00000006525	0	4	1	21	0.0384615	0.0366199	Significant Enrichment	FDXR	19	57164031	57175524	Bos taurus ferredoxin reductase (FDXR), mRNA. [Source:RefSeq mRNA;Acc:NM_174691]
SeparateAnalaysis	eQTL	Liver(Angus)	Multi-Trait	ENSBTAG00000007634	4	7	2	54	0.0298507	0.134098	NS Enrichment	HOOK3	27	37278344	37358417	hook microtubule-tethering protein 3 [Source:HGNC Symbol;Acc:HGNC:23576]
SeparateAnalaysis	eQTL	Liver(Angus)	Multi-Trait	ENSBTAG00000008118	0	7	2	17	0.0769231	0.0430715	Significant Enrichment	BXDC5	3	59792647	59809111	Bos taurus ribosome production factor 1 homolog (S. cerevisiae) (RPF1), mRNA. [Source:RefSeq mRNA;Acc:NM_001083417]
SeparateAnalaysis	eQTL	Liver(Angus)	Multi-Trait	ENSBTAG00000009475	0	6	2	110	0.0169492	1.22948e-07	Significant Enrichment	PLXDC2	13	21595581	22015323	Bos taurus plexin domain containing 2 (PLXDC2), mRNA. [Source:RefSeq mRNA;Acc:NM_001077928]
SeparateAnalaysis	eQTL	Liver(Angus)	Multi-Trait	ENSBTAG00000012146	1	1	2	10	0.142857	0.0312176	Significant Enrichment	0	29	45938167	45941106	Bos taurus protein phosphatase 1, catalytic subunit, alpha isozyme (PPP1CA), mRNA. [Source:RefSeq mRNA;Acc:NM_001035316]
SeparateAnalaysis	eQTL	Liver(Angus)	Multi-Trait	ENSBTAG00000012668	3	2	1	7	0.0769231	0.912637	NS Enrichment	0	25	36844019	36855872	Uncharacterized protein [Source:UniProtKB/TrEMBL;Acc:E1BAC6]
SeparateAnalaysis	eQTL	Liver(Angus)	Multi-Trait	ENSBTAG00000013557	30	0	1	31	0.016129	0.313376	NS Enrichment	ERAP1	7	98582890	98618194	endoplasmic reticulum aminopeptidase 1 [Source:HGNC Symbol;Acc:HGNC:18173]
SeparateAnalaysis	eQTL	Liver(Angus)	Multi-Trait	ENSBTAG00000013802	0	15	1	36	0.0192308	0.129865	NS Enrichment	DAB1	3	89639197	89699453	Dab, reelin signal transducer, homolog 1 (Drosophila) [Source:HGNC Symbol;Acc:HGNC:2661]
SeparateAnalaysis	eQTL	Liver(Angus)	Multi-Trait	ENSBTAG00000014494	1	4	1	29	0.0285714	0.137155	NS Enrichment	RNASET2	9	103275249	103292877	Bos taurus ribonuclease T2 (RNASET2), mRNA. [Source:RefSeq mRNA;Acc:NM_001206337]
SeparateAnalaysis	eQTL	Liver(Angus)	Multi-Trait	ENSBTAG00000015677	0	39	1	7	0.0212766	0.672403	NS Enrichment	KARS	18	2962722	2976537	lysyl-tRNA synthetase [Source:HGNC Symbol;Acc:HGNC:6215]
SeparateAnalaysis	eQTL	Liver(Angus)	Multi-Trait	ENSBTAG00000016208	0	25	1	6	0.03125	0.625499	NS Enrichment	TGM2	13	67663138	67697607	Bos taurus transglutaminase 2 (C polypeptide, protein-glutamine-gamma-glutamyltransferase) (TGM2), mRNA. [Source:RefSeq mRNA;Acc:NM_177507]
SeparateAnalaysis	eQTL	Liver(Angus)	Multi-Trait	ENSBTAG00000017602	0	6	1	18	0.04	0.101707	NS Enrichment	TMEM45B	29	36619711	36645779	Bos taurus transmembrane protein 45B (TMEM45B), mRNA. [Source:RefSeq mRNA;Acc:NM_001034375]
SeparateAnalaysis	eQTL	Liver(Angus)	Multi-Trait	ENSBTAG00000018220	0	11	1	44	0.0178571	0.0533369	NS Enrichment	RGSL1	16	65028277	65085110	regulator of G-protein signaling like 1 [Source:HGNC Symbol;Acc:HGNC:18636]
SeparateAnalaysis	eQTL	Liver(Angus)	Multi-Trait	ENSBTAG00000018784	0	9	1	5	0.0666667	0.464214	NS Enrichment	CTSZ	13	57889707	57899205	cathepsin Z [Source:HGNC Symbol;Acc:HGNC:2547]
SeparateAnalaysis	eQTL	Liver(Angus)	Multi-Trait	ENSBTAG00000019026	0	14	1	5	0.05	0.553617	NS Enrichment	EXTL2	3	42560283	42578055	exostosin-like glycosyltransferase 2 [Source:HGNC Symbol;Acc:HGNC:3516]
SeparateAnalaysis	eQTL	Liver(Angus)	Multi-Trait	ENSBTAG00000021245	2	4	1	27	0.0294118	0.340062	NS Enrichment	SPRY1	17	34749102	34753222	Bos taurus sprouty homolog 1, antagonist of FGF signaling (Drosophila) (SPRY1), mRNA. [Source:RefSeq mRNA;Acc:NM_001099366]
SeparateAnalaysis	eQTL	Liver(Angus)	Multi-Trait	ENSBTAG00000021874	0	27	1	10	0.0263158	0.544756	NS Enrichment	KIF14	16	81131945	81182350	kinesin family member 14 [Source:HGNC Symbol;Acc:HGNC:19181]
SeparateAnalaysis	eQTL	Liver(Angus)	Multi-Trait	ENSBTAG00000025005	1	3	1	11	0.0625	0.382733	NS Enrichment	METTL7A	5	29161683	29172757	Bos taurus methyltransferase like 7A (METTL7A), mRNA. [Source:RefSeq mRNA;Acc:NM_001035439]
SeparateAnalaysis	eQTL	Liver(Angus)	Multi-Trait	ENSBTAG00000030592	0	6	2	12	0.1	0.0678892	NS Enrichment	UBL5	1	154150028	154150249	Bos taurus ubiquitin-like 5 (UBL5), mRNA. [Source:RefSeq mRNA;Acc:NM_001037710]
SeparateAnalaysis	eQTL	Liver(Angus)	Multi-Trait	ENSBTAG00000033010	2	0	1	52	0.0181818	2.64913e-05	Significant Enrichment	TTC27	11	15207843	15381634	tetratricopeptide repeat domain 27 [Source:HGNC Symbol;Acc:HGNC:25986]
SeparateAnalaysis	eQTL	Liver(Angus)	Multi-Trait	ENSBTAG00000035286	1	5	1	42	0.0204082	0.0962866	NS Enrichment	CMC1	22	2685120	2763664	Bos taurus COX assembly mitochondrial protein homolog (S. cerevisiae) (CMC1), mRNA. [Source:RefSeq mRNA;Acc:NM_001076548]
SeparateAnalaysis	eQTL	Liver(Angus)	Multi-Trait	ENSBTAG00000047103	8	14	2	11	0.0571429	0.053435	NS Impoverishment	IDNK	8	78188626	78204330	idnK, gluconokinase homolog (E. coli) [Source:HGNC Symbol;Acc:HGNC:31367]
PooledAnalaysis	ASE+eQTL	Liver(Angus)	CIMF	ENSBTAG00000003892	0	9	2	17	0.0714286	0.0680819	NS Enrichment	0	23	32463210	32520458	Uncharacterized protein [Source:UniProtKB/TrEMBL;Acc:F1MD44]
PooledAnalaysis	ASE+eQTL	Liver(Angus)	CIMF	ENSBTAG00000017942	3	0	1	9	0.0769231	0.118465	NS Enrichment	CRTC2	3	16535366	16544863	Bos taurus CREB regulated transcription coactivator 2 (CRTC2), mRNA. [Source:RefSeq mRNA;Acc:NM_001076250]
PooledAnalaysis	ASE+eQTL	Liver(Angus)	CIMF	ENSBTAG00000018220	0	10	2	44	0.0357143	0.00582087	Significant Enrichment	RGSL1	16	65028277	65085110	regulator of G-protein signaling like 1 [Source:HGNC Symbol;Acc:HGNC:18636]
PooledAnalaysis	ASE+eQTL	Liver(Angus)	CIMF	ENSBTAG00000020035	0	2	2	28	0.0625	0.000111378	Significant Enrichment	RCAN1	1	351708	362907	Bos taurus regulator of calcineurin 1 (RCAN1), mRNA. [Source:RefSeq mRNA;Acc:NM_001034679]
PooledAnalaysis	ASE+eQTL	Liver(Angus)	CMARB	ENSBTAG00000006937	3	5	2	36	0.0434783	0.102225	NS Enrichment	ABCA10	19	61959366	62008054	ATP-binding cassette, sub-family A (ABC1), member 10 [Source:HGNC Symbol;Acc:HGNC:30]
PooledAnalaysis	ASE+eQTL	Liver(Angus)	CRBY	ENSBTAG00000013717	0	2	2	13	0.117647	0.0066444	Significant Enrichment	PRAP1	26	25881752	25885322	proline-rich acidic protein 1 [Source:HGNC Symbol;Acc:HGNC:23304]
PooledAnalaysis	ASE+eQTL	Liver(Angus)	CRBY	ENSBTAG00000014494	1	2	3	29	0.0857143	0.000226737	Significant Enrichment	RNASET2	9	103275249	103292877	Bos taurus ribonuclease T2 (RNASET2), mRNA. [Source:RefSeq mRNA;Acc:NM_001206337]
PooledAnalaysis	ASE+eQTL	Liver(Angus)	CRBY	ENSBTAG00000015248	0	0	1	27	0.0357143	1.21315e-07	Significant Enrichment	PLA2G16	29	42578110	42608367	Bos taurus phospholipase A2, group XVI (PLA2G16), mRNA. [Source:RefSeq mRNA;Acc:NM_001075280]
PooledAnalaysis	ASE+eQTL	Liver(Angus)	CRIB	ENSBTAG00000003629	1	14	2	26	0.0465116	0.273769	NS Enrichment	ASPA	19	24825866	24847108	aspartoacylase [Source:HGNC Symbol;Acc:HGNC:756]
PooledAnalaysis	ASE+eQTL	Liver(Angus)	CRIB	ENSBTAG00000005052	0	10	2	10	0.0909091	0.175734	NS Enrichment	GLP2R	19	29608715	29648238	glucagon-like peptide 2 receptor [Source:HGNC Symbol;Acc:HGNC:4325]
PooledAnalaysis	ASE+eQTL	Liver(Angus)	CRIB	ENSBTAG00000009475	0	7	1	110	0.00847458	0.000196159	Significant Enrichment	PLXDC2	13	21595581	22015323	Bos taurus plexin domain containing 2 (PLXDC2), mRNA. [Source:RefSeq mRNA;Acc:NM_001077928]
PooledAnalaysis	ASE+eQTL	Liver(Angus)	CRIB	ENSBTAG00000014823	16	0	1	16	0.030303	0.324534	NS Enrichment	TXNDC11	25	10427712	10487821	Bos taurus thioredoxin domain containing 11 (TXNDC11), mRNA. [Source:RefSeq mRNA;Acc:NM_001083420]
PooledAnalaysis	ASE+eQTL	Liver(Angus)	CRIB	ENSBTAG00000017426	1	8	1	46	0.0178571	0.183373	NS Enrichment	PDCD6IP	22	8092171	8160760	programmed cell death 6 interacting protein [Source:HGNC Symbol;Acc:HGNC:8766]
PooledAnalaysis	ASE+eQTL	Liver(Angus)	CRIB	ENSBTAG00000026376	9	0	2	5	0.125	0.308063	NS Enrichment	SNN	25	10417665	10425321	Bos taurus stannin (SNN), mRNA. [Source:RefSeq mRNA;Acc:NM_001113722]
PooledAnalaysis	ASE+eQTL	Liver(Angus)	E_IGF	ENSBTAG00000004287	7	1	1	56	0.0153846	0.099331	NS Enrichment	EVC	6	105171716	105275204	Ellis van Creveld protein [Source:HGNC Symbol;Acc:HGNC:3497]
PooledAnalaysis	ASE+eQTL	Liver(Angus)	E_IGF	ENSBTAG00000009876	0	7	10	12	0.344828	0.00102936	Significant Enrichment	C4BPA	16	4785229	4831852	Bos taurus complement component 4 binding protein, alpha (C4BPA), mRNA. [Source:RefSeq mRNA;Acc:NM_174252]
PooledAnalaysis	ASE+eQTL	Liver(Angus)	E_IGF	ENSBTAG00000013802	0	14	2	36	0.0384615	0.0305157	Significant Enrichment	DAB1	3	89639197	89699453	Dab, reelin signal transducer, homolog 1 (Drosophila) [Source:HGNC Symbol;Acc:HGNC:2661]
PooledAnalaysis	ASE+eQTL	Liver(Angus)	E_IGF	ENSBTAG00000017714	8	12	2	4	0.0769231	0.00620262	Significant Impoverishment	C4BPB	16	4765914	4777167	complement component 4 binding protein, beta [Source:HGNC Symbol;Acc:HGNC:1328]
PooledAnalaysis	ASE+eQTL	Liver(Angus)	E_IGF	ENSBTAG00000017907	0	0	1	27	0.0357143	1.21315e-07	Significant Enrichment	COG3	12	15631826	15690756	conserved oligomeric Golgi complex subunit 3 [Source:RefSeq peptide;Acc:NP_001193466]
PooledAnalaysis	ASE+eQTL	Liver(Angus)	E_IGF	ENSBTAG00000047621	0	7	3	15	0.12	0.0237385	Significant Enrichment	0	16	4998445	5005553	Uncharacterized protein [Source:UniProtKB/TrEMBL;Acc:G3N0S9]
PooledAnalaysis	ASE+eQTL	Liver(Angus)	FI_ADG	ENSBTAG00000004815	0	19	8	25	0.153846	0.00308888	Significant Enrichment	0	7	41790990	41806340	Uncharacterized protein [Source:UniProtKB/TrEMBL;Acc:E1B821]
PooledAnalaysis	ASE+eQTL	Liver(Angus)	FI_ADG	ENSBTAG00000007946	0	38	1	13	0.0192308	0.559905	NS Enrichment	PIPOX	19	20964785	20978420	Bos taurus pipecolic acid oxidase (PIPOX), mRNA. [Source:RefSeq mRNA;Acc:NM_001014878]
PooledAnalaysis	ASE+eQTL	Liver(Angus)	FI_ADG	ENSBTAG00000015727	0	13	8	24	0.177778	0.00085416	Significant Enrichment	IFI47	7	41823772	41840054	Bos taurus interferon gamma inducible protein 47 (IFI47), mRNA. [Source:RefSeq mRNA;Acc:NM_001034545]
PooledAnalaysis	ASE+eQTL	Liver(Angus)	FI_ADG	ENSBTAG00000016208	0	24	2	6	0.0625	0.4829	NS Enrichment	TGM2	13	67663138	67697607	Bos taurus transglutaminase 2 (C polypeptide, protein-glutamine-gamma-glutamyltransferase) (TGM2), mRNA. [Source:RefSeq mRNA;Acc:NM_177507]
PooledAnalaysis	ASE+eQTL	Liver(Angus)	FI_MIDWT	ENSBTAG00000015593	0	0	1	35	0.0277778	1.97318e-09	Significant Enrichment	KIAA0753	19	25855154	25906713	KIAA0753 [Source:HGNC Symbol;Acc:HGNC:29110]
PooledAnalaysis	ASE+eQTL	Liver(Angus)	FI_MIDWT	ENSBTAG00000026666	0	12	1	9	0.0454545	0.394419	NS Enrichment	MGC137014	5	72077086	72082472	Bos taurus protein HP-20 homolog (MGC137014), mRNA. [Source:RefSeq mRNA;Acc:NM_001046584]
PooledAnalaysis	ASE+eQTL	Liver(Angus)	FI_MIDWT	ENSBTAG00000032831	1	8	1	7	0.0588235	0.929308	NS Impoverishment	MRPL33	14	42647473	42647670	Bos taurus mitochondrial ribosomal protein L33 (MRPL33), mRNA. [Source:RefSeq mRNA;Acc:NM_001113308]
PooledAnalaysis	ASE+eQTL	Liver(Angus)	FI_NFI	ENSBTAG00000012208	0	1	2	4	0.285714	0.0533369	NS Enrichment	0	23	27689369	27692407	Uncharacterized protein [Source:UniProtKB/TrEMBL;Acc:F1MZQ5]
PooledAnalaysis	ASE+eQTL	Liver(Angus)	FI_NFI	ENSBTAG00000016063	0	1	1	85	0.0114943	5.49027e-11	Significant Enrichment	DNER	2	118194131	118436930	delta/notch-like EGF repeat containing [Source:HGNC Symbol;Acc:HGNC:24456]
PooledAnalaysis	ASE+eQTL	Liver(Angus)	FI_NFI	ENSBTAG00000016542	0	21	1	26	0.0208333	0.271934	NS Enrichment	LAMB3	16	75567714	75610920	laminin, beta 3 [Source:HGNC Symbol;Acc:HGNC:6490]
PooledAnalaysis	ASE+eQTL	Liver(Angus)	FI_NFI	ENSBTAG00000018578	2	0	1	11	0.0714286	0.0469071	Significant Enrichment	LOXL3	11	10071901	10089833	lysyl oxidase-like 3 [Source:HGNC Symbol;Acc:HGNC:13869]
PooledAnalaysis	ASE+eQTL	Liver(Angus)	FI_NFI	ENSBTAG00000018784	0	6	4	5	0.266667	0.0986476	NS Enrichment	CTSZ	13	57889707	57899205	cathepsin Z [Source:HGNC Symbol;Acc:HGNC:2547]
PooledAnalaysis	ASE+eQTL	Liver(Angus)	FI_NFI	ENSBTAG00000026283	0	5	1	29	0.0285714	0.0257089	Significant Enrichment	ASPH	14	28700905	28888284	Bos taurus aspartate beta-hydroxylase (ASPH), mRNA. [Source:RefSeq mRNA;Acc:NM_174757]
PooledAnalaysis	ASE+eQTL	Liver(Angus)	FI_NFI	ENSBTAG00000030683	2	0	1	23	0.0384615	0.00474714	Significant Enrichment	0	5	72049628	72052680	Bos taurus protein HP-25 homolog 1 (LOC511240), mRNA. [Source:RefSeq mRNA;Acc:NM_001046080]
PooledAnalaysis	ASE+eQTL	Liver(Angus)	FI_NFI	ENSBTAG00000034154	0	22	1	123	0.00684932	0.020314	Significant Enrichment	AGMO	4	23499626	23891236	alkylglycerol monooxygenase [Source:HGNC Symbol;Acc:HGNC:33784]
PooledAnalaysis	ASE+eQTL	Liver(Angus)	FI_NFI	ENSBTAG00000047103	0	14	2	19	0.0571429	0.112486	NS Enrichment	IDNK	8	78188626	78204330	idnK, gluconokinase homolog (E. coli) [Source:HGNC Symbol;Acc:HGNC:31367]
PooledAnalaysis	ASE+eQTL	Liver(Angus)	MQLDPF	ENSBTAG00000000599	0	7	25	39	0.352113	6.99851e-12	Significant Enrichment	CCNI	6	93633306	93672214	Bos taurus cyclin I (CCNI), mRNA. [Source:RefSeq mRNA;Acc:NM_001083373]
PooledAnalaysis	ASE+eQTL	Liver(Angus)	MQLDPF	ENSBTAG00000011935	0	18	1	15	0.0294118	0.367118	NS Enrichment	RASSF6	6	90373220	90400848	Ras association (RalGDS/AF-6) domain family member 6 [Source:HGNC Symbol;Acc:HGNC:20796]
PooledAnalaysis	ASE+eQTL	Liver(Angus)	MQLDPF	ENSBTAG00000021874	0	20	8	10	0.210526	0.0571216	NS Enrichment	KIF14	16	81131945	81182350	kinesin family member 14 [Source:HGNC Symbol;Acc:HGNC:19181]
PooledAnalaysis	ASE+eQTL	Liver(Angus)	MQLDPF	ENSBTAG00000046540	2	6	1	13	0.0454545	0.951655	NS Enrichment	SERPINA3-1	21	59822520	59830426	Bos taurus serpin peptidase inhibitor, clade A (alpha-1 antiproteinase, antitrypsin), member 3 (SERPINA3-1), mRNA. [Source:RefSeq mRNA;Acc:NM_174768]
PooledAnalaysis	ASE+eQTL	Liver(Angus)	M_SEMA	ENSBTAG00000021911	12	2	1	294	0.00323625	0.0115616	Significant Enrichment	PTPRG	22	39175038	40360572	Bos taurus protein tyrosine phosphatase, receptor type, G (PTPRG), mRNA. [Source:RefSeq mRNA;Acc:NM_001076228]
PooledAnalaysis	ASE+eQTL	Liver(Angus)	PW_HIP	ENSBTAG00000005183	7	0	1	34	0.0238095	0.0369295	Significant Enrichment	MVK	17	65863712	65882658	mevalonate kinase [Source:HGNC Symbol;Acc:HGNC:7530]
PooledAnalaysis	ASE+eQTL	Liver(Angus)	PW_HIP	ENSBTAG00000011935	13	0	19	2	0.558824	0.100874	NS Enrichment	RASSF6	6	90373220	90400848	Ras association (RalGDS/AF-6) domain family member 6 [Source:HGNC Symbol;Acc:HGNC:20796]
PooledAnalaysis	ASE+eQTL	Liver(Angus)	PW_LWT	ENSBTAG00000005183	0	0	1	41	0.0238095	9.12734e-11	Significant Enrichment	MVK	17	65863712	65882658	mevalonate kinase [Source:HGNC Symbol;Acc:HGNC:7530]
PooledAnalaysis	ASE+eQTL	Liver(Angus)	PW_LWT	ENSBTAG00000018563	0	8	4	11	0.173913	0.0351351	Significant Enrichment	SFRP2	17	3829564	3838136	Bos taurus secreted frizzled-related protein 2 (SFRP2), mRNA. [Source:RefSeq mRNA;Acc:NM_001034393]
PooledAnalaysis	ASE+eQTL	Liver(Angus)	PW_LWT	ENSBTAG00000020035	0	2	2	28	0.0625	0.000111378	Significant Enrichment	RCAN1	1	351708	362907	Bos taurus regulator of calcineurin 1 (RCAN1), mRNA. [Source:RefSeq mRNA;Acc:NM_001034679]
PooledAnalaysis	ASE+eQTL	Liver(Angus)	PW_LWT	ENSBTAG00000038461	0	31	1	22	0.0185185	0.402625	NS Enrichment	0	5	101210292	101266954	Uncharacterized protein [Source:UniProtKB/TrEMBL;Acc:F1MI18]
PooledAnalaysis	ASE+eQTL	Liver(Angus)	PW_IGF	ENSBTAG00000002701	3	1	5	8	0.294118	0.0268953	Significant Enrichment	UGT3A1	20	38182070	38206820	Bos taurus UDP glycosyltransferase 3 family, polypeptide A2 (UGT3A2), mRNA. [Source:RefSeq mRNA;Acc:NM_001076087]
PooledAnalaysis	ASE+eQTL	Liver(Angus)	PW_IGF	ENSBTAG00000035064	0	20	4	13	0.108108	0.119087	NS Enrichment	C4H7orf57	4	7576863	7605503	Bos taurus chromosome 4 open reading frame, human C7orf57 (C4H7orf57), mRNA. [Source:RefSeq mRNA;Acc:NM_001079785]
PooledAnalaysis	ASE+eQTL	Liver(Angus)	E_HIP	ENSBTAG00000003352	0	3	1	9	0.0769231	0.118465	NS Enrichment	0	23	25423551	25424597	0
PooledAnalaysis	ASE+eQTL	Liver(Angus)	E_HIP	ENSBTAG00000004277	0	0	1	81	0.0121951	0	Significant Enrichment	EVC2	6	105291556	105452049	limbin [Source:RefSeq peptide;Acc:NP_776352]
PooledAnalaysis	ASE+eQTL	Liver(Angus)	E_HIP	ENSBTAG00000014835	0	0	1	39	0.025	2.53963e-10	Significant Enrichment	SPARC	7	64878194	64900828	Bos taurus secreted protein, acidic, cysteine-rich (osteonectin) (SPARC), mRNA. [Source:RefSeq mRNA;Acc:NM_174464]
PooledAnalaysis	ASE+eQTL	Liver(Angus)	E_HIP	ENSBTAG00000017846	0	0	1	20	0.047619	4.59283e-06	Significant Enrichment	F11R	3	8483556	8508122	Bos taurus F11 receptor (F11R), mRNA. [Source:RefSeq mRNA;Acc:NM_174095]
PooledAnalaysis	ASE+eQTL	Liver(Angus)	X_HIP	ENSBTAG00000011334	0	2	1	32	0.0285714	0.000920809	Significant Enrichment	NADK2	20	38026746	38070013	NAD kinase 2, mitochondrial [Source:HGNC Symbol;Acc:HGNC:26404]
PooledAnalaysis	ASE+eQTL	Liver(Angus)	X_HIP	ENSBTAG00000015976	0	0	1	39	0.025	2.53963e-10	Significant Enrichment	PHF12	19	20835680	20875590	PHD finger protein 12 [Source:HGNC Symbol;Acc:HGNC:20816]
PooledAnalaysis	ASE+eQTL	Liver(Angus)	X_HIP	ENSBTAG00000016060	0	5	1	8	0.0714286	0.230804	NS Enrichment	CREM	13	18496784	18563503	Bos taurus cAMP responsive element modulator (CREM), mRNA. [Source:RefSeq mRNA;Acc:NM_001034710]
PooledAnalaysis	ASE+eQTL	Liver(Angus)	X_HIP	ENSBTAG00000017294	0	2	2	20	0.0833333	0.000956935	Significant Enrichment	AGP	8	105216969	105220438	Bos taurus orosomucoid 1 (ORM1), mRNA. [Source:RefSeq mRNA;Acc:NM_001040502]
PooledAnalaysis	ASE+eQTL	Liver(Angus)	X_LWT	ENSBTAG00000008340	4	10	12	11	0.324324	0.0928423	NS Enrichment	ATOX1	7	64945749	64961110	Bos taurus ATX1 antioxidant protein 1 homolog (yeast) (ATOX1), mRNA. [Source:RefSeq mRNA;Acc:NM_001130758]
PooledAnalaysis	ASE+eQTL	Liver(Angus)	X_LWT	ENSBTAG00000009786	2	1	3	31	0.0810811	0.000139608	Significant Enrichment	SCIN	4	20153135	20233615	scinderin [Source:HGNC Symbol;Acc:HGNC:21695]
PooledAnalaysis	ASE+eQTL	Liver(Angus)	X_LWT	ENSBTAG00000014835	9	0	1	30	0.025	0.0794106	NS Enrichment	SPARC	7	64878194	64900828	Bos taurus secreted protein, acidic, cysteine-rich (osteonectin) (SPARC), mRNA. [Source:RefSeq mRNA;Acc:NM_174464]
PooledAnalaysis	ASE+eQTL	Liver(Angus)	X_LWT	ENSBTAG00000039686	0	0	1	35	0.0277778	1.97318e-09	Significant Enrichment	ACOT11	3	92260763	92309036	Bos taurus acyl-CoA thioesterase 11 (ACOT11), mRNA. [Source:RefSeq mRNA;Acc:NM_001103275]
PooledAnalaysis	ASE+eQTL	Liver(Angus)	X_SEMA	ENSBTAG00000021357	4	1	1	16	0.0454545	0.334405	NS Enrichment	ZNF518A	26	17367945	17372393	zinc finger protein 518A [Source:HGNC Symbol;Acc:HGNC:29009]
PooledAnalaysis	ASE+eQTL	Liver(Angus)	X_SEMA	ENSBTAG00000038617	0	31	7	12	0.14	0.108882	NS Enrichment	SH3D21	3	110121046	110134882	SH3 domain containing 21 [Source:HGNC Symbol;Acc:HGNC:26236]
PooledAnalaysis	ASE+eQTL	Liver(Angus)	X_SP8	ENSBTAG00000004155	0	0	7	27	0.205882	5.51121e-09	Significant Enrichment	SPATA20	19	36799923	36807919	Bos taurus spermatogenesis associated 20 (SPATA20), mRNA. [Source:RefSeq mRNA;Acc:NM_001083407]
PooledAnalaysis	ASE+eQTL	Liver(Angus)	X_SP8	ENSBTAG00000015591	0	17	3	16	0.0833333	0.105645	NS Enrichment	SQSTM1	7	1334566	1346051	Bos taurus sequestosome 1 (SQSTM1), mRNA. [Source:RefSeq mRNA;Acc:NM_176641]
PooledAnalaysis	ASE+eQTL	Liver(Angus)	X_SP8	ENSBTAG00000034077	0	3	4	3	0.4	0.0909689	NS Enrichment	ASIP	13	64234645	64239783	Bos taurus agouti signaling protein (ASIP), mRNA. [Source:RefSeq mRNA;Acc:NM_206843]
PooledAnalaysis	ASE+eQTL	Liver(Angus)	X_SRIB	ENSBTAG00000004769	0	17	1	19	0.027027	0.297609	NS Enrichment	NEIL2	8	7462367	7472786	Bos taurus nei endonuclease VIII-like 2 (E. coli) (NEIL2), mRNA. [Source:RefSeq mRNA;Acc:NM_001013003]
PooledAnalaysis	ASE+eQTL	Liver(Angus)	X_SRIB	ENSBTAG00000034077	0	4	3	3	0.3	0.175334	NS Enrichment	ASIP	13	64234645	64239783	Bos taurus agouti signaling protein (ASIP), mRNA. [Source:RefSeq mRNA;Acc:NM_206843]
PooledAnalaysis	ASE+eQTL	Liver(Angus)	Multi-Trait	ENSBTAG00000000070	3	0	1	43	0.0212766	0.00091917	Significant Enrichment	F13B	16	77848141	77869023	Bos taurus coagulation factor XIII, B polypeptide (F13B), mRNA. [Source:RefSeq mRNA;Acc:NM_001038529]
PooledAnalaysis	ASE+eQTL	Liver(Angus)	Multi-Trait	ENSBTAG00000002590	0	3	4	3	0.4	0.0909689	NS Enrichment	EXOSC10	16	43403640	43426116	Bos taurus exosome component 10 (EXOSC10), mRNA. [Source:RefSeq mRNA;Acc:NM_001102186]
PooledAnalaysis	ASE+eQTL	Liver(Angus)	Multi-Trait	ENSBTAG00000002902	1	9	5	16	0.16129	0.0364198	Significant Enrichment	ANO6	5	35059697	35150452	anoctamin 6 [Source:HGNC Symbol;Acc:HGNC:25240]
PooledAnalaysis	ASE+eQTL	Liver(Angus)	Multi-Trait	ENSBTAG00000003749	18	4	1	17	0.025	0.18804	NS Impoverishment	KCNMB4	5	43266425	43347032	Bos taurus potassium large conductance calcium-activated channel, subfamily M, beta member 4 (KCNMB4), mRNA. [Source:RefSeq mRNA;Acc:NM_001192523]
PooledAnalaysis	ASE+eQTL	Liver(Angus)	Multi-Trait	ENSBTAG00000004014	0	7	1	25	0.030303	0.0726257	NS Enrichment	FBLN2	22	58990282	59038424	fibulin 2 [Source:HGNC Symbol;Acc:HGNC:3601]
PooledAnalaysis	ASE+eQTL	Liver(Angus)	Multi-Trait	ENSBTAG00000004155	0	6	1	27	0.0294118	0.0462072	Significant Enrichment	SPATA20	19	36799923	36807919	Bos taurus spermatogenesis associated 20 (SPATA20), mRNA. [Source:RefSeq mRNA;Acc:NM_001083407]
PooledAnalaysis	ASE+eQTL	Liver(Angus)	Multi-Trait	ENSBTAG00000005052	1	11	1	9	0.0454545	0.892295	NS Impoverishment	GLP2R	19	29608715	29648238	glucagon-like peptide 2 receptor [Source:HGNC Symbol;Acc:HGNC:4325]
PooledAnalaysis	ASE+eQTL	Liver(Angus)	Multi-Trait	ENSBTAG00000005694	0	4	2	31	0.0540541	0.000949362	Significant Enrichment	TMED10	10	86770121	86802293	transmembrane emp24-like trafficking protein 10 (yeast) [Source:HGNC Symbol;Acc:HGNC:16998]
PooledAnalaysis	ASE+eQTL	Liver(Angus)	Multi-Trait	ENSBTAG00000005785	2	4	4	32	0.0952381	0.00133455	Significant Enrichment	DPY19L1	4	62384966	62477209	dpy-19-like 1 (C. elegans) [Source:HGNC Symbol;Acc:HGNC:22205]
PooledAnalaysis	ASE+eQTL	Liver(Angus)	Multi-Trait	ENSBTAG00000005791	0	3	1	56	0.0166667	0.000161146	Significant Enrichment	UROS	26	45635844	45660024	uroporphyrinogen III synthase [Source:HGNC Symbol;Acc:HGNC:12592]
PooledAnalaysis	ASE+eQTL	Liver(Angus)	Multi-Trait	ENSBTAG00000006525	0	4	1	21	0.0384615	0.0366199	Significant Enrichment	FDXR	19	57164031	57175524	Bos taurus ferredoxin reductase (FDXR), mRNA. [Source:RefSeq mRNA;Acc:NM_174691]
PooledAnalaysis	ASE+eQTL	Liver(Angus)	Multi-Trait	ENSBTAG00000007634	2	12	4	49	0.0597015	0.00998917	Significant Enrichment	HOOK3	27	37278344	37358417	hook microtubule-tethering protein 3 [Source:HGNC Symbol;Acc:HGNC:23576]
PooledAnalaysis	ASE+eQTL	Liver(Angus)	Multi-Trait	ENSBTAG00000007806	0	0	8	56	0.125	1.22125e-15	Significant Enrichment	MTPN	4	100550308	100626568	Bos taurus myotrophin (MTPN), mRNA. [Source:RefSeq mRNA;Acc:NM_203362]
PooledAnalaysis	ASE+eQTL	Liver(Angus)	Multi-Trait	ENSBTAG00000008118	0	7	2	17	0.0769231	0.0430715	Significant Enrichment	BXDC5	3	59792647	59809111	Bos taurus ribosome production factor 1 homolog (S. cerevisiae) (RPF1), mRNA. [Source:RefSeq mRNA;Acc:NM_001083417]
PooledAnalaysis	ASE+eQTL	Liver(Angus)	Multi-Trait	ENSBTAG00000009475	0	6	2	110	0.0169492	1.22948e-07	Significant Enrichment	PLXDC2	13	21595581	22015323	Bos taurus plexin domain containing 2 (PLXDC2), mRNA. [Source:RefSeq mRNA;Acc:NM_001077928]
PooledAnalaysis	ASE+eQTL	Liver(Angus)	Multi-Trait	ENSBTAG00000009646	1	6	1	19	0.037037	0.419449	NS Enrichment	ALDH7A1	7	28572141	28617279	Bos taurus aldehyde dehydrogenase 7 family, member A1 (ALDH7A1), mRNA. [Source:RefSeq mRNA;Acc:NM_001045969]
PooledAnalaysis	ASE+eQTL	Liver(Angus)	Multi-Trait	ENSBTAG00000012146	1	1	2	10	0.142857	0.0312176	Significant Enrichment	0	29	45938167	45941106	Bos taurus protein phosphatase 1, catalytic subunit, alpha isozyme (PPP1CA), mRNA. [Source:RefSeq mRNA;Acc:NM_001035316]
PooledAnalaysis	ASE+eQTL	Liver(Angus)	Multi-Trait	ENSBTAG00000012668	3	2	1	7	0.0769231	0.912637	NS Enrichment	0	25	36844019	36855872	Uncharacterized protein [Source:UniProtKB/TrEMBL;Acc:E1BAC6]
PooledAnalaysis	ASE+eQTL	Liver(Angus)	Multi-Trait	ENSBTAG00000013557	30	0	1	31	0.016129	0.313376	NS Enrichment	ERAP1	7	98582890	98618194	endoplasmic reticulum aminopeptidase 1 [Source:HGNC Symbol;Acc:HGNC:18173]
PooledAnalaysis	ASE+eQTL	Liver(Angus)	Multi-Trait	ENSBTAG00000013802	0	15	1	36	0.0192308	0.129865	NS Enrichment	DAB1	3	89639197	89699453	Dab, reelin signal transducer, homolog 1 (Drosophila) [Source:HGNC Symbol;Acc:HGNC:2661]
PooledAnalaysis	ASE+eQTL	Liver(Angus)	Multi-Trait	ENSBTAG00000014494	1	4	1	29	0.0285714	0.137155	NS Enrichment	RNASET2	9	103275249	103292877	Bos taurus ribonuclease T2 (RNASET2), mRNA. [Source:RefSeq mRNA;Acc:NM_001206337]
PooledAnalaysis	ASE+eQTL	Liver(Angus)	Multi-Trait	ENSBTAG00000014729	0	2	1	13	0.0625	0.0315603	Significant Enrichment	MRPL51	5	104273438	104276752	Bos taurus mitochondrial ribosomal protein L51 (MRPL51), mRNA. [Source:RefSeq mRNA;Acc:NM_001101088]
PooledAnalaysis	ASE+eQTL	Liver(Angus)	Multi-Trait	ENSBTAG00000015677	0	39	1	7	0.0212766	0.672403	NS Enrichment	KARS	18	2962722	2976537	lysyl-tRNA synthetase [Source:HGNC Symbol;Acc:HGNC:6215]
PooledAnalaysis	ASE+eQTL	Liver(Angus)	Multi-Trait	ENSBTAG00000016208	0	25	1	6	0.03125	0.625499	NS Enrichment	TGM2	13	67663138	67697607	Bos taurus transglutaminase 2 (C polypeptide, protein-glutamine-gamma-glutamyltransferase) (TGM2), mRNA. [Source:RefSeq mRNA;Acc:NM_177507]
PooledAnalaysis	ASE+eQTL	Liver(Angus)	Multi-Trait	ENSBTAG00000017602	0	6	1	18	0.04	0.101707	NS Enrichment	TMEM45B	29	36619711	36645779	Bos taurus transmembrane protein 45B (TMEM45B), mRNA. [Source:RefSeq mRNA;Acc:NM_001034375]
PooledAnalaysis	ASE+eQTL	Liver(Angus)	Multi-Trait	ENSBTAG00000018082	0	11	1	1	0.0769231	0.763824	NS Enrichment	QPRT	25	26747355	26762056	Bos taurus quinolinate phosphoribosyltransferase (QPRT), mRNA. [Source:RefSeq mRNA;Acc:NM_001035446]
PooledAnalaysis	ASE+eQTL	Liver(Angus)	Multi-Trait	ENSBTAG00000018220	0	11	1	44	0.0178571	0.0533369	NS Enrichment	RGSL1	16	65028277	65085110	regulator of G-protein signaling like 1 [Source:HGNC Symbol;Acc:HGNC:18636]
PooledAnalaysis	ASE+eQTL	Liver(Angus)	Multi-Trait	ENSBTAG00000018784	0	9	1	5	0.0666667	0.464214	NS Enrichment	CTSZ	13	57889707	57899205	cathepsin Z [Source:HGNC Symbol;Acc:HGNC:2547]
PooledAnalaysis	ASE+eQTL	Liver(Angus)	Multi-Trait	ENSBTAG00000018872	0	1	1	18	0.05	0.0020844	Significant Enrichment	F12	7	40258129	40266423	coagulation factor XII (Hageman factor) [Source:HGNC Symbol;Acc:HGNC:3530]
PooledAnalaysis	ASE+eQTL	Liver(Angus)	Multi-Trait	ENSBTAG00000019026	0	14	1	5	0.05	0.553617	NS Enrichment	EXTL2	3	42560283	42578055	exostosin-like glycosyltransferase 2 [Source:HGNC Symbol;Acc:HGNC:3516]
PooledAnalaysis	ASE+eQTL	Liver(Angus)	Multi-Trait	ENSBTAG00000020313	0	9	2	41	0.0384615	0.00536315	Significant Enrichment	FNBP1	11	100289059	100374967	Bos taurus formin binding protein 1 (FNBP1), mRNA. [Source:RefSeq mRNA;Acc:NM_001206712]
PooledAnalaysis	ASE+eQTL	Liver(Angus)	Multi-Trait	ENSBTAG00000021245	2	4	1	27	0.0294118	0.340062	NS Enrichment	SPRY1	17	34749102	34753222	Bos taurus sprouty homolog 1, antagonist of FGF signaling (Drosophila) (SPRY1), mRNA. [Source:RefSeq mRNA;Acc:NM_001099366]
PooledAnalaysis	ASE+eQTL	Liver(Angus)	Multi-Trait	ENSBTAG00000021874	0	27	1	10	0.0263158	0.544756	NS Enrichment	KIF14	16	81131945	81182350	kinesin family member 14 [Source:HGNC Symbol;Acc:HGNC:19181]
PooledAnalaysis	ASE+eQTL	Liver(Angus)	Multi-Trait	ENSBTAG00000025005	1	3	1	11	0.0625	0.382733	NS Enrichment	METTL7A	5	29161683	29172757	Bos taurus methyltransferase like 7A (METTL7A), mRNA. [Source:RefSeq mRNA;Acc:NM_001035439]
PooledAnalaysis	ASE+eQTL	Liver(Angus)	Multi-Trait	ENSBTAG00000026283	10	0	6	19	0.171429	0.00336322	Significant Enrichment	ASPH	14	28700905	28888284	Bos taurus aspartate beta-hydroxylase (ASPH), mRNA. [Source:RefSeq mRNA;Acc:NM_174757]
PooledAnalaysis	ASE+eQTL	Liver(Angus)	Multi-Trait	ENSBTAG00000030592	0	6	2	12	0.1	0.0678892	NS Enrichment	UBL5	1	154150028	154150249	Bos taurus ubiquitin-like 5 (UBL5), mRNA. [Source:RefSeq mRNA;Acc:NM_001037710]
PooledAnalaysis	ASE+eQTL	Liver(Angus)	Multi-Trait	ENSBTAG00000033010	2	0	1	52	0.0181818	2.64913e-05	Significant Enrichment	TTC27	11	15207843	15381634	tetratricopeptide repeat domain 27 [Source:HGNC Symbol;Acc:HGNC:25986]
PooledAnalaysis	ASE+eQTL	Liver(Angus)	Multi-Trait	ENSBTAG00000035286	1	5	1	42	0.0204082	0.0962866	NS Enrichment	CMC1	22	2685120	2763664	Bos taurus COX assembly mitochondrial protein homolog (S. cerevisiae) (CMC1), mRNA. [Source:RefSeq mRNA;Acc:NM_001076548]
PooledAnalaysis	ASE+eQTL	Liver(Angus)	Multi-Trait	ENSBTAG00000047103	8	14	2	11	0.0571429	0.053435	NS Impoverishment	IDNK	8	78188626	78204330	idnK, gluconokinase homolog (E. coli) [Source:HGNC Symbol;Acc:HGNC:31367]
MetaAnalaysis	ASE+eQTL	Liver(Angus)	CIMF	ENSBTAG00000003892	0	9	2	17	0.0714286	0.0680819	NS Enrichment	0	23	32463210	32520458	Uncharacterized protein [Source:UniProtKB/TrEMBL;Acc:F1MD44]
MetaAnalaysis	ASE+eQTL	Liver(Angus)	CIMF	ENSBTAG00000017942	3	0	1	9	0.0769231	0.118465	NS Enrichment	CRTC2	3	16535366	16544863	Bos taurus CREB regulated transcription coactivator 2 (CRTC2), mRNA. [Source:RefSeq mRNA;Acc:NM_001076250]
MetaAnalaysis	ASE+eQTL	Liver(Angus)	CIMF	ENSBTAG00000018220	0	10	2	44	0.0357143	0.00582087	Significant Enrichment	RGSL1	16	65028277	65085110	regulator of G-protein signaling like 1 [Source:HGNC Symbol;Acc:HGNC:18636]
MetaAnalaysis	ASE+eQTL	Liver(Angus)	CIMF	ENSBTAG00000020035	0	2	2	28	0.0625	0.000111378	Significant Enrichment	RCAN1	1	351708	362907	Bos taurus regulator of calcineurin 1 (RCAN1), mRNA. [Source:RefSeq mRNA;Acc:NM_001034679]
MetaAnalaysis	ASE+eQTL	Liver(Angus)	CMARB	ENSBTAG00000006937	3	1	2	40	0.0434783	0.00132078	Significant Enrichment	ABCA10	19	61959366	62008054	ATP-binding cassette, sub-family A (ABC1), member 10 [Source:HGNC Symbol;Acc:HGNC:30]
MetaAnalaysis	ASE+eQTL	Liver(Angus)	CMARB	ENSBTAG00000014465	0	0	1	20	0.047619	4.59283e-06	Significant Enrichment	SERPINE1	25	36198560	36206859	Bos taurus serpin peptidase inhibitor, clade E (nexin, plasminogen activator inhibitor type 1), member 1 (SERPINE1), mRNA. [Source:RefSeq mRNA;Acc:NM_174137]
MetaAnalaysis	ASE+eQTL	Liver(Angus)	CRBY	ENSBTAG00000013717	0	2	2	13	0.117647	0.0066444	Significant Enrichment	PRAP1	26	25881752	25885322	proline-rich acidic protein 1 [Source:HGNC Symbol;Acc:HGNC:23304]
MetaAnalaysis	ASE+eQTL	Liver(Angus)	CRBY	ENSBTAG00000014494	2	2	2	29	0.0571429	0.00998474	Significant Enrichment	RNASET2	9	103275249	103292877	Bos taurus ribonuclease T2 (RNASET2), mRNA. [Source:RefSeq mRNA;Acc:NM_001206337]
MetaAnalaysis	ASE+eQTL	Liver(Angus)	CRIB	ENSBTAG00000003629	1	14	2	26	0.0465116	0.273769	NS Enrichment	ASPA	19	24825866	24847108	aspartoacylase [Source:HGNC Symbol;Acc:HGNC:756]
MetaAnalaysis	ASE+eQTL	Liver(Angus)	CRIB	ENSBTAG00000005052	0	10	2	10	0.0909091	0.175734	NS Enrichment	GLP2R	19	29608715	29648238	glucagon-like peptide 2 receptor [Source:HGNC Symbol;Acc:HGNC:4325]
MetaAnalaysis	ASE+eQTL	Liver(Angus)	CRIB	ENSBTAG00000008110	0	0	1	14	0.0666667	0.000107511	Significant Enrichment	IFT20	19	20372730	20379655	Bos taurus intraflagellar transport 20 homolog (Chlamydomonas) (IFT20), mRNA. [Source:RefSeq mRNA;Acc:NM_001013603]
MetaAnalaysis	ASE+eQTL	Liver(Angus)	CRIB	ENSBTAG00000009475	0	7	1	110	0.00847458	0.000196159	Significant Enrichment	PLXDC2	13	21595581	22015323	Bos taurus plexin domain containing 2 (PLXDC2), mRNA. [Source:RefSeq mRNA;Acc:NM_001077928]
MetaAnalaysis	ASE+eQTL	Liver(Angus)	CRIB	ENSBTAG00000014177	4	10	6	58	0.0769231	0.000926381	Significant Enrichment	C6	20	33328558	33405555	complement component 6 [Source:HGNC Symbol;Acc:HGNC:1339]
MetaAnalaysis	ASE+eQTL	Liver(Angus)	CRIB	ENSBTAG00000017426	1	8	1	46	0.0178571	0.183373	NS Enrichment	PDCD6IP	22	8092171	8160760	programmed cell death 6 interacting protein [Source:HGNC Symbol;Acc:HGNC:8766]
MetaAnalaysis	ASE+eQTL	Liver(Angus)	CRIB	ENSBTAG00000026376	9	0	2	5	0.125	0.308063	NS Enrichment	SNN	25	10417665	10425321	Bos taurus stannin (SNN), mRNA. [Source:RefSeq mRNA;Acc:NM_001113722]
MetaAnalaysis	ASE+eQTL	Liver(Angus)	E_IGF	ENSBTAG00000004287	7	1	1	56	0.0153846	0.099331	NS Enrichment	EVC	6	105171716	105275204	Ellis van Creveld protein [Source:HGNC Symbol;Acc:HGNC:3497]
MetaAnalaysis	ASE+eQTL	Liver(Angus)	E_IGF	ENSBTAG00000006978	0	6	1	62	0.0144928	0.00271848	Significant Enrichment	HSD17B4	7	35662599	35763653	Bos taurus hydroxysteroid (17-beta) dehydrogenase 4 (HSD17B4), mRNA. [Source:RefSeq mRNA;Acc:NM_001007809]
MetaAnalaysis	ASE+eQTL	Liver(Angus)	E_IGF	ENSBTAG00000009876	0	9	10	10	0.344828	0.00459266	Significant Enrichment	C4BPA	16	4785229	4831852	Bos taurus complement component 4 binding protein, alpha (C4BPA), mRNA. [Source:RefSeq mRNA;Acc:NM_174252]
MetaAnalaysis	ASE+eQTL	Liver(Angus)	E_IGF	ENSBTAG00000013802	0	14	2	36	0.0384615	0.0305157	Significant Enrichment	DAB1	3	89639197	89699453	Dab, reelin signal transducer, homolog 1 (Drosophila) [Source:HGNC Symbol;Acc:HGNC:2661]
MetaAnalaysis	ASE+eQTL	Liver(Angus)	E_IGF	ENSBTAG00000016275	0	36	1	29	0.0151515	0.372339	NS Enrichment	AMDHD1	5	60598348	60613063	Bos taurus amidohydrolase domain containing 1 (AMDHD1), mRNA. [Source:RefSeq mRNA;Acc:NM_001098872]
MetaAnalaysis	ASE+eQTL	Liver(Angus)	E_IGF	ENSBTAG00000016276	0	2	1	61	0.015625	5.49622e-06	Significant Enrichment	HAL	5	60618663	60641990	Bos taurus histidine ammonia-lyase (HAL), mRNA. [Source:RefSeq mRNA;Acc:NM_001105440]
MetaAnalaysis	ASE+eQTL	Liver(Angus)	E_IGF	ENSBTAG00000017714	0	13	10	3	0.384615	0.145428	NS Enrichment	C4BPB	16	4765914	4777167	complement component 4 binding protein, beta [Source:HGNC Symbol;Acc:HGNC:1328]
MetaAnalaysis	ASE+eQTL	Liver(Angus)	E_IGF	ENSBTAG00000017907	0	0	1	27	0.0357143	1.21315e-07	Significant Enrichment	COG3	12	15631826	15690756	conserved oligomeric Golgi complex subunit 3 [Source:RefSeq peptide;Acc:NP_001193466]
MetaAnalaysis	ASE+eQTL	Liver(Angus)	FI_ADG	ENSBTAG00000004815	0	17	8	27	0.153846	0.00139612	Significant Enrichment	0	7	41790990	41806340	Uncharacterized protein [Source:UniProtKB/TrEMBL;Acc:E1B821]
MetaAnalaysis	ASE+eQTL	Liver(Angus)	FI_ADG	ENSBTAG00000007946	0	38	1	13	0.0192308	0.559905	NS Enrichment	PIPOX	19	20964785	20978420	Bos taurus pipecolic acid oxidase (PIPOX), mRNA. [Source:RefSeq mRNA;Acc:NM_001014878]
MetaAnalaysis	ASE+eQTL	Liver(Angus)	FI_ADG	ENSBTAG00000015727	0	14	8	23	0.177778	0.0014259	Significant Enrichment	IFI47	7	41823772	41840054	Bos taurus interferon gamma inducible protein 47 (IFI47), mRNA. [Source:RefSeq mRNA;Acc:NM_001034545]
MetaAnalaysis	ASE+eQTL	Liver(Angus)	FI_ADG	ENSBTAG00000016208	0	22	2	8	0.0625	0.399075	NS Enrichment	TGM2	13	67663138	67697607	Bos taurus transglutaminase 2 (C polypeptide, protein-glutamine-gamma-glutamyltransferase) (TGM2), mRNA. [Source:RefSeq mRNA;Acc:NM_177507]
MetaAnalaysis	ASE+eQTL	Liver(Angus)	FI_MIDWT	ENSBTAG00000032831	1	8	1	7	0.0588235	0.929308	NS Impoverishment	MRPL33	14	42647473	42647670	Bos taurus mitochondrial ribosomal protein L33 (MRPL33), mRNA. [Source:RefSeq mRNA;Acc:NM_001113308]
MetaAnalaysis	ASE+eQTL	Liver(Angus)	FI_NFI	ENSBTAG00000012208	0	1	2	4	0.285714	0.0533369	NS Enrichment	0	23	27689369	27692407	Uncharacterized protein [Source:UniProtKB/TrEMBL;Acc:F1MZQ5]
MetaAnalaysis	ASE+eQTL	Liver(Angus)	FI_NFI	ENSBTAG00000016063	0	1	1	85	0.0114943	5.49027e-11	Significant Enrichment	DNER	2	118194131	118436930	delta/notch-like EGF repeat containing [Source:HGNC Symbol;Acc:HGNC:24456]
MetaAnalaysis	ASE+eQTL	Liver(Angus)	FI_NFI	ENSBTAG00000016542	0	23	1	24	0.0208333	0.312216	NS Enrichment	LAMB3	16	75567714	75610920	laminin, beta 3 [Source:HGNC Symbol;Acc:HGNC:6490]
MetaAnalaysis	ASE+eQTL	Liver(Angus)	FI_NFI	ENSBTAG00000018578	2	0	1	11	0.0714286	0.0469071	Significant Enrichment	LOXL3	11	10071901	10089833	lysyl oxidase-like 3 [Source:HGNC Symbol;Acc:HGNC:13869]
MetaAnalaysis	ASE+eQTL	Liver(Angus)	FI_NFI	ENSBTAG00000018784	0	6	4	5	0.266667	0.0986476	NS Enrichment	CTSZ	13	57889707	57899205	cathepsin Z [Source:HGNC Symbol;Acc:HGNC:2547]
MetaAnalaysis	ASE+eQTL	Liver(Angus)	FI_NFI	ENSBTAG00000034154	0	23	1	122	0.00684932	0.0236736	Significant Enrichment	AGMO	4	23499626	23891236	alkylglycerol monooxygenase [Source:HGNC Symbol;Acc:HGNC:33784]
MetaAnalaysis	ASE+eQTL	Liver(Angus)	FI_NFI	ENSBTAG00000047103	0	13	2	20	0.0571429	0.0926173	NS Enrichment	IDNK	8	78188626	78204330	idnK, gluconokinase homolog (E. coli) [Source:HGNC Symbol;Acc:HGNC:31367]
MetaAnalaysis	ASE+eQTL	Liver(Angus)	MQLDPF	ENSBTAG00000000599	0	7	25	39	0.352113	6.99851e-12	Significant Enrichment	CCNI	6	93633306	93672214	Bos taurus cyclin I (CCNI), mRNA. [Source:RefSeq mRNA;Acc:NM_001083373]
MetaAnalaysis	ASE+eQTL	Liver(Angus)	MQLDPF	ENSBTAG00000002214	0	9	1	21	0.0322581	0.140726	NS Enrichment	TAT	18	39571695	39629597	tyrosine aminotransferase [Source:HGNC Symbol;Acc:HGNC:11573]
MetaAnalaysis	ASE+eQTL	Liver(Angus)	MQLDPF	ENSBTAG00000004413	2	1	3	40	0.0652174	1.61417e-05	Significant Enrichment	RHOBTB3	7	97345764	97436844	Rho-related BTB domain containing 3 [Source:HGNC Symbol;Acc:HGNC:18757]
MetaAnalaysis	ASE+eQTL	Liver(Angus)	MQLDPF	ENSBTAG00000021874	0	20	8	10	0.210526	0.0571216	NS Enrichment	KIF14	16	81131945	81182350	kinesin family member 14 [Source:HGNC Symbol;Acc:HGNC:19181]
MetaAnalaysis	ASE+eQTL	Liver(Angus)	MQLDPF	ENSBTAG00000046540	2	6	1	13	0.0454545	0.951655	NS Enrichment	SERPINA3-1	21	59822520	59830426	Bos taurus serpin peptidase inhibitor, clade A (alpha-1 antiproteinase, antitrypsin), member 3 (SERPINA3-1), mRNA. [Source:RefSeq mRNA;Acc:NM_174768]
MetaAnalaysis	ASE+eQTL	Liver(Angus)	M_SEMA	ENSBTAG00000021911	12	2	1	294	0.00323625	0.0115616	Significant Enrichment	PTPRG	22	39175038	40360572	Bos taurus protein tyrosine phosphatase, receptor type, G (PTPRG), mRNA. [Source:RefSeq mRNA;Acc:NM_001076228]
MetaAnalaysis	ASE+eQTL	Liver(Angus)	PW_LWT	ENSBTAG00000008505	0	23	1	33	0.0175439	0.236798	NS Enrichment	APOB	11	77953380	78040118	apolipoprotein B [Source:HGNC Symbol;Acc:HGNC:603]
MetaAnalaysis	ASE+eQTL	Liver(Angus)	PW_LWT	ENSBTAG00000018563	0	8	4	11	0.173913	0.0351351	Significant Enrichment	SFRP2	17	3829564	3838136	Bos taurus secreted frizzled-related protein 2 (SFRP2), mRNA. [Source:RefSeq mRNA;Acc:NM_001034393]
MetaAnalaysis	ASE+eQTL	Liver(Angus)	PW_LWT	ENSBTAG00000020035	0	2	2	28	0.0625	0.000111378	Significant Enrichment	RCAN1	1	351708	362907	Bos taurus regulator of calcineurin 1 (RCAN1), mRNA. [Source:RefSeq mRNA;Acc:NM_001034679]
MetaAnalaysis	ASE+eQTL	Liver(Angus)	PW_LWT	ENSBTAG00000038461	0	5	1	48	0.0185185	0.00430388	Significant Enrichment	0	5	101210292	101266954	Uncharacterized protein [Source:UniProtKB/TrEMBL;Acc:F1MI18]
MetaAnalaysis	ASE+eQTL	Liver(Angus)	PW_IGF	ENSBTAG00000021263	0	1	1	45	0.0212766	1.6292e-06	Significant Enrichment	CYP4V2	27	15306993	15323391	cytochrome P450, family 4, subfamily V, polypeptide 2 [Source:HGNC Symbol;Acc:HGNC:23198]
MetaAnalaysis	ASE+eQTL	Liver(Angus)	PW_IGF	ENSBTAG00000035064	0	20	4	13	0.108108	0.119087	NS Enrichment	C4H7orf57	4	7576863	7605503	Bos taurus chromosome 4 open reading frame, human C7orf57 (C4H7orf57), mRNA. [Source:RefSeq mRNA;Acc:NM_001079785]
MetaAnalaysis	ASE+eQTL	Liver(Angus)	E_HIP	ENSBTAG00000003352	0	3	1	9	0.0769231	0.118465	NS Enrichment	0	23	25423551	25424597	0
MetaAnalaysis	ASE+eQTL	Liver(Angus)	E_HIP	ENSBTAG00000004277	0	0	1	81	0.0121951	0	Significant Enrichment	EVC2	6	105291556	105452049	limbin [Source:RefSeq peptide;Acc:NP_776352]
MetaAnalaysis	ASE+eQTL	Liver(Angus)	E_HIP	ENSBTAG00000014835	0	0	1	39	0.025	2.53963e-10	Significant Enrichment	SPARC	7	64878194	64900828	Bos taurus secreted protein, acidic, cysteine-rich (osteonectin) (SPARC), mRNA. [Source:RefSeq mRNA;Acc:NM_174464]
MetaAnalaysis	ASE+eQTL	Liver(Angus)	E_HIP	ENSBTAG00000015727	3	21	1	20	0.0222222	0.316667	NS Impoverishment	IFI47	7	41823772	41840054	Bos taurus interferon gamma inducible protein 47 (IFI47), mRNA. [Source:RefSeq mRNA;Acc:NM_001034545]
MetaAnalaysis	ASE+eQTL	Liver(Angus)	X_HIP	ENSBTAG00000015976	0	0	1	39	0.025	2.53963e-10	Significant Enrichment	PHF12	19	20835680	20875590	PHD finger protein 12 [Source:HGNC Symbol;Acc:HGNC:20816]
MetaAnalaysis	ASE+eQTL	Liver(Angus)	X_HIP	ENSBTAG00000016060	0	5	1	8	0.0714286	0.230804	NS Enrichment	CREM	13	18496784	18563503	Bos taurus cAMP responsive element modulator (CREM), mRNA. [Source:RefSeq mRNA;Acc:NM_001034710]
MetaAnalaysis	ASE+eQTL	Liver(Angus)	X_HIP	ENSBTAG00000017294	0	2	2	20	0.0833333	0.000956935	Significant Enrichment	AGP	8	105216969	105220438	Bos taurus orosomucoid 1 (ORM1), mRNA. [Source:RefSeq mRNA;Acc:NM_001040502]
MetaAnalaysis	ASE+eQTL	Liver(Angus)	X_LWT	ENSBTAG00000008340	12	4	4	17	0.108108	0.663033	NS Enrichment	ATOX1	7	64945749	64961110	Bos taurus ATX1 antioxidant protein 1 homolog (yeast) (ATOX1), mRNA. [Source:RefSeq mRNA;Acc:NM_001130758]
MetaAnalaysis	ASE+eQTL	Liver(Angus)	X_LWT	ENSBTAG00000009786	2	1	3	31	0.0810811	0.000139608	Significant Enrichment	SCIN	4	20153135	20233615	scinderin [Source:HGNC Symbol;Acc:HGNC:21695]
MetaAnalaysis	ASE+eQTL	Liver(Angus)	X_LWT	ENSBTAG00000014835	9	0	1	30	0.025	0.0794106	NS Enrichment	SPARC	7	64878194	64900828	Bos taurus secreted protein, acidic, cysteine-rich (osteonectin) (SPARC), mRNA. [Source:RefSeq mRNA;Acc:NM_174464]
MetaAnalaysis	ASE+eQTL	Liver(Angus)	X_LWT	ENSBTAG00000026666	0	10	2	10	0.0909091	0.175734	NS Enrichment	MGC137014	5	72077086	72082472	Bos taurus protein HP-20 homolog (MGC137014), mRNA. [Source:RefSeq mRNA;Acc:NM_001046584]
MetaAnalaysis	ASE+eQTL	Liver(Angus)	X_LWT	ENSBTAG00000039686	0	0	1	35	0.0277778	1.97318e-09	Significant Enrichment	ACOT11	3	92260763	92309036	Bos taurus acyl-CoA thioesterase 11 (ACOT11), mRNA. [Source:RefSeq mRNA;Acc:NM_001103275]
MetaAnalaysis	ASE+eQTL	Liver(Angus)	X_SEMA	ENSBTAG00000010995	0	5	2	16	0.0869565	0.0252479	Significant Enrichment	CINP	21	68789514	68803852	Bos taurus cyclin-dependent kinase 2 interacting protein (CINP), mRNA. [Source:RefSeq mRNA;Acc:NM_001099125]
MetaAnalaysis	ASE+eQTL	Liver(Angus)	X_SEMA	ENSBTAG00000021357	4	1	1	16	0.0454545	0.334405	NS Enrichment	ZNF518A	26	17367945	17372393	zinc finger protein 518A [Source:HGNC Symbol;Acc:HGNC:29009]
MetaAnalaysis	ASE+eQTL	Liver(Angus)	X_SEMA	ENSBTAG00000038617	0	31	7	12	0.14	0.108882	NS Enrichment	SH3D21	3	110121046	110134882	SH3 domain containing 21 [Source:HGNC Symbol;Acc:HGNC:26236]
MetaAnalaysis	ASE+eQTL	Liver(Angus)	X_SP8	ENSBTAG00000004155	0	0	7	27	0.205882	5.51121e-09	Significant Enrichment	SPATA20	19	36799923	36807919	Bos taurus spermatogenesis associated 20 (SPATA20), mRNA. [Source:RefSeq mRNA;Acc:NM_001083407]
MetaAnalaysis	ASE+eQTL	Liver(Angus)	X_SP8	ENSBTAG00000015591	0	0	3	33	0.0833333	1.97318e-09	Significant Enrichment	SQSTM1	7	1334566	1346051	Bos taurus sequestosome 1 (SQSTM1), mRNA. [Source:RefSeq mRNA;Acc:NM_176641]
MetaAnalaysis	ASE+eQTL	Liver(Angus)	X_SP8	ENSBTAG00000034077	0	3	4	3	0.4	0.0909689	NS Enrichment	ASIP	13	64234645	64239783	Bos taurus agouti signaling protein (ASIP), mRNA. [Source:RefSeq mRNA;Acc:NM_206843]
MetaAnalaysis	ASE+eQTL	Liver(Angus)	X_SRIB	ENSBTAG00000004769	0	17	1	19	0.027027	0.297609	NS Enrichment	NEIL2	8	7462367	7472786	Bos taurus nei endonuclease VIII-like 2 (E. coli) (NEIL2), mRNA. [Source:RefSeq mRNA;Acc:NM_001013003]
MetaAnalaysis	ASE+eQTL	Liver(Angus)	X_SRIB	ENSBTAG00000034077	0	4	3	3	0.3	0.175334	NS Enrichment	ASIP	13	64234645	64239783	Bos taurus agouti signaling protein (ASIP), mRNA. [Source:RefSeq mRNA;Acc:NM_206843]
MetaAnalaysis	ASE+eQTL	Liver(Angus)	X_SRIB	ENSBTAG00000039643	0	2	1	1	0.25	0.504985	NS Enrichment	0	13	43789469	43801042	Bos taurus dihydrodiol dehydrogenase 3 (LOC785762), mRNA. [Source:RefSeq mRNA;Acc:NM_001166225]
MetaAnalaysis	ASE+eQTL	Liver(Angus)	Multi-Trait	ENSBTAG00000001325	3	4	4	24	0.114286	0.0157253	Significant Enrichment	UPB1	17	73500519	73527334	Bos taurus ureidopropionase, beta (UPB1), mRNA. [Source:RefSeq mRNA;Acc:NM_001101050]
MetaAnalaysis	ASE+eQTL	Liver(Angus)	Multi-Trait	ENSBTAG00000002590	0	3	4	3	0.4	0.0909689	NS Enrichment	EXOSC10	16	43403640	43426116	Bos taurus exosome component 10 (EXOSC10), mRNA. [Source:RefSeq mRNA;Acc:NM_001102186]
MetaAnalaysis	ASE+eQTL	Liver(Angus)	Multi-Trait	ENSBTAG00000002902	1	9	5	16	0.16129	0.0364198	Significant Enrichment	ANO6	5	35059697	35150452	anoctamin 6 [Source:HGNC Symbol;Acc:HGNC:25240]
MetaAnalaysis	ASE+eQTL	Liver(Angus)	Multi-Trait	ENSBTAG00000003749	18	4	1	17	0.025	0.18804	NS Impoverishment	KCNMB4	5	43266425	43347032	Bos taurus potassium large conductance calcium-activated channel, subfamily M, beta member 4 (KCNMB4), mRNA. [Source:RefSeq mRNA;Acc:NM_001192523]
MetaAnalaysis	ASE+eQTL	Liver(Angus)	Multi-Trait	ENSBTAG00000003774	0	5	1	61	0.0149254	0.00131546	Significant Enrichment	C8A	3	89797014	89869019	Bos taurus complement component 8, alpha polypeptide (C8A), mRNA. [Source:RefSeq mRNA;Acc:NM_001046285]
MetaAnalaysis	ASE+eQTL	Liver(Angus)	Multi-Trait	ENSBTAG00000004155	0	6	1	27	0.0294118	0.0462072	Significant Enrichment	SPATA20	19	36799923	36807919	Bos taurus spermatogenesis associated 20 (SPATA20), mRNA. [Source:RefSeq mRNA;Acc:NM_001083407]
MetaAnalaysis	ASE+eQTL	Liver(Angus)	Multi-Trait	ENSBTAG00000004278	12	25	3	25	0.0461538	0.0395977	Significant Impoverishment	APMAP	13	42963404	43023221	Bos taurus adipocyte plasma membrane associated protein (APMAP), mRNA. [Source:RefSeq mRNA;Acc:NM_001035413]
MetaAnalaysis	ASE+eQTL	Liver(Angus)	Multi-Trait	ENSBTAG00000005052	1	11	1	9	0.0454545	0.892295	NS Impoverishment	GLP2R	19	29608715	29648238	glucagon-like peptide 2 receptor [Source:HGNC Symbol;Acc:HGNC:4325]
MetaAnalaysis	ASE+eQTL	Liver(Angus)	Multi-Trait	ENSBTAG00000005694	0	4	2	31	0.0540541	0.000949362	Significant Enrichment	TMED10	10	86770121	86802293	transmembrane emp24-like trafficking protein 10 (yeast) [Source:HGNC Symbol;Acc:HGNC:16998]
MetaAnalaysis	ASE+eQTL	Liver(Angus)	Multi-Trait	ENSBTAG00000005725	0	45	1	17	0.015873	0.540007	NS Enrichment	IDO2	27	34707901	34774452	indoleamine 2,3-dioxygenase 2 [Source:HGNC Symbol;Acc:HGNC:27269]
MetaAnalaysis	ASE+eQTL	Liver(Angus)	Multi-Trait	ENSBTAG00000005785	5	2	1	34	0.0238095	0.327877	NS Enrichment	DPY19L1	4	62384966	62477209	dpy-19-like 1 (C. elegans) [Source:HGNC Symbol;Acc:HGNC:22205]
MetaAnalaysis	ASE+eQTL	Liver(Angus)	Multi-Trait	ENSBTAG00000005791	0	3	1	56	0.0166667	0.000161146	Significant Enrichment	UROS	26	45635844	45660024	uroporphyrinogen III synthase [Source:HGNC Symbol;Acc:HGNC:12592]
MetaAnalaysis	ASE+eQTL	Liver(Angus)	Multi-Trait	ENSBTAG00000006525	0	4	1	21	0.0384615	0.0366199	Significant Enrichment	FDXR	19	57164031	57175524	Bos taurus ferredoxin reductase (FDXR), mRNA. [Source:RefSeq mRNA;Acc:NM_174691]
MetaAnalaysis	ASE+eQTL	Liver(Angus)	Multi-Trait	ENSBTAG00000006707	2	3	1	33	0.025641	0.170294	NS Enrichment	ACSL5	26	33184653	33234956	Bos taurus acyl-CoA synthetase long-chain family member 5 (ACSL5), mRNA. [Source:RefSeq mRNA;Acc:NM_001075650]
MetaAnalaysis	ASE+eQTL	Liver(Angus)	Multi-Trait	ENSBTAG00000007634	2	20	4	41	0.0597015	0.0986364	NS Enrichment	HOOK3	27	37278344	37358417	hook microtubule-tethering protein 3 [Source:HGNC Symbol;Acc:HGNC:23576]
MetaAnalaysis	ASE+eQTL	Liver(Angus)	Multi-Trait	ENSBTAG00000008118	0	7	2	17	0.0769231	0.0430715	Significant Enrichment	BXDC5	3	59792647	59809111	Bos taurus ribosome production factor 1 homolog (S. cerevisiae) (RPF1), mRNA. [Source:RefSeq mRNA;Acc:NM_001083417]
MetaAnalaysis	ASE+eQTL	Liver(Angus)	Multi-Trait	ENSBTAG00000009475	0	6	2	110	0.0169492	1.22948e-07	Significant Enrichment	PLXDC2	13	21595581	22015323	Bos taurus plexin domain containing 2 (PLXDC2), mRNA. [Source:RefSeq mRNA;Acc:NM_001077928]
MetaAnalaysis	ASE+eQTL	Liver(Angus)	Multi-Trait	ENSBTAG00000012146	1	1	2	10	0.142857	0.0312176	Significant Enrichment	0	29	45938167	45941106	Bos taurus protein phosphatase 1, catalytic subunit, alpha isozyme (PPP1CA), mRNA. [Source:RefSeq mRNA;Acc:NM_001035316]
MetaAnalaysis	ASE+eQTL	Liver(Angus)	Multi-Trait	ENSBTAG00000012668	3	2	1	7	0.0769231	0.912637	NS Enrichment	0	25	36844019	36855872	Uncharacterized protein [Source:UniProtKB/TrEMBL;Acc:E1BAC6]
MetaAnalaysis	ASE+eQTL	Liver(Angus)	Multi-Trait	ENSBTAG00000013557	30	0	1	31	0.016129	0.313376	NS Enrichment	ERAP1	7	98582890	98618194	endoplasmic reticulum aminopeptidase 1 [Source:HGNC Symbol;Acc:HGNC:18173]
MetaAnalaysis	ASE+eQTL	Liver(Angus)	Multi-Trait	ENSBTAG00000013802	0	15	1	36	0.0192308	0.129865	NS Enrichment	DAB1	3	89639197	89699453	Dab, reelin signal transducer, homolog 1 (Drosophila) [Source:HGNC Symbol;Acc:HGNC:2661]
MetaAnalaysis	ASE+eQTL	Liver(Angus)	Multi-Trait	ENSBTAG00000014494	1	3	1	30	0.0285714	0.0774475	NS Enrichment	RNASET2	9	103275249	103292877	Bos taurus ribonuclease T2 (RNASET2), mRNA. [Source:RefSeq mRNA;Acc:NM_001206337]
MetaAnalaysis	ASE+eQTL	Liver(Angus)	Multi-Trait	ENSBTAG00000015083	0	3	1	42	0.0217391	0.00105223	Significant Enrichment	FBXO9	23	25030303	25051787	Bos taurus F-box protein 9 (FBXO9), mRNA. [Source:RefSeq mRNA;Acc:NM_001034412]
MetaAnalaysis	ASE+eQTL	Liver(Angus)	Multi-Trait	ENSBTAG00000015677	0	40	1	6	0.0212766	0.698992	NS Enrichment	KARS	18	2962722	2976537	lysyl-tRNA synthetase [Source:HGNC Symbol;Acc:HGNC:6215]
MetaAnalaysis	ASE+eQTL	Liver(Angus)	Multi-Trait	ENSBTAG00000016208	0	23	1	8	0.03125	0.55748	NS Enrichment	TGM2	13	67663138	67697607	Bos taurus transglutaminase 2 (C polypeptide, protein-glutamine-gamma-glutamyltransferase) (TGM2), mRNA. [Source:RefSeq mRNA;Acc:NM_177507]
MetaAnalaysis	ASE+eQTL	Liver(Angus)	Multi-Trait	ENSBTAG00000017602	0	9	1	15	0.04	0.2113	NS Enrichment	TMEM45B	29	36619711	36645779	Bos taurus transmembrane protein 45B (TMEM45B), mRNA. [Source:RefSeq mRNA;Acc:NM_001034375]
MetaAnalaysis	ASE+eQTL	Liver(Angus)	Multi-Trait	ENSBTAG00000018220	0	11	1	44	0.0178571	0.0533369	NS Enrichment	RGSL1	16	65028277	65085110	regulator of G-protein signaling like 1 [Source:HGNC Symbol;Acc:HGNC:18636]
MetaAnalaysis	ASE+eQTL	Liver(Angus)	Multi-Trait	ENSBTAG00000018784	0	9	1	5	0.0666667	0.464214	NS Enrichment	CTSZ	13	57889707	57899205	cathepsin Z [Source:HGNC Symbol;Acc:HGNC:2547]
MetaAnalaysis	ASE+eQTL	Liver(Angus)	Multi-Trait	ENSBTAG00000019026	0	14	1	5	0.05	0.553617	NS Enrichment	EXTL2	3	42560283	42578055	exostosin-like glycosyltransferase 2 [Source:HGNC Symbol;Acc:HGNC:3516]
MetaAnalaysis	ASE+eQTL	Liver(Angus)	Multi-Trait	ENSBTAG00000021245	2	4	1	27	0.0294118	0.340062	NS Enrichment	SPRY1	17	34749102	34753222	Bos taurus sprouty homolog 1, antagonist of FGF signaling (Drosophila) (SPRY1), mRNA. [Source:RefSeq mRNA;Acc:NM_001099366]
MetaAnalaysis	ASE+eQTL	Liver(Angus)	Multi-Trait	ENSBTAG00000021874	0	27	1	10	0.0263158	0.544756	NS Enrichment	KIF14	16	81131945	81182350	kinesin family member 14 [Source:HGNC Symbol;Acc:HGNC:19181]
MetaAnalaysis	ASE+eQTL	Liver(Angus)	Multi-Trait	ENSBTAG00000025005	1	4	1	10	0.0625	0.540818	NS Enrichment	METTL7A	5	29161683	29172757	Bos taurus methyltransferase like 7A (METTL7A), mRNA. [Source:RefSeq mRNA;Acc:NM_001035439]
MetaAnalaysis	ASE+eQTL	Liver(Angus)	Multi-Trait	ENSBTAG00000030592	0	6	2	13	0.0952381	0.0580547	NS Enrichment	UBL5	1	154150028	154150249	Bos taurus ubiquitin-like 5 (UBL5), mRNA. [Source:RefSeq mRNA;Acc:NM_001037710]
MetaAnalaysis	ASE+eQTL	Liver(Angus)	Multi-Trait	ENSBTAG00000033010	2	0	1	52	0.0181818	2.64913e-05	Significant Enrichment	TTC27	11	15207843	15381634	tetratricopeptide repeat domain 27 [Source:HGNC Symbol;Acc:HGNC:25986]
MetaAnalaysis	ASE+eQTL	Liver(Angus)	Multi-Trait	ENSBTAG00000035286	1	5	1	42	0.0204082	0.0962866	NS Enrichment	CMC1	22	2685120	2763664	Bos taurus COX assembly mitochondrial protein homolog (S. cerevisiae) (CMC1), mRNA. [Source:RefSeq mRNA;Acc:NM_001076548]
MetaAnalaysis	ASE+eQTL	Liver(Angus)	Multi-Trait	ENSBTAG00000047103	8	13	2	12	0.0571429	0.0839528	NS Impoverishment	IDNK	8	78188626	78204330	idnK, gluconokinase homolog (E. coli) [Source:HGNC Symbol;Acc:HGNC:31367]
SeparateAnalaysis	ASE	Liver(Holstein)	CIMF	ENSBTAG00000006287	4	3	1	24	0.03125	0.580912	NS Enrichment	NEDD9	23	44851677	44988907	NEDD9 protein; Uncharacterized protein [Source:UniProtKB/TrEMBL;Acc:A6QPB6]
SeparateAnalaysis	ASE	Liver(Holstein)	CP8	ENSBTAG00000006150	0	16	3	29	0.0625	0.0271034	Significant Enrichment	MRPS9	11	9121670	9159584	Bos taurus mitochondrial ribosomal protein S9 (MRPS9), mRNA. [Source:RefSeq mRNA;Acc:NM_001035332]
SeparateAnalaysis	ASE	Liver(Holstein)	CRBY	ENSBTAG00000005354	0	9	1	24	0.0294118	0.115837	NS Enrichment	LRRFIP1	3	117707634	117869819	Bos taurus leucine rich repeat (in FLII) interacting protein 1 (LRRFIP1), mRNA. [Source:RefSeq mRNA;Acc:NM_001102308]
SeparateAnalaysis	ASE	Liver(Holstein)	CRBY	ENSBTAG00000014494	1	1	3	31	0.0833333	1.61419e-05	Significant Enrichment	RNASET2	9	103275249	103292877	Bos taurus ribonuclease T2 (RNASET2), mRNA. [Source:RefSeq mRNA;Acc:NM_001206337]
SeparateAnalaysis	ASE	Liver(Holstein)	CRIB	ENSBTAG00000018857	4	0	4	30	0.105263	4.2313e-05	Significant Enrichment	RAB4A	28	200775	243023	Bos taurus RAB4A, member RAS oncogene family (RAB4A), mRNA. [Source:RefSeq mRNA;Acc:NM_001038685]
SeparateAnalaysis	ASE	Liver(Holstein)	CRIB	ENSBTAG00000047520	0	2	1	16	0.0526316	0.0176594	Significant Enrichment	0	25	13909188	13914702	Bos taurus MPV17 mitochondrial membrane protein-like (MPV17L), mRNA. [Source:RefSeq mRNA;Acc:NM_001046602]
SeparateAnalaysis	ASE	Liver(Holstein)	FI_MIDWT	ENSBTAG00000012804	0	0	1	26	0.037037	2.03455e-07	Significant Enrichment	REEP5	10	1043713	1094330	Bos taurus receptor accessory protein 5 (REEP5), mRNA. [Source:RefSeq mRNA;Acc:NM_001046605]
SeparateAnalaysis	ASE	Liver(Holstein)	FI_NFI	ENSBTAG00000006085	1	2	5	20	0.178571	0.000197094	Significant Enrichment	DDOST	2	132587705	132600729	dolichyl-diphosphooligosaccharide--protein glycosyltransferase subunit (non-catalytic) [Source:HGNC Symbol;Acc:HGNC:2728]
SeparateAnalaysis	ASE	Liver(Holstein)	FI_NFI	ENSBTAG00000015004	9	14	25	2	0.5	0.265956	NS Impoverishment	TBCB	18	46963844	46972220	Bos taurus tubulin folding cofactor B (TBCB), mRNA. [Source:RefSeq mRNA;Acc:NM_001014939]
SeparateAnalaysis	ASE	Liver(Holstein)	FI_NFI	ENSBTAG00000016542	0	19	1	22	0.0238095	0.288453	NS Enrichment	LAMB3	16	75567714	75610920	laminin, beta 3 [Source:HGNC Symbol;Acc:HGNC:6490]
SeparateAnalaysis	ASE	Liver(Holstein)	MQLDPF	ENSBTAG00000000599	6	2	19	28	0.345455	1.36475e-07	Significant Enrichment	CCNI	6	93633306	93672214	Bos taurus cyclin I (CCNI), mRNA. [Source:RefSeq mRNA;Acc:NM_001083373]
SeparateAnalaysis	ASE	Liver(Holstein)	MQLDPF	ENSBTAG00000000874	21	4	37	4	0.560606	0.450891	NS Enrichment	CAST	7	98444979	98581253	Bos taurus calpastatin (CAST), transcript variant 1, mRNA. [Source:RefSeq mRNA;Acc:NM_001030318]
SeparateAnalaysis	ASE	Liver(Holstein)	MQLDPF	ENSBTAG00000013557	45	0	4	10	0.0677966	0.349383	NS Enrichment	ERAP1	7	98582890	98618194	endoplasmic reticulum aminopeptidase 1 [Source:HGNC Symbol;Acc:HGNC:18173]
SeparateAnalaysis	ASE	Liver(Holstein)	M_SEMA	ENSBTAG00000009725	0	3	3	25	0.0967742	0.000199129	Significant Enrichment	AOX1	2	89517811	89589090	Bos taurus aldehyde oxidase 1 (AOX1), mRNA. [Source:RefSeq mRNA;Acc:NM_176668]
SeparateAnalaysis	ASE	Liver(Holstein)	PW_HIP	ENSBTAG00000011935	22	0	6	2	0.2	0.464214	NS Enrichment	RASSF6	6	90373220	90400848	Ras association (RalGDS/AF-6) domain family member 6 [Source:HGNC Symbol;Acc:HGNC:20796]
SeparateAnalaysis	ASE	Liver(Holstein)	PW_LWT	ENSBTAG00000005444	0	7	1	33	0.0243902	0.0397593	Significant Enrichment	UGGT1	2	4228137	4333329	UDP-glucose glycoprotein glucosyltransferase 1 [Source:HGNC Symbol;Acc:HGNC:15663]
SeparateAnalaysis	ASE	Liver(Holstein)	PW_IGF	ENSBTAG00000007584	0	2	1	30	0.030303	0.00132132	Significant Enrichment	INPP1	2	5867812	5903148	Bos taurus inositol polyphosphate-1-phosphatase (INPP1), mRNA. [Source:RefSeq mRNA;Acc:NM_174364]
SeparateAnalaysis	ASE	Liver(Holstein)	E_HIP	ENSBTAG00000004815	1	1	5	38	0.111111	6.02139e-08	Significant Enrichment	0	7	41790990	41806340	Uncharacterized protein [Source:UniProtKB/TrEMBL;Acc:E1B821]
SeparateAnalaysis	ASE	Liver(Holstein)	E_HIP	ENSBTAG00000009948	0	0	1	30	0.0322581	2.58028e-08	Significant Enrichment	TRIM25	19	7939851	7959817	Bos taurus tripartite motif containing 25 (TRIM25), mRNA. [Source:RefSeq mRNA;Acc:NM_001100336]
SeparateAnalaysis	ASE	Liver(Holstein)	E_HIP	ENSBTAG00000012403	2	2	3	28	0.0857143	0.00160365	Significant Enrichment	ARG1	9	70499608	70516610	Bos taurus arginase, liver (ARG1), mRNA. [Source:RefSeq mRNA;Acc:NM_001046154]
SeparateAnalaysis	ASE	Liver(Holstein)	X_HIP	ENSBTAG00000000321	0	1	1	14	0.0625	0.00628518	Significant Enrichment	TBL2	25	34151410	34156679	Bos taurus transducin (beta)-like 2 (TBL2), mRNA. [Source:RefSeq mRNA;Acc:NM_001075535]
SeparateAnalaysis	ASE	Liver(Holstein)	X_LWT	ENSBTAG00000006186	2	12	1	21	0.0277778	0.916676	NS Impoverishment	KCTD3	16	19500371	19567831	potassium channel tetramerization domain containing 3 [Source:HGNC Symbol;Acc:HGNC:21305]
SeparateAnalaysis	ASE	Liver(Holstein)	X_LWT	ENSBTAG00000047834	0	9	1	23	0.030303	0.123539	NS Enrichment	EFR3A	14	10171320	10250757	Bos taurus EFR3 homolog A (S. cerevisiae) (EFR3A), mRNA. [Source:RefSeq mRNA;Acc:NM_001076047]
SeparateAnalaysis	ASE	Liver(Holstein)	X_SEMA	ENSBTAG00000013980	0	8	1	34	0.0232558	0.0492232	Significant Enrichment	ECSOD	6	45927554	45930819	Bos taurus superoxide dismutase 3, extracellular (SOD3), mRNA. [Source:RefSeq mRNA;Acc:NM_001082610]
SeparateAnalaysis	ASE	Liver(Holstein)	X_SP8	ENSBTAG00000006049	0	4	2	12	0.111111	0.0338949	Significant Enrichment	BZW1	2	89886720	89897574	Bos taurus basic leucine zipper and W2 domains 1 (BZW1), mRNA. [Source:RefSeq mRNA;Acc:NM_001206613]
SeparateAnalaysis	ASE	Liver(Holstein)	Multi-Trait	ENSBTAG00000000406	0	0	1	45	0.0217391	1.18253e-11	Significant Enrichment	GPATCH4	3	14279666	14287674	Bos taurus G patch domain containing 4 (GPATCH4), mRNA. [Source:RefSeq mRNA;Acc:NM_001078129]
SeparateAnalaysis	ASE	Liver(Holstein)	Multi-Trait	ENSBTAG00000000874	12	14	27	13	0.409091	0.152423	NS Enrichment	CAST	7	98444979	98581253	Bos taurus calpastatin (CAST), transcript variant 1, mRNA. [Source:RefSeq mRNA;Acc:NM_001030318]
SeparateAnalaysis	ASE	Liver(Holstein)	Multi-Trait	ENSBTAG00000001140	1	4	1	37	0.0232558	0.0829781	NS Enrichment	IAH1	11	87942471	87953717	Bos taurus isoamyl acetate-hydrolyzing esterase 1 homolog (S. cerevisiae) (IAH1), mRNA. [Source:RefSeq mRNA;Acc:NM_001034758]
SeparateAnalaysis	ASE	Liver(Holstein)	Multi-Trait	ENSBTAG00000001839	0	0	1	24	0.04	5.73303e-07	Significant Enrichment	OCIAD2	6	69175254	69187082	Bos taurus OCIA domain containing 2 (OCIAD2), mRNA. [Source:RefSeq mRNA;Acc:NM_001034258]
SeparateAnalaysis	ASE	Liver(Holstein)	Multi-Trait	ENSBTAG00000002881	2	5	1	5	0.0769231	0.611541	NS Impoverishment	AP4M1	25	36881739	36885596	Bos taurus adaptor-related protein complex 4, mu 1 subunit (AP4M1), mRNA. [Source:RefSeq mRNA;Acc:NM_001077099]
SeparateAnalaysis	ASE	Liver(Holstein)	Multi-Trait	ENSBTAG00000003891	0	6	1	0	0.142857	NA	NS Impoverishment	VAMP2	19	28408302	28410747	Vesicle-associated membrane protein 2 [Source:UniProtKB/Swiss-Prot;Acc:P63026]
SeparateAnalaysis	ASE	Liver(Holstein)	Multi-Trait	ENSBTAG00000006904	4	13	2	4	0.0869565	0.0564778	NS Impoverishment	TNS2	5	27069113	27082523	tensin 2 [Source:HGNC Symbol;Acc:HGNC:19737]
SeparateAnalaysis	ASE	Liver(Holstein)	Multi-Trait	ENSBTAG00000007220	1	3	1	16	0.047619	0.24122	NS Enrichment	CASKIN2	19	56666537	56679122	Bos taurus CASK interacting protein 2 (CASKIN2), mRNA. [Source:RefSeq mRNA;Acc:NM_001191248]
SeparateAnalaysis	ASE	Liver(Holstein)	Multi-Trait	ENSBTAG00000010304	2	2	1	9	0.0714286	0.57077	NS Enrichment	CHKA	29	46225620	46257618	choline kinase alpha [Source:HGNC Symbol;Acc:HGNC:1937]
SeparateAnalaysis	ASE	Liver(Holstein)	Multi-Trait	ENSBTAG00000011809	2	8	2	5	0.117647	0.681777	NS Impoverishment	NUDT8	29	46123752	46126289	Bos taurus nudix (nucleoside diphosphate linked moiety X)-type motif 8 (NUDT8), mRNA. [Source:RefSeq mRNA;Acc:NM_001101255]
SeparateAnalaysis	ASE	Liver(Holstein)	Multi-Trait	ENSBTAG00000012504	1	3	1	8	0.0769231	0.52179	NS Enrichment	GAS2L1	17	70719230	70724693	Bos taurus growth arrest-specific 2 like 1 (GAS2L1), mRNA. [Source:RefSeq mRNA;Acc:NM_001083698]
SeparateAnalaysis	ASE	Liver(Holstein)	Multi-Trait	ENSBTAG00000013980	0	8	1	34	0.0232558	0.0492232	Significant Enrichment	ECSOD	6	45927554	45930819	Bos taurus superoxide dismutase 3, extracellular (SOD3), mRNA. [Source:RefSeq mRNA;Acc:NM_001082610]
SeparateAnalaysis	ASE	Liver(Holstein)	Multi-Trait	ENSBTAG00000014494	1	3	1	32	0.027027	0.0664889	NS Enrichment	RNASET2	9	103275249	103292877	Bos taurus ribonuclease T2 (RNASET2), mRNA. [Source:RefSeq mRNA;Acc:NM_001206337]
SeparateAnalaysis	ASE	Liver(Holstein)	Multi-Trait	ENSBTAG00000015004	0	37	2	11	0.04	0.443346	NS Enrichment	TBCB	18	46963844	46972220	Bos taurus tubulin folding cofactor B (TBCB), mRNA. [Source:RefSeq mRNA;Acc:NM_001014939]
SeparateAnalaysis	ASE	Liver(Holstein)	Multi-Trait	ENSBTAG00000015248	0	5	2	14	0.0952381	0.0354981	Significant Enrichment	PLA2G16	29	42578110	42608367	Bos taurus phospholipase A2, group XVI (PLA2G16), mRNA. [Source:RefSeq mRNA;Acc:NM_001075280]
SeparateAnalaysis	ASE	Liver(Holstein)	Multi-Trait	ENSBTAG00000015742	0	4	1	21	0.0384615	0.0366199	Significant Enrichment	ICAM3	7	16087159	16094419	Bos taurus intercellular adhesion molecule 3 (ICAM3), mRNA. [Source:RefSeq mRNA;Acc:NM_174349]
SeparateAnalaysis	ASE	Liver(Holstein)	Multi-Trait	ENSBTAG00000017077	0	0	1	3	0.25	0.0455003	Significant Enrichment	CTSL	8	84976255	84981470	Bos taurus cathepsin L2 (CTSL2), mRNA. [Source:RefSeq mRNA;Acc:NM_174032]
SeparateAnalaysis	ASE	Liver(Holstein)	Multi-Trait	ENSBTAG00000026779	2	6	3	2	0.230769	0.568618	NS Impoverishment	LYZ	5	44712169	44720976	Bos taurus lysozyme (LYZ), mRNA. [Source:RefSeq mRNA;Acc:NM_001078159]
SeparateAnalaysis	ASE	Liver(Holstein)	Multi-Trait	ENSBTAG00000030247	1	16	1	3	0.047619	0.24122	NS Impoverishment	NSMF	11	105673837	105681394	NMDA receptor synaptonuclear signaling and neuronal migration factor [Source:HGNC Symbol;Acc:HGNC:29843]
SeparateAnalaysis	ASE	Liver(Holstein)	Multi-Trait	ENSBTAG00000047520	3	2	1	13	0.0526316	0.569653	NS Enrichment	0	25	13909188	13914702	Bos taurus MPV17 mitochondrial membrane protein-like (MPV17L), mRNA. [Source:RefSeq mRNA;Acc:NM_001046602]
SeparateAnalaysis	ASE	Liver(Holstein)	Multi-Trait	ENSBTAG00000047834	0	9	1	23	0.030303	0.123539	NS Enrichment	EFR3A	14	10171320	10250757	Bos taurus EFR3 homolog A (S. cerevisiae) (EFR3A), mRNA. [Source:RefSeq mRNA;Acc:NM_001076047]
SeparateAnalaysis	ASE-PO	Liver(Holstein)	CIMF	ENSBTAG00000006287	4	2	1	25	0.03125	0.374888	NS Enrichment	NEDD9	23	44851677	44988907	NEDD9 protein; Uncharacterized protein [Source:UniProtKB/TrEMBL;Acc:A6QPB6]
SeparateAnalaysis	ASE-PO	Liver(Holstein)	CRBY	ENSBTAG00000005354	0	9	1	24	0.0294118	0.115837	NS Enrichment	LRRFIP1	3	117707634	117869819	Bos taurus leucine rich repeat (in FLII) interacting protein 1 (LRRFIP1), mRNA. [Source:RefSeq mRNA;Acc:NM_001102308]
SeparateAnalaysis	ASE-PO	Liver(Holstein)	FI_MIDWT	ENSBTAG00000016621	21	2	2	12	0.0540541	0.595365	NS Impoverishment	C17orf85	19	25075806	25100374	chromosome 17 open reading frame 85 [Source:HGNC Symbol;Acc:HGNC:24612]
SeparateAnalaysis	ASE-PO	Liver(Holstein)	FI_NFI	ENSBTAG00000006136	6	0	1	21	0.0357143	0.0777599	NS Enrichment	CDA	2	132636462	132657392	Bos taurus cytidine deaminase (CDA), mRNA. [Source:RefSeq mRNA;Acc:NM_001193110]
SeparateAnalaysis	ASE-PO	Liver(Holstein)	FI_NFI	ENSBTAG00000016542	0	12	1	29	0.0238095	0.130615	NS Enrichment	LAMB3	16	75567714	75610920	laminin, beta 3 [Source:HGNC Symbol;Acc:HGNC:6490]
SeparateAnalaysis	ASE-PO	Liver(Holstein)	PW_HIP	ENSBTAG00000032548	1	1	1	46	0.0204082	0.000805017	Significant Enrichment	SYBU	14	56909762	56997967	syntabulin (syntaxin-interacting) [Source:HGNC Symbol;Acc:HGNC:26011]
SeparateAnalaysis	ASE-PO	Liver(Holstein)	X_HIP	ENSBTAG00000007013	3	3	1	25	0.03125	0.41902	NS Enrichment	TOM1L1	19	5221507	5283308	target of myb1 (chicken)-like 1 [Source:HGNC Symbol;Acc:HGNC:11983]
SeparateAnalaysis	ASE-PO	Liver(Holstein)	X_SEMA	ENSBTAG00000020783	7	2	2	11	0.0909091	0.682665	NS Enrichment	MAPK14	23	9944807	10023618	Bos taurus mitogen-activated protein kinase 14 (MAPK14), mRNA. [Source:RefSeq mRNA;Acc:NM_001102174]
SeparateAnalaysis	ASE-PO	Liver(Holstein)	X_SP8	ENSBTAG00000006049	0	2	2	14	0.111111	0.00501229	Significant Enrichment	BZW1	2	89886720	89897574	Bos taurus basic leucine zipper and W2 domains 1 (BZW1), mRNA. [Source:RefSeq mRNA;Acc:NM_001206613]
SeparateAnalaysis	ASE-PO	Liver(Holstein)	Multi-Trait	ENSBTAG00000002881	2	4	1	6	0.0769231	0.835099	NS Impoverishment	AP4M1	25	36881739	36885596	Bos taurus adaptor-related protein complex 4, mu 1 subunit (AP4M1), mRNA. [Source:RefSeq mRNA;Acc:NM_001077099]
SeparateAnalaysis	ASE-PO	Liver(Holstein)	Multi-Trait	ENSBTAG00000003891	0	6	1	0	0.142857	NA	NS Impoverishment	VAMP2	19	28408302	28410747	Vesicle-associated membrane protein 2 [Source:UniProtKB/Swiss-Prot;Acc:P63026]
SeparateAnalaysis	ASE-PO	Liver(Holstein)	Multi-Trait	ENSBTAG00000010304	2	3	1	8	0.0714286	0.836813	NS Enrichment	CHKA	29	46225620	46257618	choline kinase alpha [Source:HGNC Symbol;Acc:HGNC:1937]
SeparateAnalaysis	ASE-PO	Liver(Holstein)	Multi-Trait	ENSBTAG00000014215	2	2	1	27	0.03125	0.134787	NS Enrichment	0	29	37751108	37759830	Bos taurus coiled-coil domain containing 86 (CCDC86), mRNA. [Source:RefSeq mRNA;Acc:NM_001038574]
SeparateAnalaysis	ASE-PO	Liver(Holstein)	Multi-Trait	ENSBTAG00000030247	1	5	1	14	0.047619	0.480659	NS Enrichment	NSMF	11	105673837	105681394	NMDA receptor synaptonuclear signaling and neuronal migration factor [Source:HGNC Symbol;Acc:HGNC:29843]
SeparateAnalaysis	eQTL	Liver(Holstein)	CMARB	ENSBTAG00000003989	1	10	1	26	0.0263158	0.500008	NS Enrichment	0	26	25088448	25097722	Bos taurus glutathione S-transferase omega 1 (GSTO1), mRNA. [Source:RefSeq mRNA;Acc:NM_001075214]
SeparateAnalaysis	eQTL	Liver(Holstein)	CMARB	ENSBTAG00000017407	3	1	1	53	0.0172414	0.0143569	Significant Enrichment	HSF2BP	1	146345939	146436999	Bos taurus heat shock transcription factor 2 binding protein (HSF2BP), mRNA. [Source:RefSeq mRNA;Acc:NM_001035493]
SeparateAnalaysis	eQTL	Liver(Holstein)	CMARB	ENSBTAG00000019616	0	24	3	14	0.0731707	0.195142	NS Enrichment	APCS	3	10245766	10246803	Bos taurus amyloid P component, serum (APCS), mRNA. [Source:RefSeq mRNA;Acc:NM_001034466]
SeparateAnalaysis	eQTL	Liver(Holstein)	CP8	ENSBTAG00000001997	0	38	3	37	0.0384615	0.0933514	NS Enrichment	MROH2B	20	33456349	33528569	maestro heat-like repeat family member 2B [Source:HGNC Symbol;Acc:HGNC:26857]
SeparateAnalaysis	eQTL	Liver(Holstein)	CRBY	ENSBTAG00000011905	1	11	2	12	0.0769231	0.539315	NS Enrichment	RRAS2	15	38900251	38977399	Bos taurus related RAS viral (r-ras) oncogene homolog 2 (RRAS2), mRNA. [Source:RefSeq mRNA;Acc:NM_001099010]
SeparateAnalaysis	eQTL	Liver(Holstein)	CRBY	ENSBTAG00000020853	0	3	1	10	0.0714286	0.100834	NS Enrichment	SLC16A13	19	27455597	27459088	Bos taurus solute carrier family 16, member 13 (monocarboxylic acid transporter 13) (SLC16A13), mRNA. [Source:RefSeq mRNA;Acc:NM_001076132]
SeparateAnalaysis	eQTL	Liver(Holstein)	CRIB	ENSBTAG00000001997	28	40	1	9	0.0128205	2.34098e-11	Significant Impoverishment	MROH2B	20	33456349	33528569	maestro heat-like repeat family member 2B [Source:HGNC Symbol;Acc:HGNC:26857]
SeparateAnalaysis	eQTL	Liver(Holstein)	CRIB	ENSBTAG00000002640	0	43	1	276	0.003125	0.0121257	Significant Enrichment	KALRN	1	69248613	69724961	kalirin [Source:RefSeq peptide;Acc:NP_001178293]
SeparateAnalaysis	eQTL	Liver(Holstein)	CRIB	ENSBTAG00000020853	0	1	3	10	0.214286	0.00200445	Significant Enrichment	SLC16A13	19	27455597	27459088	Bos taurus solute carrier family 16, member 13 (monocarboxylic acid transporter 13) (SLC16A13), mRNA. [Source:RefSeq mRNA;Acc:NM_001076132]
SeparateAnalaysis	eQTL	Liver(Holstein)	CRIB	ENSBTAG00000034689	3	0	6	14	0.26087	0.000380123	Significant Enrichment	ZNRF1	18	2396335	2482363	Bos taurus zinc and ring finger 1 (ZNRF1), mRNA. [Source:RefSeq mRNA;Acc:NM_001192210]
SeparateAnalaysis	eQTL	Liver(Holstein)	E_IGF	ENSBTAG00000046668	0	4	1	50	0.0181818	0.00141574	Significant Enrichment	ANG2	10	26433797	26445634	Bos taurus angiogenin 2 (ANG2), mRNA. [Source:RefSeq mRNA;Acc:NM_001099396]
SeparateAnalaysis	eQTL	Liver(Holstein)	FI_ADG	ENSBTAG00000006111	6	1	1	12	0.05	0.639207	NS Enrichment	EXOC8	28	3358381	3360841	Bos taurus exocyst complex component 8 (EXOC8), mRNA. [Source:RefSeq mRNA;Acc:NM_001098112]
SeparateAnalaysis	eQTL	Liver(Holstein)	FI_ADG	ENSBTAG00000015727	5	11	3	23	0.0714286	0.78112	NS Enrichment	IFI47	7	41823772	41840054	Bos taurus interferon gamma inducible protein 47 (IFI47), mRNA. [Source:RefSeq mRNA;Acc:NM_001034545]
SeparateAnalaysis	eQTL	Liver(Holstein)	FI_ADG	ENSBTAG00000035995	0	2	3	11	0.1875	0.00437053	Significant Enrichment	TNFAIP2	21	69455152	69466051	tumor necrosis factor, alpha-induced protein 2 [Source:HGNC Symbol;Acc:HGNC:11895]
SeparateAnalaysis	eQTL	Liver(Holstein)	FI_MIDWT	ENSBTAG00000000873	0	1	1	43	0.0222222	2.7427e-06	Significant Enrichment	SLC13A3	13	75979002	76062341	Bos taurus solute carrier family 13 (sodium-dependent dicarboxylate transporter), member 3 (SLC13A3), mRNA. [Source:RefSeq mRNA;Acc:NM_001080288]
SeparateAnalaysis	eQTL	Liver(Holstein)	FI_MIDWT	ENSBTAG00000007206	7	12	1	12	0.03125	0.0614439	NS Impoverishment	STRIP2	4	94153704	94200845	striatin interacting protein 2 [Source:HGNC Symbol;Acc:HGNC:22209]
SeparateAnalaysis	eQTL	Liver(Holstein)	FI_NFI	ENSBTAG00000003826	1	0	1	28	0.0333333	0.000141448	Significant Enrichment	SCN1B	18	45960622	45970522	Bos taurus sodium channel, voltage-gated, type I, beta subunit (SCN1B), mRNA. [Source:RefSeq mRNA;Acc:NM_001076496]
SeparateAnalaysis	eQTL	Liver(Holstein)	FI_NFI	ENSBTAG00000006209	9	7	1	91	0.00925926	0.742433	NS Enrichment	EXT1	14	48318650	48633661	Bos taurus exostosin 1 (EXT1), mRNA. [Source:RefSeq mRNA;Acc:NM_001098095]
SeparateAnalaysis	eQTL	Liver(Holstein)	FI_NFI	ENSBTAG00000012208	1	1	1	4	0.142857	0.427355	NS Enrichment	0	23	27689369	27692407	Uncharacterized protein [Source:UniProtKB/TrEMBL;Acc:F1MZQ5]
SeparateAnalaysis	eQTL	Liver(Holstein)	FI_NFI	ENSBTAG00000018784	2	1	2	10	0.133333	0.0798387	NS Enrichment	CTSZ	13	57889707	57899205	cathepsin Z [Source:HGNC Symbol;Acc:HGNC:2547]
SeparateAnalaysis	eQTL	Liver(Holstein)	FI_NFI	ENSBTAG00000023563	0	0	2	35	0.0540541	1.18129e-09	Significant Enrichment	0	23	26916511	26927031	Uncharacterized protein [Source:UniProtKB/TrEMBL;Acc:F1MX97]
SeparateAnalaysis	eQTL	Liver(Holstein)	FI_NFI	ENSBTAG00000047103	0	5	2	32	0.0512821	0.0019069	Significant Enrichment	IDNK	8	78188626	78204330	idnK, gluconokinase homolog (E. coli) [Source:HGNC Symbol;Acc:HGNC:31367]
SeparateAnalaysis	eQTL	Liver(Holstein)	MQLDPF	ENSBTAG00000002039	20	3	4	26	0.0754717	0.498634	NS Enrichment	FRMD8	29	44248435	44269691	Bos taurus FERM domain containing 8 (FRMD8), mRNA. [Source:RefSeq mRNA;Acc:NM_001098985]
SeparateAnalaysis	eQTL	Liver(Holstein)	MQLDPF	ENSBTAG00000013557	2	4	47	9	0.758065	4.59548e-08	Significant Enrichment	ERAP1	7	98582890	98618194	endoplasmic reticulum aminopeptidase 1 [Source:HGNC Symbol;Acc:HGNC:18173]
SeparateAnalaysis	eQTL	Liver(Holstein)	MQLDPF	ENSBTAG00000047664	0	1	1	24	0.0384615	0.000411332	Significant Enrichment	GNAZ	17	73812707	73828749	guanine nucleotide binding protein (G protein), alpha z polypeptide [Source:HGNC Symbol;Acc:HGNC:4395]
SeparateAnalaysis	eQTL	Liver(Holstein)	MQLDPF	ENSBTAG00000047833	0	13	1	9	0.0434783	0.412328	NS Enrichment	AFM	6	90291078	90312046	Bos taurus afamin (AFM), mRNA. [Source:RefSeq mRNA;Acc:NM_001192175]
SeparateAnalaysis	eQTL	Liver(Holstein)	M_SEMA	ENSBTAG00000018072	14	12	3	62	0.032967	0.885987	NS Enrichment	FARS2	23	48974674	49233786	Bos taurus phenylalanyl-tRNA synthetase 2, mitochondrial (FARS2), mRNA. [Source:RefSeq mRNA;Acc:NM_001076805]
SeparateAnalaysis	eQTL	Liver(Holstein)	M_SEMA	ENSBTAG00000021182	0	0	1	72	0.0136986	0	Significant Enrichment	DOCK4	4	56631631	56910607	dedicator of cytokinesis 4 [Source:HGNC Symbol;Acc:HGNC:19192]
SeparateAnalaysis	eQTL	Liver(Holstein)	PW_HIP	ENSBTAG00000001308	1	3	3	30	0.0810811	0.000731866	Significant Enrichment	0	21	20084904	20193047	Bos taurus uncharacterized LOC522763 (MGC148762), mRNA. [Source:RefSeq mRNA;Acc:NM_001102069]
SeparateAnalaysis	eQTL	Liver(Holstein)	PW_HIP	ENSBTAG00000007206	0	12	1	19	0.03125	0.21934	NS Enrichment	STRIP2	4	94153704	94200845	striatin interacting protein 2 [Source:HGNC Symbol;Acc:HGNC:22209]
SeparateAnalaysis	eQTL	Liver(Holstein)	PW_HIP	ENSBTAG00000012408	9	0	1	25	0.0285714	0.108665	NS Enrichment	RAB27A	10	55120522	55158773	Bos taurus RAB27A, member RAS oncogene family (RAB27A), mRNA. [Source:RefSeq mRNA;Acc:NM_001101270]
SeparateAnalaysis	eQTL	Liver(Holstein)	PW_HIP	ENSBTAG00000015235	2	23	1	99	0.008	0.529279	NS Enrichment	HMCN1	16	68192901	68733392	Bos taurus hemicentin 1 (HMCN1), mRNA. [Source:RefSeq mRNA;Acc:NM_001192537]
SeparateAnalaysis	eQTL	Liver(Holstein)	PW_HIP	ENSBTAG00000047833	4	5	9	5	0.391304	0.348861	NS Enrichment	AFM	6	90291078	90312046	Bos taurus afamin (AFM), mRNA. [Source:RefSeq mRNA;Acc:NM_001192175]
SeparateAnalaysis	eQTL	Liver(Holstein)	PW_LWT	ENSBTAG00000012272	6	0	3	21	0.1	0.00528928	Significant Enrichment	TMEM19	5	1303245	1321239	Bos taurus transmembrane protein 19 (TMEM19), mRNA. [Source:RefSeq mRNA;Acc:NM_001101184]
SeparateAnalaysis	eQTL	Liver(Holstein)	PW_LWT	ENSBTAG00000013832	1	11	1	27	0.025	0.526572	NS Enrichment	TRIT1	3	106806510	106851446	Bos taurus tRNA isopentenyltransferase 1 (TRIT1), mRNA. [Source:RefSeq mRNA;Acc:NM_001192840]
SeparateAnalaysis	eQTL	Liver(Holstein)	PW_LWT	ENSBTAG00000016504	2	1	1	153	0.00636943	5.74848e-07	Significant Enrichment	AGAP1	3	115843770	116226449	ArfGAP with GTPase domain, ankyrin repeat and PH domain 1 [Source:HGNC Symbol;Acc:HGNC:16922]
SeparateAnalaysis	eQTL	Liver(Holstein)	PW_IGF	ENSBTAG00000044023	3	3	3	88	0.0309278	4.23016e-06	Significant Enrichment	CDK6	4	9792303	10039520	cyclin-dependent kinase 6 [Source:HGNC Symbol;Acc:HGNC:1777]
SeparateAnalaysis	eQTL	Liver(Holstein)	E_HIP	ENSBTAG00000011905	0	11	2	13	0.0769231	0.141032	NS Enrichment	RRAS2	15	38900251	38977399	Bos taurus related RAS viral (r-ras) oncogene homolog 2 (RRAS2), mRNA. [Source:RefSeq mRNA;Acc:NM_001099010]
SeparateAnalaysis	eQTL	Liver(Holstein)	E_HIP	ENSBTAG00000015727	1	11	3	27	0.0714286	0.0631009	NS Enrichment	IFI47	7	41823772	41840054	Bos taurus interferon gamma inducible protein 47 (IFI47), mRNA. [Source:RefSeq mRNA;Acc:NM_001034545]
SeparateAnalaysis	eQTL	Liver(Holstein)	X_HIP	ENSBTAG00000011905	1	12	1	12	0.0384615	1	NS Impoverishment	RRAS2	15	38900251	38977399	Bos taurus related RAS viral (r-ras) oncogene homolog 2 (RRAS2), mRNA. [Source:RefSeq mRNA;Acc:NM_001099010]
SeparateAnalaysis	eQTL	Liver(Holstein)	X_HIP	ENSBTAG00000020634	0	20	1	15	0.0277778	0.391366	NS Enrichment	FBXO7	5	71448944	71469170	F-box protein 7 [Source:HGNC Symbol;Acc:HGNC:13586]
SeparateAnalaysis	eQTL	Liver(Holstein)	X_LWT	ENSBTAG00000006948	0	0	2	67	0.0289855	1.11022e-16	Significant Enrichment	GARNL3	11	98001678	98158329	GTPase activating Rap/RanGAP domain-like 3 [Source:HGNC Symbol;Acc:HGNC:25425]
SeparateAnalaysis	eQTL	Liver(Holstein)	X_LWT	ENSBTAG00000037799	0	4	2	0	0.333333	NA	NS Impoverishment	0	5	74673523	74688908	Bos taurus apolipoprotein L, 3-like (LOC515697), mRNA. [Source:RefSeq mRNA;Acc:NM_001102030]
SeparateAnalaysis	eQTL	Liver(Holstein)	X_SEMA	ENSBTAG00000017165	17	6	1	49	0.0136986	0.503129	NS Impoverishment	MATN2	14	68478180	68651684	Bos taurus matrilin 2 (MATN2), mRNA. [Source:RefSeq mRNA;Acc:NM_001102528]
SeparateAnalaysis	eQTL	Liver(Holstein)	X_SEMA	ENSBTAG00000019867	15	0	4	64	0.0481928	0.000168269	Significant Enrichment	COMMD1	11	60427663	60598437	Bos taurus copper metabolism (Murr1) domain containing 1 (COMMD1), mRNA. [Source:RefSeq mRNA;Acc:NM_001046384]
SeparateAnalaysis	eQTL	Liver(Holstein)	X_SP8	ENSBTAG00000003548	0	1	1	20	0.0454545	0.00120923	Significant Enrichment	GSTP1	29	46087142	46090005	Bos taurus glutathione S-transferase pi 1 (GSTP1), mRNA. [Source:RefSeq mRNA;Acc:NM_177516]
SeparateAnalaysis	eQTL	Liver(Holstein)	X_SP8	ENSBTAG00000024182	2	1	2	20	0.08	0.0107176	Significant Enrichment	H2B	23	30730958	30731338	Histone H2B type 1 [Source:UniProtKB/Swiss-Prot;Acc:P62808]
SeparateAnalaysis	eQTL	Liver(Holstein)	X_SRIB	ENSBTAG00000001077	0	2	1	12	0.0666667	0.0384339	Significant Enrichment	OSBPL5	29	49122352	49157383	oxysterol binding protein-like 5 [Source:HGNC Symbol;Acc:HGNC:16392]
SeparateAnalaysis	eQTL	Liver(Holstein)	Multi-Trait	ENSBTAG00000000125	1	1	1	47	0.02	0.000703478	Significant Enrichment	SPATA5	17	34878951	35145717	spermatogenesis associated 5 [Source:HGNC Symbol;Acc:HGNC:18119]
SeparateAnalaysis	eQTL	Liver(Holstein)	Multi-Trait	ENSBTAG00000000958	3	2	1	34	0.025	0.161304	NS Enrichment	ZSWIM3	13	75354606	75358234	zinc finger, SWIM-type containing 3 [Source:HGNC Symbol;Acc:HGNC:16157]
SeparateAnalaysis	eQTL	Liver(Holstein)	Multi-Trait	ENSBTAG00000000986	2	13	1	39	0.0181818	0.747312	NS Enrichment	USH1C	15	35500365	35548981	Bos taurus Usher syndrome 1C (autosomal recessive, severe) (USH1C), mRNA. [Source:RefSeq mRNA;Acc:NM_001035382]
SeparateAnalaysis	eQTL	Liver(Holstein)	Multi-Trait	ENSBTAG00000001140	0	37	2	6	0.0444444	0.570406	NS Enrichment	IAH1	11	87942471	87953717	Bos taurus isoamyl acetate-hydrolyzing esterase 1 homolog (S. cerevisiae) (IAH1), mRNA. [Source:RefSeq mRNA;Acc:NM_001034758]
SeparateAnalaysis	eQTL	Liver(Holstein)	Multi-Trait	ENSBTAG00000001997	0	39	2	37	0.025641	0.173507	NS Enrichment	MROH2B	20	33456349	33528569	maestro heat-like repeat family member 2B [Source:HGNC Symbol;Acc:HGNC:26857]
SeparateAnalaysis	eQTL	Liver(Holstein)	Multi-Trait	ENSBTAG00000002144	0	6	3	14	0.130435	0.0205252	Significant Enrichment	ADRB2	7	62229186	62230442	Bos taurus adrenergic, beta-2-, receptor, surface (ADRB2), mRNA. [Source:RefSeq mRNA;Acc:NM_174231]
SeparateAnalaysis	eQTL	Liver(Holstein)	Multi-Trait	ENSBTAG00000002824	1	1	1	23	0.0384615	0.0194366	Significant Enrichment	DPEP3	18	35576307	35580517	dipeptidase 3 [Source:HGNC Symbol;Acc:HGNC:23029]
SeparateAnalaysis	eQTL	Liver(Holstein)	Multi-Trait	ENSBTAG00000002951	0	3	1	9	0.0769231	0.118465	NS Enrichment	CD244	3	8794793	8831787	CD244 molecule, natural killer cell receptor 2B4 [Source:HGNC Symbol;Acc:HGNC:18171]
SeparateAnalaysis	eQTL	Liver(Holstein)	Multi-Trait	ENSBTAG00000004014	0	0	1	33	0.0294118	5.51121e-09	Significant Enrichment	FBLN2	22	58990282	59038424	fibulin 2 [Source:HGNC Symbol;Acc:HGNC:3601]
SeparateAnalaysis	eQTL	Liver(Holstein)	Multi-Trait	ENSBTAG00000004278	12	24	3	26	0.0461538	0.0535989	NS Impoverishment	APMAP	13	42963404	43023221	Bos taurus adipocyte plasma membrane associated protein (APMAP), mRNA. [Source:RefSeq mRNA;Acc:NM_001035413]
SeparateAnalaysis	eQTL	Liver(Holstein)	Multi-Trait	ENSBTAG00000004343	1	7	4	4	0.25	0.51276	NS Enrichment	CCS	29	45274394	45288010	Bos taurus copper chaperone for superoxide dismutase (CCS), mRNA. [Source:RefSeq mRNA;Acc:NM_001046187]
SeparateAnalaysis	eQTL	Liver(Holstein)	Multi-Trait	ENSBTAG00000004555	0	35	1	50	0.0116279	0.23585	NS Enrichment	LRP2	2	26936763	27078521	low density lipoprotein receptor-related protein 2 [Source:HGNC Symbol;Acc:HGNC:6694]
SeparateAnalaysis	eQTL	Liver(Holstein)	Multi-Trait	ENSBTAG00000004908	0	9	4	10	0.173913	0.0536134	NS Enrichment	CHRNE	19	27118517	27123114	Bos taurus cholinergic receptor, nicotinic, epsilon (muscle) (CHRNE), mRNA. [Source:RefSeq mRNA;Acc:NM_174272]
SeparateAnalaysis	eQTL	Liver(Holstein)	Multi-Trait	ENSBTAG00000005052	1	0	1	26	0.0357143	0.000240929	Significant Enrichment	GLP2R	19	29608715	29648238	glucagon-like peptide 2 receptor [Source:HGNC Symbol;Acc:HGNC:4325]
SeparateAnalaysis	eQTL	Liver(Holstein)	Multi-Trait	ENSBTAG00000005725	0	49	1	15	0.0153846	0.580959	NS Enrichment	IDO2	27	34707901	34774452	indoleamine 2,3-dioxygenase 2 [Source:HGNC Symbol;Acc:HGNC:27269]
SeparateAnalaysis	eQTL	Liver(Holstein)	Multi-Trait	ENSBTAG00000006525	0	4	1	25	0.0333333	0.0229483	Significant Enrichment	FDXR	19	57164031	57175524	Bos taurus ferredoxin reductase (FDXR), mRNA. [Source:RefSeq mRNA;Acc:NM_174691]
SeparateAnalaysis	eQTL	Liver(Holstein)	Multi-Trait	ENSBTAG00000007117	1	0	1	17	0.0526316	0.00274115	Significant Enrichment	CTC1	19	28466248	28483634	CTS telomere maintenance complex component 1 [Source:HGNC Symbol;Acc:HGNC:26169]
SeparateAnalaysis	eQTL	Liver(Holstein)	Multi-Trait	ENSBTAG00000008944	1	0	1	85	0.0114943	5.49027e-11	Significant Enrichment	CRB1	16	78094758	78320235	Bos taurus crumbs homolog 1 (Drosophila) (CRB1), mRNA. [Source:RefSeq mRNA;Acc:NM_001192482]
SeparateAnalaysis	eQTL	Liver(Holstein)	Multi-Trait	ENSBTAG00000009075	3	0	1	19	0.0434783	0.0258517	Significant Enrichment	RNF207	16	47968523	47985490	ring finger protein 207 [Source:HGNC Symbol;Acc:HGNC:32947]
SeparateAnalaysis	eQTL	Liver(Holstein)	Multi-Trait	ENSBTAG00000009638	14	0	1	11	0.0384615	0.382495	NS Enrichment	PRMT7	18	35803282	35844344	protein arginine methyltransferase 7 [Source:HGNC Symbol;Acc:HGNC:25557]
SeparateAnalaysis	eQTL	Liver(Holstein)	Multi-Trait	ENSBTAG00000009881	2	2	12	40	0.214286	1.37892e-09	Significant Enrichment	ENTPD6	13	43004253	43076853	Bos taurus ectonucleoside triphosphate diphosphohydrolase 6 (putative) (ENTPD6), mRNA. [Source:RefSeq mRNA;Acc:NM_001045991]
SeparateAnalaysis	eQTL	Liver(Holstein)	Multi-Trait	ENSBTAG00000011820	2	30	1	30	0.015873	0.57309	NS Impoverishment	DAPK2	10	46006654	46130505	death-associated protein kinase 2 [Source:HGNC Symbol;Acc:HGNC:2675]
SeparateAnalaysis	eQTL	Liver(Holstein)	Multi-Trait	ENSBTAG00000013557	6	26	25	5	0.403226	0.739556	NS Impoverishment	ERAP1	7	98582890	98618194	endoplasmic reticulum aminopeptidase 1 [Source:HGNC Symbol;Acc:HGNC:18173]
SeparateAnalaysis	eQTL	Liver(Holstein)	Multi-Trait	ENSBTAG00000014691	9	13	8	18	0.166667	0.732196	NS Enrichment	ARFGEF1	14	33343880	33480413	ADP-ribosylation factor guanine nucleotide-exchange factor 1 (brefeldin A-inhibited) [Source:HGNC Symbol;Acc:HGNC:15772]
SeparateAnalaysis	eQTL	Liver(Holstein)	Multi-Trait	ENSBTAG00000015551	0	5	1	20	0.0384615	0.0626174	NS Enrichment	0	4	100280752	100281437	0
SeparateAnalaysis	eQTL	Liver(Holstein)	Multi-Trait	ENSBTAG00000016707	0	7	1	32	0.025	0.0428182	Significant Enrichment	FKBP9	4	64209775	64252100	Bos taurus FK506 binding protein 9, 63 kDa (FKBP9), mRNA. [Source:RefSeq mRNA;Acc:NM_001046372]
SeparateAnalaysis	eQTL	Liver(Holstein)	Multi-Trait	ENSBTAG00000017602	0	7	1	16	0.0416667	0.148562	NS Enrichment	TMEM45B	29	36619711	36645779	Bos taurus transmembrane protein 45B (TMEM45B), mRNA. [Source:RefSeq mRNA;Acc:NM_001034375]
SeparateAnalaysis	eQTL	Liver(Holstein)	Multi-Trait	ENSBTAG00000017867	1	9	4	9	0.173913	0.231263	NS Enrichment	YPEL1	17	74069625	74073387	Bos taurus yippee-like 1 (Drosophila) (YPEL1), mRNA. [Source:RefSeq mRNA;Acc:NM_001100386]
SeparateAnalaysis	eQTL	Liver(Holstein)	Multi-Trait	ENSBTAG00000018784	0	2	1	12	0.0666667	0.0384339	Significant Enrichment	CTSZ	13	57889707	57899205	cathepsin Z [Source:HGNC Symbol;Acc:HGNC:2547]
SeparateAnalaysis	eQTL	Liver(Holstein)	Multi-Trait	ENSBTAG00000019327	0	13	2	62	0.025974	0.00357671	Significant Enrichment	NRAP	26	34339430	34414796	nebulin-related anchoring protein [Source:HGNC Symbol;Acc:HGNC:7988]
SeparateAnalaysis	eQTL	Liver(Holstein)	Multi-Trait	ENSBTAG00000020070	2	12	1	44	0.0169492	0.627907	NS Enrichment	0	19	36676547	36724513	0
SeparateAnalaysis	eQTL	Liver(Holstein)	Multi-Trait	ENSBTAG00000020371	3	1	1	32	0.027027	0.0664889	NS Enrichment	ACOT8	13	75327439	75339408	acyl-CoA thioesterase 8 [Source:HGNC Symbol;Acc:HGNC:15919]
SeparateAnalaysis	eQTL	Liver(Holstein)	Multi-Trait	ENSBTAG00000020664	0	1	3	6	0.3	0.0112299	Significant Enrichment	DNAJC14	5	57763740	57770666	Bos taurus DnaJ (Hsp40) homolog, subfamily C, member 14 (DNAJC14), mRNA. [Source:RefSeq mRNA;Acc:NM_174274]
SeparateAnalaysis	eQTL	Liver(Holstein)	Multi-Trait	ENSBTAG00000020679	10	5	1	36	0.0192308	0.774767	NS Impoverishment	CNTN1	5	39998363	40264645	Bos taurus contactin 1 (CNTN1), mRNA. [Source:RefSeq mRNA;Acc:NM_174280]
SeparateAnalaysis	eQTL	Liver(Holstein)	Multi-Trait	ENSBTAG00000021092	4	13	1	10	0.0357143	0.138792	NS Impoverishment	ATP6V0D2	14	78908052	78964199	Bos taurus ATPase, H+ transporting, lysosomal 38kDa, V0 subunit d2 (ATP6V0D2), mRNA. [Source:RefSeq mRNA;Acc:NM_001046101]
SeparateAnalaysis	eQTL	Liver(Holstein)	Multi-Trait	ENSBTAG00000027205	1	12	1	66	0.0125	0.190098	NS Enrichment	PGBD5	28	1347145	1389344	piggyBac transposable element derived 5 [Source:HGNC Symbol;Acc:HGNC:19405]
SeparateAnalaysis	eQTL	Liver(Holstein)	Multi-Trait	ENSBTAG00000030686	8	8	1	37	0.0185185	0.624206	NS Impoverishment	RAVER2	3	80962816	81052011	ribonucleoprotein, PTB-binding 2 [Source:HGNC Symbol;Acc:HGNC:25577]
SeparateAnalaysis	eQTL	Liver(Holstein)	Multi-Trait	ENSBTAG00000031509	1	0	1	18	0.05	0.0020844	Significant Enrichment	PFAS	19	28498629	28511705	Bos taurus phosphoribosylformylglycinamidine synthase (PFAS), mRNA. [Source:RefSeq mRNA;Acc:NM_001256564]
SeparateAnalaysis	eQTL	Liver(Holstein)	Multi-Trait	ENSBTAG00000038149	0	0	1	34	0.0285714	3.29705e-09	Significant Enrichment	NLRP12	18	61091348	61143063	Bos taurus NLR family, pyrin domain containing 12 (NLRP12), mRNA. [Source:RefSeq mRNA;Acc:NM_001192551]
SeparateAnalaysis	eQTL	Liver(Holstein)	Multi-Trait	ENSBTAG00000038490	0	1	1	36	0.0263158	1.71113e-05	Significant Enrichment	CLEC4A	5	102076231	102089108	C-type lectin domain family 4, member A [Source:HGNC Symbol;Acc:HGNC:13257]
SeparateAnalaysis	eQTL	Liver(Holstein)	Multi-Trait	ENSBTAG00000047324	2	0	1	15	0.0555556	0.0213976	Significant Enrichment	0	26	16498733	16538258	Uncharacterized protein [Source:UniProtKB/TrEMBL;Acc:G3MZY1]
PooledAnalaysis	ASE+eQTL	Liver(Holstein)	CIMF	ENSBTAG00000006287	4	3	1	58	0.0151515	0.174211	NS Enrichment	NEDD9	23	44851677	44988907	NEDD9 protein; Uncharacterized protein [Source:UniProtKB/TrEMBL;Acc:A6QPB6]
PooledAnalaysis	ASE+eQTL	Liver(Holstein)	CMARB	ENSBTAG00000003989	1	11	1	25	0.0263158	0.564746	NS Enrichment	0	26	25088448	25097722	Bos taurus glutathione S-transferase omega 1 (GSTO1), mRNA. [Source:RefSeq mRNA;Acc:NM_001075214]
PooledAnalaysis	ASE+eQTL	Liver(Holstein)	CMARB	ENSBTAG00000017407	3	1	1	53	0.0172414	0.0143569	Significant Enrichment	HSF2BP	1	146345939	146436999	Bos taurus heat shock transcription factor 2 binding protein (HSF2BP), mRNA. [Source:RefSeq mRNA;Acc:NM_001035493]
PooledAnalaysis	ASE+eQTL	Liver(Holstein)	CMARB	ENSBTAG00000019616	0	24	3	14	0.0731707	0.195142	NS Enrichment	APCS	3	10245766	10246803	Bos taurus amyloid P component, serum (APCS), mRNA. [Source:RefSeq mRNA;Acc:NM_001034466]
PooledAnalaysis	ASE+eQTL	Liver(Holstein)	CP8	ENSBTAG00000001997	0	38	3	37	0.0384615	0.0933514	NS Enrichment	MROH2B	20	33456349	33528569	maestro heat-like repeat family member 2B [Source:HGNC Symbol;Acc:HGNC:26857]
PooledAnalaysis	ASE+eQTL	Liver(Holstein)	CP8	ENSBTAG00000006150	0	16	3	32	0.0588235	0.0205045	Significant Enrichment	MRPS9	11	9121670	9159584	Bos taurus mitochondrial ribosomal protein S9 (MRPS9), mRNA. [Source:RefSeq mRNA;Acc:NM_001035332]
PooledAnalaysis	ASE+eQTL	Liver(Holstein)	CRBY	ENSBTAG00000005354	0	9	1	55	0.0153846	0.0181052	Significant Enrichment	LRRFIP1	3	117707634	117869819	Bos taurus leucine rich repeat (in FLII) interacting protein 1 (LRRFIP1), mRNA. [Source:RefSeq mRNA;Acc:NM_001102308]
PooledAnalaysis	ASE+eQTL	Liver(Holstein)	CRBY	ENSBTAG00000011905	1	11	2	12	0.0769231	0.539315	NS Enrichment	RRAS2	15	38900251	38977399	Bos taurus related RAS viral (r-ras) oncogene homolog 2 (RRAS2), mRNA. [Source:RefSeq mRNA;Acc:NM_001099010]
PooledAnalaysis	ASE+eQTL	Liver(Holstein)	CRBY	ENSBTAG00000014494	1	1	3	31	0.0833333	1.61419e-05	Significant Enrichment	RNASET2	9	103275249	103292877	Bos taurus ribonuclease T2 (RNASET2), mRNA. [Source:RefSeq mRNA;Acc:NM_001206337]
PooledAnalaysis	ASE+eQTL	Liver(Holstein)	CRBY	ENSBTAG00000020853	0	3	1	10	0.0714286	0.100834	NS Enrichment	SLC16A13	19	27455597	27459088	Bos taurus solute carrier family 16, member 13 (monocarboxylic acid transporter 13) (SLC16A13), mRNA. [Source:RefSeq mRNA;Acc:NM_001076132]
PooledAnalaysis	ASE+eQTL	Liver(Holstein)	CRIB	ENSBTAG00000001997	28	40	1	9	0.0128205	2.34098e-11	Significant Impoverishment	MROH2B	20	33456349	33528569	maestro heat-like repeat family member 2B [Source:HGNC Symbol;Acc:HGNC:26857]
PooledAnalaysis	ASE+eQTL	Liver(Holstein)	CRIB	ENSBTAG00000002640	0	43	1	276	0.003125	0.0121257	Significant Enrichment	KALRN	1	69248613	69724961	kalirin [Source:RefSeq peptide;Acc:NP_001178293]
PooledAnalaysis	ASE+eQTL	Liver(Holstein)	CRIB	ENSBTAG00000018857	4	0	4	43	0.0784314	1.3647e-06	Significant Enrichment	RAB4A	28	200775	243023	Bos taurus RAB4A, member RAS oncogene family (RAB4A), mRNA. [Source:RefSeq mRNA;Acc:NM_001038685]
PooledAnalaysis	ASE+eQTL	Liver(Holstein)	CRIB	ENSBTAG00000020853	0	1	3	10	0.214286	0.00200445	Significant Enrichment	SLC16A13	19	27455597	27459088	Bos taurus solute carrier family 16, member 13 (monocarboxylic acid transporter 13) (SLC16A13), mRNA. [Source:RefSeq mRNA;Acc:NM_001076132]
PooledAnalaysis	ASE+eQTL	Liver(Holstein)	CRIB	ENSBTAG00000034689	3	0	6	14	0.26087	0.000380123	Significant Enrichment	ZNRF1	18	2396335	2482363	Bos taurus zinc and ring finger 1 (ZNRF1), mRNA. [Source:RefSeq mRNA;Acc:NM_001192210]
PooledAnalaysis	ASE+eQTL	Liver(Holstein)	CRIB	ENSBTAG00000047520	0	2	1	16	0.0526316	0.0176594	Significant Enrichment	0	25	13909188	13914702	Bos taurus MPV17 mitochondrial membrane protein-like (MPV17L), mRNA. [Source:RefSeq mRNA;Acc:NM_001046602]
PooledAnalaysis	ASE+eQTL	Liver(Holstein)	E_IGF	ENSBTAG00000046668	0	4	1	50	0.0181818	0.00141574	Significant Enrichment	ANG2	10	26433797	26445634	Bos taurus angiogenin 2 (ANG2), mRNA. [Source:RefSeq mRNA;Acc:NM_001099396]
PooledAnalaysis	ASE+eQTL	Liver(Holstein)	FI_ADG	ENSBTAG00000006111	6	1	1	12	0.05	0.639207	NS Enrichment	EXOC8	28	3358381	3360841	Bos taurus exocyst complex component 8 (EXOC8), mRNA. [Source:RefSeq mRNA;Acc:NM_001098112]
PooledAnalaysis	ASE+eQTL	Liver(Holstein)	FI_ADG	ENSBTAG00000015727	5	11	3	23	0.0714286	0.78112	NS Enrichment	IFI47	7	41823772	41840054	Bos taurus interferon gamma inducible protein 47 (IFI47), mRNA. [Source:RefSeq mRNA;Acc:NM_001034545]
PooledAnalaysis	ASE+eQTL	Liver(Holstein)	FI_ADG	ENSBTAG00000035995	0	2	3	11	0.1875	0.00437053	Significant Enrichment	TNFAIP2	21	69455152	69466051	tumor necrosis factor, alpha-induced protein 2 [Source:HGNC Symbol;Acc:HGNC:11895]
PooledAnalaysis	ASE+eQTL	Liver(Holstein)	FI_MIDWT	ENSBTAG00000000873	0	1	1	43	0.0222222	2.7427e-06	Significant Enrichment	SLC13A3	13	75979002	76062341	Bos taurus solute carrier family 13 (sodium-dependent dicarboxylate transporter), member 3 (SLC13A3), mRNA. [Source:RefSeq mRNA;Acc:NM_001080288]
PooledAnalaysis	ASE+eQTL	Liver(Holstein)	FI_MIDWT	ENSBTAG00000007206	7	12	1	12	0.03125	0.0614439	NS Impoverishment	STRIP2	4	94153704	94200845	striatin interacting protein 2 [Source:HGNC Symbol;Acc:HGNC:22209]
PooledAnalaysis	ASE+eQTL	Liver(Holstein)	FI_MIDWT	ENSBTAG00000012804	0	0	1	34	0.0285714	3.29705e-09	Significant Enrichment	REEP5	10	1043713	1094330	Bos taurus receptor accessory protein 5 (REEP5), mRNA. [Source:RefSeq mRNA;Acc:NM_001046605]
PooledAnalaysis	ASE+eQTL	Liver(Holstein)	FI_NFI	ENSBTAG00000003826	1	0	1	28	0.0333333	0.000141448	Significant Enrichment	SCN1B	18	45960622	45970522	Bos taurus sodium channel, voltage-gated, type I, beta subunit (SCN1B), mRNA. [Source:RefSeq mRNA;Acc:NM_001076496]
PooledAnalaysis	ASE+eQTL	Liver(Holstein)	FI_NFI	ENSBTAG00000006085	1	2	5	20	0.178571	0.000197094	Significant Enrichment	DDOST	2	132587705	132600729	dolichyl-diphosphooligosaccharide--protein glycosyltransferase subunit (non-catalytic) [Source:HGNC Symbol;Acc:HGNC:2728]
PooledAnalaysis	ASE+eQTL	Liver(Holstein)	FI_NFI	ENSBTAG00000006209	9	7	1	91	0.00925926	0.742433	NS Enrichment	EXT1	14	48318650	48633661	Bos taurus exostosin 1 (EXT1), mRNA. [Source:RefSeq mRNA;Acc:NM_001098095]
PooledAnalaysis	ASE+eQTL	Liver(Holstein)	FI_NFI	ENSBTAG00000012208	1	1	1	4	0.142857	0.427355	NS Enrichment	0	23	27689369	27692407	Uncharacterized protein [Source:UniProtKB/TrEMBL;Acc:F1MZQ5]
PooledAnalaysis	ASE+eQTL	Liver(Holstein)	FI_NFI	ENSBTAG00000015004	9	14	25	2	0.5	0.265956	NS Impoverishment	TBCB	18	46963844	46972220	Bos taurus tubulin folding cofactor B (TBCB), mRNA. [Source:RefSeq mRNA;Acc:NM_001014939]
PooledAnalaysis	ASE+eQTL	Liver(Holstein)	FI_NFI	ENSBTAG00000016542	0	19	1	23	0.0232558	0.27789	NS Enrichment	LAMB3	16	75567714	75610920	laminin, beta 3 [Source:HGNC Symbol;Acc:HGNC:6490]
PooledAnalaysis	ASE+eQTL	Liver(Holstein)	FI_NFI	ENSBTAG00000018784	2	1	2	10	0.133333	0.0798387	NS Enrichment	CTSZ	13	57889707	57899205	cathepsin Z [Source:HGNC Symbol;Acc:HGNC:2547]
PooledAnalaysis	ASE+eQTL	Liver(Holstein)	FI_NFI	ENSBTAG00000023563	0	0	2	35	0.0540541	1.18129e-09	Significant Enrichment	0	23	26916511	26927031	Uncharacterized protein [Source:UniProtKB/TrEMBL;Acc:F1MX97]
PooledAnalaysis	ASE+eQTL	Liver(Holstein)	FI_NFI	ENSBTAG00000047103	0	5	2	32	0.0512821	0.0019069	Significant Enrichment	IDNK	8	78188626	78204330	idnK, gluconokinase homolog (E. coli) [Source:HGNC Symbol;Acc:HGNC:31367]
PooledAnalaysis	ASE+eQTL	Liver(Holstein)	MQLDPF	ENSBTAG00000000599	6	2	19	43	0.271429	3.85454e-10	Significant Enrichment	CCNI	6	93633306	93672214	Bos taurus cyclin I (CCNI), mRNA. [Source:RefSeq mRNA;Acc:NM_001083373]
PooledAnalaysis	ASE+eQTL	Liver(Holstein)	MQLDPF	ENSBTAG00000000874	37	4	37	17	0.389474	0.0114875	Significant Enrichment	CAST	7	98444979	98581253	Bos taurus calpastatin (CAST), transcript variant 1, mRNA. [Source:RefSeq mRNA;Acc:NM_001030318]
PooledAnalaysis	ASE+eQTL	Liver(Holstein)	MQLDPF	ENSBTAG00000002039	20	3	4	26	0.0754717	0.498634	NS Enrichment	FRMD8	29	44248435	44269691	Bos taurus FERM domain containing 8 (FRMD8), mRNA. [Source:RefSeq mRNA;Acc:NM_001098985]
PooledAnalaysis	ASE+eQTL	Liver(Holstein)	MQLDPF	ENSBTAG00000013557	2	4	47	9	0.758065	4.59548e-08	Significant Enrichment	ERAP1	7	98582890	98618194	endoplasmic reticulum aminopeptidase 1 [Source:HGNC Symbol;Acc:HGNC:18173]
PooledAnalaysis	ASE+eQTL	Liver(Holstein)	MQLDPF	ENSBTAG00000047664	0	1	1	24	0.0384615	0.000411332	Significant Enrichment	GNAZ	17	73812707	73828749	guanine nucleotide binding protein (G protein), alpha z polypeptide [Source:HGNC Symbol;Acc:HGNC:4395]
PooledAnalaysis	ASE+eQTL	Liver(Holstein)	MQLDPF	ENSBTAG00000047833	0	13	1	9	0.0434783	0.412328	NS Enrichment	AFM	6	90291078	90312046	Bos taurus afamin (AFM), mRNA. [Source:RefSeq mRNA;Acc:NM_001192175]
PooledAnalaysis	ASE+eQTL	Liver(Holstein)	M_SEMA	ENSBTAG00000009725	0	3	3	35	0.0731707	1.39089e-05	Significant Enrichment	AOX1	2	89517811	89589090	Bos taurus aldehyde oxidase 1 (AOX1), mRNA. [Source:RefSeq mRNA;Acc:NM_176668]
PooledAnalaysis	ASE+eQTL	Liver(Holstein)	M_SEMA	ENSBTAG00000018072	14	12	3	62	0.032967	0.885987	NS Enrichment	FARS2	23	48974674	49233786	Bos taurus phenylalanyl-tRNA synthetase 2, mitochondrial (FARS2), mRNA. [Source:RefSeq mRNA;Acc:NM_001076805]
PooledAnalaysis	ASE+eQTL	Liver(Holstein)	M_SEMA	ENSBTAG00000021182	0	0	1	72	0.0136986	0	Significant Enrichment	DOCK4	4	56631631	56910607	dedicator of cytokinesis 4 [Source:HGNC Symbol;Acc:HGNC:19192]
PooledAnalaysis	ASE+eQTL	Liver(Holstein)	PW_HIP	ENSBTAG00000001308	1	3	3	30	0.0810811	0.000731866	Significant Enrichment	0	21	20084904	20193047	Bos taurus uncharacterized LOC522763 (MGC148762), mRNA. [Source:RefSeq mRNA;Acc:NM_001102069]
PooledAnalaysis	ASE+eQTL	Liver(Holstein)	PW_HIP	ENSBTAG00000007206	0	12	1	19	0.03125	0.21934	NS Enrichment	STRIP2	4	94153704	94200845	striatin interacting protein 2 [Source:HGNC Symbol;Acc:HGNC:22209]
PooledAnalaysis	ASE+eQTL	Liver(Holstein)	PW_HIP	ENSBTAG00000011935	26	0	6	2	0.176471	0.499802	NS Enrichment	RASSF6	6	90373220	90400848	Ras association (RalGDS/AF-6) domain family member 6 [Source:HGNC Symbol;Acc:HGNC:20796]
PooledAnalaysis	ASE+eQTL	Liver(Holstein)	PW_HIP	ENSBTAG00000012408	9	0	1	25	0.0285714	0.108665	NS Enrichment	RAB27A	10	55120522	55158773	Bos taurus RAB27A, member RAS oncogene family (RAB27A), mRNA. [Source:RefSeq mRNA;Acc:NM_001101270]
PooledAnalaysis	ASE+eQTL	Liver(Holstein)	PW_HIP	ENSBTAG00000015235	2	23	1	99	0.008	0.529279	NS Enrichment	HMCN1	16	68192901	68733392	Bos taurus hemicentin 1 (HMCN1), mRNA. [Source:RefSeq mRNA;Acc:NM_001192537]
PooledAnalaysis	ASE+eQTL	Liver(Holstein)	PW_HIP	ENSBTAG00000047833	4	5	9	5	0.391304	0.348861	NS Enrichment	AFM	6	90291078	90312046	Bos taurus afamin (AFM), mRNA. [Source:RefSeq mRNA;Acc:NM_001192175]
PooledAnalaysis	ASE+eQTL	Liver(Holstein)	PW_LWT	ENSBTAG00000005444	1	7	1	52	0.0163934	0.116118	NS Enrichment	UGGT1	2	4228137	4333329	UDP-glucose glycoprotein glucosyltransferase 1 [Source:HGNC Symbol;Acc:HGNC:15663]
PooledAnalaysis	ASE+eQTL	Liver(Holstein)	PW_LWT	ENSBTAG00000012272	6	0	3	21	0.1	0.00528928	Significant Enrichment	TMEM19	5	1303245	1321239	Bos taurus transmembrane protein 19 (TMEM19), mRNA. [Source:RefSeq mRNA;Acc:NM_001101184]
PooledAnalaysis	ASE+eQTL	Liver(Holstein)	PW_LWT	ENSBTAG00000013832	1	11	1	27	0.025	0.526572	NS Enrichment	TRIT1	3	106806510	106851446	Bos taurus tRNA isopentenyltransferase 1 (TRIT1), mRNA. [Source:RefSeq mRNA;Acc:NM_001192840]
PooledAnalaysis	ASE+eQTL	Liver(Holstein)	PW_LWT	ENSBTAG00000016504	2	1	1	153	0.00636943	5.74848e-07	Significant Enrichment	AGAP1	3	115843770	116226449	ArfGAP with GTPase domain, ankyrin repeat and PH domain 1 [Source:HGNC Symbol;Acc:HGNC:16922]
PooledAnalaysis	ASE+eQTL	Liver(Holstein)	PW_IGF	ENSBTAG00000007584	0	2	1	34	0.027027	0.000642665	Significant Enrichment	INPP1	2	5867812	5903148	Bos taurus inositol polyphosphate-1-phosphatase (INPP1), mRNA. [Source:RefSeq mRNA;Acc:NM_174364]
PooledAnalaysis	ASE+eQTL	Liver(Holstein)	PW_IGF	ENSBTAG00000044023	3	3	3	88	0.0309278	4.23016e-06	Significant Enrichment	CDK6	4	9792303	10039520	cyclin-dependent kinase 6 [Source:HGNC Symbol;Acc:HGNC:1777]
PooledAnalaysis	ASE+eQTL	Liver(Holstein)	E_HIP	ENSBTAG00000004815	1	9	5	30	0.111111	0.00299686	Significant Enrichment	0	7	41790990	41806340	Uncharacterized protein [Source:UniProtKB/TrEMBL;Acc:E1B821]
PooledAnalaysis	ASE+eQTL	Liver(Holstein)	E_HIP	ENSBTAG00000009948	0	0	1	32	0.030303	9.21589e-09	Significant Enrichment	TRIM25	19	7939851	7959817	Bos taurus tripartite motif containing 25 (TRIM25), mRNA. [Source:RefSeq mRNA;Acc:NM_001100336]
PooledAnalaysis	ASE+eQTL	Liver(Holstein)	E_HIP	ENSBTAG00000011905	0	11	2	13	0.0769231	0.141032	NS Enrichment	RRAS2	15	38900251	38977399	Bos taurus related RAS viral (r-ras) oncogene homolog 2 (RRAS2), mRNA. [Source:RefSeq mRNA;Acc:NM_001099010]
PooledAnalaysis	ASE+eQTL	Liver(Holstein)	E_HIP	ENSBTAG00000012403	2	2	3	28	0.0857143	0.00160365	Significant Enrichment	ARG1	9	70499608	70516610	Bos taurus arginase, liver (ARG1), mRNA. [Source:RefSeq mRNA;Acc:NM_001046154]
PooledAnalaysis	ASE+eQTL	Liver(Holstein)	E_HIP	ENSBTAG00000015727	1	11	3	27	0.0714286	0.0631009	NS Enrichment	IFI47	7	41823772	41840054	Bos taurus interferon gamma inducible protein 47 (IFI47), mRNA. [Source:RefSeq mRNA;Acc:NM_001034545]
PooledAnalaysis	ASE+eQTL	Liver(Holstein)	X_HIP	ENSBTAG00000000321	0	1	1	15	0.0588235	0.00475918	Significant Enrichment	TBL2	25	34151410	34156679	Bos taurus transducin (beta)-like 2 (TBL2), mRNA. [Source:RefSeq mRNA;Acc:NM_001075535]
PooledAnalaysis	ASE+eQTL	Liver(Holstein)	X_HIP	ENSBTAG00000011905	1	12	1	12	0.0384615	1	NS Impoverishment	RRAS2	15	38900251	38977399	Bos taurus related RAS viral (r-ras) oncogene homolog 2 (RRAS2), mRNA. [Source:RefSeq mRNA;Acc:NM_001099010]
PooledAnalaysis	ASE+eQTL	Liver(Holstein)	X_HIP	ENSBTAG00000020634	0	20	1	15	0.0277778	0.391366	NS Enrichment	FBXO7	5	71448944	71469170	F-box protein 7 [Source:HGNC Symbol;Acc:HGNC:13586]
PooledAnalaysis	ASE+eQTL	Liver(Holstein)	X_LWT	ENSBTAG00000006186	2	12	1	25	0.025	0.974439	NS Enrichment	KCTD3	16	19500371	19567831	potassium channel tetramerization domain containing 3 [Source:HGNC Symbol;Acc:HGNC:21305]
PooledAnalaysis	ASE+eQTL	Liver(Holstein)	X_LWT	ENSBTAG00000006948	0	0	2	67	0.0289855	1.11022e-16	Significant Enrichment	GARNL3	11	98001678	98158329	GTPase activating Rap/RanGAP domain-like 3 [Source:HGNC Symbol;Acc:HGNC:25425]
PooledAnalaysis	ASE+eQTL	Liver(Holstein)	X_LWT	ENSBTAG00000037799	0	4	2	0	0.333333	NA	NS Impoverishment	0	5	74673523	74688908	Bos taurus apolipoprotein L, 3-like (LOC515697), mRNA. [Source:RefSeq mRNA;Acc:NM_001102030]
PooledAnalaysis	ASE+eQTL	Liver(Holstein)	X_LWT	ENSBTAG00000047834	0	10	1	45	0.0178571	0.0412604	Significant Enrichment	EFR3A	14	10171320	10250757	Bos taurus EFR3 homolog A (S. cerevisiae) (EFR3A), mRNA. [Source:RefSeq mRNA;Acc:NM_001076047]
PooledAnalaysis	ASE+eQTL	Liver(Holstein)	X_SEMA	ENSBTAG00000013980	0	9	1	33	0.0232558	0.0660493	NS Enrichment	ECSOD	6	45927554	45930819	Bos taurus superoxide dismutase 3, extracellular (SOD3), mRNA. [Source:RefSeq mRNA;Acc:NM_001082610]
PooledAnalaysis	ASE+eQTL	Liver(Holstein)	X_SEMA	ENSBTAG00000017165	17	6	1	49	0.0136986	0.503129	NS Impoverishment	MATN2	14	68478180	68651684	Bos taurus matrilin 2 (MATN2), mRNA. [Source:RefSeq mRNA;Acc:NM_001102528]
PooledAnalaysis	ASE+eQTL	Liver(Holstein)	X_SEMA	ENSBTAG00000019867	15	0	4	64	0.0481928	0.000168269	Significant Enrichment	COMMD1	11	60427663	60598437	Bos taurus copper metabolism (Murr1) domain containing 1 (COMMD1), mRNA. [Source:RefSeq mRNA;Acc:NM_001046384]
PooledAnalaysis	ASE+eQTL	Liver(Holstein)	X_SP8	ENSBTAG00000003548	0	1	1	20	0.0454545	0.00120923	Significant Enrichment	GSTP1	29	46087142	46090005	Bos taurus glutathione S-transferase pi 1 (GSTP1), mRNA. [Source:RefSeq mRNA;Acc:NM_177516]
PooledAnalaysis	ASE+eQTL	Liver(Holstein)	X_SP8	ENSBTAG00000006049	0	4	2	14	0.1	0.0227802	Significant Enrichment	BZW1	2	89886720	89897574	Bos taurus basic leucine zipper and W2 domains 1 (BZW1), mRNA. [Source:RefSeq mRNA;Acc:NM_001206613]
PooledAnalaysis	ASE+eQTL	Liver(Holstein)	X_SP8	ENSBTAG00000024182	2	1	2	20	0.08	0.0107176	Significant Enrichment	H2B	23	30730958	30731338	Histone H2B type 1 [Source:UniProtKB/Swiss-Prot;Acc:P62808]
PooledAnalaysis	ASE+eQTL	Liver(Holstein)	X_SRIB	ENSBTAG00000001077	0	2	1	12	0.0666667	0.0384339	Significant Enrichment	OSBPL5	29	49122352	49157383	oxysterol binding protein-like 5 [Source:HGNC Symbol;Acc:HGNC:16392]
PooledAnalaysis	ASE+eQTL	Liver(Holstein)	Multi-Trait	ENSBTAG00000000125	1	1	1	47	0.02	0.000703478	Significant Enrichment	SPATA5	17	34878951	35145717	spermatogenesis associated 5 [Source:HGNC Symbol;Acc:HGNC:18119]
PooledAnalaysis	ASE+eQTL	Liver(Holstein)	Multi-Trait	ENSBTAG00000000406	0	0	1	47	0.0208333	4.26215e-12	Significant Enrichment	GPATCH4	3	14279666	14287674	Bos taurus G patch domain containing 4 (GPATCH4), mRNA. [Source:RefSeq mRNA;Acc:NM_001078129]
PooledAnalaysis	ASE+eQTL	Liver(Holstein)	Multi-Trait	ENSBTAG00000000874	23	14	27	31	0.284211	0.0245127	Significant Enrichment	CAST	7	98444979	98581253	Bos taurus calpastatin (CAST), transcript variant 1, mRNA. [Source:RefSeq mRNA;Acc:NM_001030318]
PooledAnalaysis	ASE+eQTL	Liver(Holstein)	Multi-Trait	ENSBTAG00000000958	3	2	1	34	0.025	0.161304	NS Enrichment	ZSWIM3	13	75354606	75358234	zinc finger, SWIM-type containing 3 [Source:HGNC Symbol;Acc:HGNC:16157]
PooledAnalaysis	ASE+eQTL	Liver(Holstein)	Multi-Trait	ENSBTAG00000000986	2	13	1	39	0.0181818	0.747312	NS Enrichment	USH1C	15	35500365	35548981	Bos taurus Usher syndrome 1C (autosomal recessive, severe) (USH1C), mRNA. [Source:RefSeq mRNA;Acc:NM_001035382]
PooledAnalaysis	ASE+eQTL	Liver(Holstein)	Multi-Trait	ENSBTAG00000001140	0	38	2	5	0.0444444	0.609004	NS Enrichment	IAH1	11	87942471	87953717	Bos taurus isoamyl acetate-hydrolyzing esterase 1 homolog (S. cerevisiae) (IAH1), mRNA. [Source:RefSeq mRNA;Acc:NM_001034758]
PooledAnalaysis	ASE+eQTL	Liver(Holstein)	Multi-Trait	ENSBTAG00000001839	0	1	1	24	0.0384615	0.000411332	Significant Enrichment	OCIAD2	6	69175254	69187082	Bos taurus OCIA domain containing 2 (OCIAD2), mRNA. [Source:RefSeq mRNA;Acc:NM_001034258]
PooledAnalaysis	ASE+eQTL	Liver(Holstein)	Multi-Trait	ENSBTAG00000001997	0	39	2	37	0.025641	0.173507	NS Enrichment	MROH2B	20	33456349	33528569	maestro heat-like repeat family member 2B [Source:HGNC Symbol;Acc:HGNC:26857]
PooledAnalaysis	ASE+eQTL	Liver(Holstein)	Multi-Trait	ENSBTAG00000002144	0	6	3	14	0.130435	0.0205252	Significant Enrichment	ADRB2	7	62229186	62230442	Bos taurus adrenergic, beta-2-, receptor, surface (ADRB2), mRNA. [Source:RefSeq mRNA;Acc:NM_174231]
PooledAnalaysis	ASE+eQTL	Liver(Holstein)	Multi-Trait	ENSBTAG00000002824	1	1	1	23	0.0384615	0.0194366	Significant Enrichment	DPEP3	18	35576307	35580517	dipeptidase 3 [Source:HGNC Symbol;Acc:HGNC:23029]
PooledAnalaysis	ASE+eQTL	Liver(Holstein)	Multi-Trait	ENSBTAG00000002881	2	5	1	6	0.0714286	0.706879	NS Impoverishment	AP4M1	25	36881739	36885596	Bos taurus adaptor-related protein complex 4, mu 1 subunit (AP4M1), mRNA. [Source:RefSeq mRNA;Acc:NM_001077099]
PooledAnalaysis	ASE+eQTL	Liver(Holstein)	Multi-Trait	ENSBTAG00000002951	0	3	1	9	0.0769231	0.118465	NS Enrichment	CD244	3	8794793	8831787	CD244 molecule, natural killer cell receptor 2B4 [Source:HGNC Symbol;Acc:HGNC:18171]
PooledAnalaysis	ASE+eQTL	Liver(Holstein)	Multi-Trait	ENSBTAG00000003891	0	6	1	10	0.0588235	0.217944	NS Enrichment	VAMP2	19	28408302	28410747	Vesicle-associated membrane protein 2 [Source:UniProtKB/Swiss-Prot;Acc:P63026]
PooledAnalaysis	ASE+eQTL	Liver(Holstein)	Multi-Trait	ENSBTAG00000004014	0	0	1	33	0.0294118	5.51121e-09	Significant Enrichment	FBLN2	22	58990282	59038424	fibulin 2 [Source:HGNC Symbol;Acc:HGNC:3601]
PooledAnalaysis	ASE+eQTL	Liver(Holstein)	Multi-Trait	ENSBTAG00000004278	12	24	3	26	0.0461538	0.0535989	NS Impoverishment	APMAP	13	42963404	43023221	Bos taurus adipocyte plasma membrane associated protein (APMAP), mRNA. [Source:RefSeq mRNA;Acc:NM_001035413]
PooledAnalaysis	ASE+eQTL	Liver(Holstein)	Multi-Trait	ENSBTAG00000004343	1	7	4	4	0.25	0.51276	NS Enrichment	CCS	29	45274394	45288010	Bos taurus copper chaperone for superoxide dismutase (CCS), mRNA. [Source:RefSeq mRNA;Acc:NM_001046187]
PooledAnalaysis	ASE+eQTL	Liver(Holstein)	Multi-Trait	ENSBTAG00000004555	0	35	1	50	0.0116279	0.23585	NS Enrichment	LRP2	2	26936763	27078521	low density lipoprotein receptor-related protein 2 [Source:HGNC Symbol;Acc:HGNC:6694]
PooledAnalaysis	ASE+eQTL	Liver(Holstein)	Multi-Trait	ENSBTAG00000004908	0	9	4	10	0.173913	0.0536134	NS Enrichment	CHRNE	19	27118517	27123114	Bos taurus cholinergic receptor, nicotinic, epsilon (muscle) (CHRNE), mRNA. [Source:RefSeq mRNA;Acc:NM_174272]
PooledAnalaysis	ASE+eQTL	Liver(Holstein)	Multi-Trait	ENSBTAG00000005052	1	0	1	26	0.0357143	0.000240929	Significant Enrichment	GLP2R	19	29608715	29648238	glucagon-like peptide 2 receptor [Source:HGNC Symbol;Acc:HGNC:4325]
PooledAnalaysis	ASE+eQTL	Liver(Holstein)	Multi-Trait	ENSBTAG00000005725	0	49	1	15	0.0153846	0.580959	NS Enrichment	IDO2	27	34707901	34774452	indoleamine 2,3-dioxygenase 2 [Source:HGNC Symbol;Acc:HGNC:27269]
PooledAnalaysis	ASE+eQTL	Liver(Holstein)	Multi-Trait	ENSBTAG00000006525	0	4	1	25	0.0333333	0.0229483	Significant Enrichment	FDXR	19	57164031	57175524	Bos taurus ferredoxin reductase (FDXR), mRNA. [Source:RefSeq mRNA;Acc:NM_174691]
PooledAnalaysis	ASE+eQTL	Liver(Holstein)	Multi-Trait	ENSBTAG00000006904	4	13	2	4	0.0869565	0.0564778	NS Impoverishment	TNS2	5	27069113	27082523	tensin 2 [Source:HGNC Symbol;Acc:HGNC:19737]
PooledAnalaysis	ASE+eQTL	Liver(Holstein)	Multi-Trait	ENSBTAG00000007117	1	0	1	17	0.0526316	0.00274115	Significant Enrichment	CTC1	19	28466248	28483634	CTS telomere maintenance complex component 1 [Source:HGNC Symbol;Acc:HGNC:26169]
PooledAnalaysis	ASE+eQTL	Liver(Holstein)	Multi-Trait	ENSBTAG00000007220	1	3	1	21	0.0384615	0.15789	NS Enrichment	CASKIN2	19	56666537	56679122	Bos taurus CASK interacting protein 2 (CASKIN2), mRNA. [Source:RefSeq mRNA;Acc:NM_001191248]
PooledAnalaysis	ASE+eQTL	Liver(Holstein)	Multi-Trait	ENSBTAG00000008944	1	0	1	85	0.0114943	5.49027e-11	Significant Enrichment	CRB1	16	78094758	78320235	Bos taurus crumbs homolog 1 (Drosophila) (CRB1), mRNA. [Source:RefSeq mRNA;Acc:NM_001192482]
PooledAnalaysis	ASE+eQTL	Liver(Holstein)	Multi-Trait	ENSBTAG00000009075	3	0	1	19	0.0434783	0.0258517	Significant Enrichment	RNF207	16	47968523	47985490	ring finger protein 207 [Source:HGNC Symbol;Acc:HGNC:32947]
PooledAnalaysis	ASE+eQTL	Liver(Holstein)	Multi-Trait	ENSBTAG00000009638	14	0	1	11	0.0384615	0.382495	NS Enrichment	PRMT7	18	35803282	35844344	protein arginine methyltransferase 7 [Source:HGNC Symbol;Acc:HGNC:25557]
PooledAnalaysis	ASE+eQTL	Liver(Holstein)	Multi-Trait	ENSBTAG00000009881	2	2	12	40	0.214286	1.37892e-09	Significant Enrichment	ENTPD6	13	43004253	43076853	Bos taurus ectonucleoside triphosphate diphosphohydrolase 6 (putative) (ENTPD6), mRNA. [Source:RefSeq mRNA;Acc:NM_001045991]
PooledAnalaysis	ASE+eQTL	Liver(Holstein)	Multi-Trait	ENSBTAG00000010304	2	2	1	9	0.0714286	0.57077	NS Enrichment	CHKA	29	46225620	46257618	choline kinase alpha [Source:HGNC Symbol;Acc:HGNC:1937]
PooledAnalaysis	ASE+eQTL	Liver(Holstein)	Multi-Trait	ENSBTAG00000011809	2	8	2	6	0.111111	0.799846	NS Impoverishment	NUDT8	29	46123752	46126289	Bos taurus nudix (nucleoside diphosphate linked moiety X)-type motif 8 (NUDT8), mRNA. [Source:RefSeq mRNA;Acc:NM_001101255]
PooledAnalaysis	ASE+eQTL	Liver(Holstein)	Multi-Trait	ENSBTAG00000011820	2	30	1	30	0.015873	0.57309	NS Impoverishment	DAPK2	10	46006654	46130505	death-associated protein kinase 2 [Source:HGNC Symbol;Acc:HGNC:2675]
PooledAnalaysis	ASE+eQTL	Liver(Holstein)	Multi-Trait	ENSBTAG00000012504	1	3	1	9	0.0714286	0.468717	NS Enrichment	GAS2L1	17	70719230	70724693	Bos taurus growth arrest-specific 2 like 1 (GAS2L1), mRNA. [Source:RefSeq mRNA;Acc:NM_001083698]
PooledAnalaysis	ASE+eQTL	Liver(Holstein)	Multi-Trait	ENSBTAG00000013557	6	26	25	5	0.403226	0.739556	NS Impoverishment	ERAP1	7	98582890	98618194	endoplasmic reticulum aminopeptidase 1 [Source:HGNC Symbol;Acc:HGNC:18173]
PooledAnalaysis	ASE+eQTL	Liver(Holstein)	Multi-Trait	ENSBTAG00000013980	0	9	1	33	0.0232558	0.0660493	NS Enrichment	ECSOD	6	45927554	45930819	Bos taurus superoxide dismutase 3, extracellular (SOD3), mRNA. [Source:RefSeq mRNA;Acc:NM_001082610]
PooledAnalaysis	ASE+eQTL	Liver(Holstein)	Multi-Trait	ENSBTAG00000014494	1	3	1	32	0.027027	0.0664889	NS Enrichment	RNASET2	9	103275249	103292877	Bos taurus ribonuclease T2 (RNASET2), mRNA. [Source:RefSeq mRNA;Acc:NM_001206337]
PooledAnalaysis	ASE+eQTL	Liver(Holstein)	Multi-Trait	ENSBTAG00000014691	9	13	8	18	0.166667	0.732196	NS Enrichment	ARFGEF1	14	33343880	33480413	ADP-ribosylation factor guanine nucleotide-exchange factor 1 (brefeldin A-inhibited) [Source:HGNC Symbol;Acc:HGNC:15772]
PooledAnalaysis	ASE+eQTL	Liver(Holstein)	Multi-Trait	ENSBTAG00000015004	0	37	2	11	0.04	0.443346	NS Enrichment	TBCB	18	46963844	46972220	Bos taurus tubulin folding cofactor B (TBCB), mRNA. [Source:RefSeq mRNA;Acc:NM_001014939]
PooledAnalaysis	ASE+eQTL	Liver(Holstein)	Multi-Trait	ENSBTAG00000015248	1	5	2	20	0.0714286	0.0777599	NS Enrichment	PLA2G16	29	42578110	42608367	Bos taurus phospholipase A2, group XVI (PLA2G16), mRNA. [Source:RefSeq mRNA;Acc:NM_001075280]
PooledAnalaysis	ASE+eQTL	Liver(Holstein)	Multi-Trait	ENSBTAG00000015551	0	5	1	20	0.0384615	0.0626174	NS Enrichment	0	4	100280752	100281437	0
PooledAnalaysis	ASE+eQTL	Liver(Holstein)	Multi-Trait	ENSBTAG00000015742	0	4	1	22	0.037037	0.0325512	Significant Enrichment	ICAM3	7	16087159	16094419	Bos taurus intercellular adhesion molecule 3 (ICAM3), mRNA. [Source:RefSeq mRNA;Acc:NM_174349]
PooledAnalaysis	ASE+eQTL	Liver(Holstein)	Multi-Trait	ENSBTAG00000016707	0	7	1	32	0.025	0.0428182	Significant Enrichment	FKBP9	4	64209775	64252100	Bos taurus FK506 binding protein 9, 63 kDa (FKBP9), mRNA. [Source:RefSeq mRNA;Acc:NM_001046372]
PooledAnalaysis	ASE+eQTL	Liver(Holstein)	Multi-Trait	ENSBTAG00000017077	0	0	1	3	0.25	0.0455003	Significant Enrichment	CTSL	8	84976255	84981470	Bos taurus cathepsin L2 (CTSL2), mRNA. [Source:RefSeq mRNA;Acc:NM_174032]
PooledAnalaysis	ASE+eQTL	Liver(Holstein)	Multi-Trait	ENSBTAG00000017602	0	7	1	16	0.0416667	0.148562	NS Enrichment	TMEM45B	29	36619711	36645779	Bos taurus transmembrane protein 45B (TMEM45B), mRNA. [Source:RefSeq mRNA;Acc:NM_001034375]
PooledAnalaysis	ASE+eQTL	Liver(Holstein)	Multi-Trait	ENSBTAG00000017867	1	9	4	9	0.173913	0.231263	NS Enrichment	YPEL1	17	74069625	74073387	Bos taurus yippee-like 1 (Drosophila) (YPEL1), mRNA. [Source:RefSeq mRNA;Acc:NM_001100386]
PooledAnalaysis	ASE+eQTL	Liver(Holstein)	Multi-Trait	ENSBTAG00000018784	0	2	1	12	0.0666667	0.0384339	Significant Enrichment	CTSZ	13	57889707	57899205	cathepsin Z [Source:HGNC Symbol;Acc:HGNC:2547]
PooledAnalaysis	ASE+eQTL	Liver(Holstein)	Multi-Trait	ENSBTAG00000019327	0	13	2	62	0.025974	0.00357671	Significant Enrichment	NRAP	26	34339430	34414796	nebulin-related anchoring protein [Source:HGNC Symbol;Acc:HGNC:7988]
PooledAnalaysis	ASE+eQTL	Liver(Holstein)	Multi-Trait	ENSBTAG00000020070	2	12	1	44	0.0169492	0.627907	NS Enrichment	0	19	36676547	36724513	0
PooledAnalaysis	ASE+eQTL	Liver(Holstein)	Multi-Trait	ENSBTAG00000020371	3	1	1	32	0.027027	0.0664889	NS Enrichment	ACOT8	13	75327439	75339408	acyl-CoA thioesterase 8 [Source:HGNC Symbol;Acc:HGNC:15919]
PooledAnalaysis	ASE+eQTL	Liver(Holstein)	Multi-Trait	ENSBTAG00000020664	0	1	3	6	0.3	0.0112299	Significant Enrichment	DNAJC14	5	57763740	57770666	Bos taurus DnaJ (Hsp40) homolog, subfamily C, member 14 (DNAJC14), mRNA. [Source:RefSeq mRNA;Acc:NM_174274]
PooledAnalaysis	ASE+eQTL	Liver(Holstein)	Multi-Trait	ENSBTAG00000020679	10	5	1	36	0.0192308	0.774767	NS Impoverishment	CNTN1	5	39998363	40264645	Bos taurus contactin 1 (CNTN1), mRNA. [Source:RefSeq mRNA;Acc:NM_174280]
PooledAnalaysis	ASE+eQTL	Liver(Holstein)	Multi-Trait	ENSBTAG00000021092	4	13	1	10	0.0357143	0.138792	NS Impoverishment	ATP6V0D2	14	78908052	78964199	Bos taurus ATPase, H+ transporting, lysosomal 38kDa, V0 subunit d2 (ATP6V0D2), mRNA. [Source:RefSeq mRNA;Acc:NM_001046101]
PooledAnalaysis	ASE+eQTL	Liver(Holstein)	Multi-Trait	ENSBTAG00000026779	4	6	3	2	0.2	0.204894	NS Impoverishment	LYZ	5	44712169	44720976	Bos taurus lysozyme (LYZ), mRNA. [Source:RefSeq mRNA;Acc:NM_001078159]
PooledAnalaysis	ASE+eQTL	Liver(Holstein)	Multi-Trait	ENSBTAG00000027205	1	12	1	66	0.0125	0.190098	NS Enrichment	PGBD5	28	1347145	1389344	piggyBac transposable element derived 5 [Source:HGNC Symbol;Acc:HGNC:19405]
PooledAnalaysis	ASE+eQTL	Liver(Holstein)	Multi-Trait	ENSBTAG00000030247	1	16	1	5	0.0434783	0.420246	NS Impoverishment	NSMF	11	105673837	105681394	NMDA receptor synaptonuclear signaling and neuronal migration factor [Source:HGNC Symbol;Acc:HGNC:29843]
PooledAnalaysis	ASE+eQTL	Liver(Holstein)	Multi-Trait	ENSBTAG00000030686	8	8	1	37	0.0185185	0.624206	NS Impoverishment	RAVER2	3	80962816	81052011	ribonucleoprotein, PTB-binding 2 [Source:HGNC Symbol;Acc:HGNC:25577]
PooledAnalaysis	ASE+eQTL	Liver(Holstein)	Multi-Trait	ENSBTAG00000031509	1	0	1	18	0.05	0.0020844	Significant Enrichment	PFAS	19	28498629	28511705	Bos taurus phosphoribosylformylglycinamidine synthase (PFAS), mRNA. [Source:RefSeq mRNA;Acc:NM_001256564]
PooledAnalaysis	ASE+eQTL	Liver(Holstein)	Multi-Trait	ENSBTAG00000038149	0	0	1	34	0.0285714	3.29705e-09	Significant Enrichment	NLRP12	18	61091348	61143063	Bos taurus NLR family, pyrin domain containing 12 (NLRP12), mRNA. [Source:RefSeq mRNA;Acc:NM_001192551]
PooledAnalaysis	ASE+eQTL	Liver(Holstein)	Multi-Trait	ENSBTAG00000038490	0	1	1	36	0.0263158	1.71113e-05	Significant Enrichment	CLEC4A	5	102076231	102089108	C-type lectin domain family 4, member A [Source:HGNC Symbol;Acc:HGNC:13257]
PooledAnalaysis	ASE+eQTL	Liver(Holstein)	Multi-Trait	ENSBTAG00000047324	2	0	1	15	0.0555556	0.0213976	Significant Enrichment	0	26	16498733	16538258	Uncharacterized protein [Source:UniProtKB/TrEMBL;Acc:G3MZY1]
PooledAnalaysis	ASE+eQTL	Liver(Holstein)	Multi-Trait	ENSBTAG00000047520	3	2	1	13	0.0526316	0.569653	NS Enrichment	0	25	13909188	13914702	Bos taurus MPV17 mitochondrial membrane protein-like (MPV17L), mRNA. [Source:RefSeq mRNA;Acc:NM_001046602]
PooledAnalaysis	ASE+eQTL	Liver(Holstein)	Multi-Trait	ENSBTAG00000047834	0	10	1	45	0.0178571	0.0412604	Significant Enrichment	EFR3A	14	10171320	10250757	Bos taurus EFR3 homolog A (S. cerevisiae) (EFR3A), mRNA. [Source:RefSeq mRNA;Acc:NM_001076047]
MetaAnalaysis	ASE+eQTL	Liver(Holstein)	CMARB	ENSBTAG00000017407	3	1	1	53	0.0172414	0.0143569	Significant Enrichment	HSF2BP	1	146345939	146436999	Bos taurus heat shock transcription factor 2 binding protein (HSF2BP), mRNA. [Source:RefSeq mRNA;Acc:NM_001035493]
MetaAnalaysis	ASE+eQTL	Liver(Holstein)	CMARB	ENSBTAG00000019616	0	24	3	14	0.0731707	0.195142	NS Enrichment	APCS	3	10245766	10246803	Bos taurus amyloid P component, serum (APCS), mRNA. [Source:RefSeq mRNA;Acc:NM_001034466]
MetaAnalaysis	ASE+eQTL	Liver(Holstein)	CP8	ENSBTAG00000001997	0	38	3	37	0.0384615	0.0933514	NS Enrichment	MROH2B	20	33456349	33528569	maestro heat-like repeat family member 2B [Source:HGNC Symbol;Acc:HGNC:26857]
MetaAnalaysis	ASE+eQTL	Liver(Holstein)	CP8	ENSBTAG00000017051	6	0	6	15	0.222222	0.00190089	Significant Enrichment	ACP6	3	22064166	22085071	Bos taurus acid phosphatase 6, lysophosphatidic (ACP6), mRNA. [Source:RefSeq mRNA;Acc:NM_001099373]
MetaAnalaysis	ASE+eQTL	Liver(Holstein)	CRBY	ENSBTAG00000006262	1	0	2	26	0.0689655	1.59765e-05	Significant Enrichment	LIMS2	2	4780176	4819192	Bos taurus LIM and senescent cell antigen-like domains 2 (LIMS2), mRNA. [Source:RefSeq mRNA;Acc:NM_001130751]
MetaAnalaysis	ASE+eQTL	Liver(Holstein)	CRBY	ENSBTAG00000009029	0	10	1	21	0.03125	0.160376	NS Enrichment	0	19	54537794	54543367	Uncharacterized protein [Source:UniProtKB/TrEMBL;Acc:F1MVX8]
MetaAnalaysis	ASE+eQTL	Liver(Holstein)	CRBY	ENSBTAG00000011905	2	10	1	13	0.0384615	0.737989	NS Impoverishment	RRAS2	15	38900251	38977399	Bos taurus related RAS viral (r-ras) oncogene homolog 2 (RRAS2), mRNA. [Source:RefSeq mRNA;Acc:NM_001099010]
MetaAnalaysis	ASE+eQTL	Liver(Holstein)	CRBY	ENSBTAG00000014494	1	1	3	31	0.0833333	1.61419e-05	Significant Enrichment	RNASET2	9	103275249	103292877	Bos taurus ribonuclease T2 (RNASET2), mRNA. [Source:RefSeq mRNA;Acc:NM_001206337]
MetaAnalaysis	ASE+eQTL	Liver(Holstein)	CRBY	ENSBTAG00000020853	0	3	1	10	0.0714286	0.100834	NS Enrichment	SLC16A13	19	27455597	27459088	Bos taurus solute carrier family 16, member 13 (monocarboxylic acid transporter 13) (SLC16A13), mRNA. [Source:RefSeq mRNA;Acc:NM_001076132]
MetaAnalaysis	ASE+eQTL	Liver(Holstein)	CRIB	ENSBTAG00000001997	28	40	1	9	0.0128205	2.34098e-11	Significant Impoverishment	MROH2B	20	33456349	33528569	maestro heat-like repeat family member 2B [Source:HGNC Symbol;Acc:HGNC:26857]
MetaAnalaysis	ASE+eQTL	Liver(Holstein)	CRIB	ENSBTAG00000002640	0	53	1	266	0.003125	0.0262213	Significant Enrichment	KALRN	1	69248613	69724961	kalirin [Source:RefSeq peptide;Acc:NP_001178293]
MetaAnalaysis	ASE+eQTL	Liver(Holstein)	CRIB	ENSBTAG00000007434	0	1	2	20	0.0869565	0.000132691	Significant Enrichment	CD300LG	19	44356959	44368596	CMRF35-like molecule 9 [Source:UniProtKB/Swiss-Prot;Acc:A5D7B2]
MetaAnalaysis	ASE+eQTL	Liver(Holstein)	CRIB	ENSBTAG00000018857	4	7	4	36	0.0784314	0.0332292	Significant Enrichment	RAB4A	28	200775	243023	Bos taurus RAB4A, member RAS oncogene family (RAB4A), mRNA. [Source:RefSeq mRNA;Acc:NM_001038685]
MetaAnalaysis	ASE+eQTL	Liver(Holstein)	CRIB	ENSBTAG00000019463	2	4	1	9	0.0625	0.931175	NS Enrichment	SLC25A39	19	44752354	44756897	Solute carrier family 25 member 39 [Source:UniProtKB/Swiss-Prot;Acc:Q17QI7]
MetaAnalaysis	ASE+eQTL	Liver(Holstein)	CRIB	ENSBTAG00000020853	0	1	3	10	0.214286	0.00200445	Significant Enrichment	SLC16A13	19	27455597	27459088	Bos taurus solute carrier family 16, member 13 (monocarboxylic acid transporter 13) (SLC16A13), mRNA. [Source:RefSeq mRNA;Acc:NM_001076132]
MetaAnalaysis	ASE+eQTL	Liver(Holstein)	CRIB	ENSBTAG00000034689	3	0	6	14	0.26087	0.000380123	Significant Enrichment	ZNRF1	18	2396335	2482363	Bos taurus zinc and ring finger 1 (ZNRF1), mRNA. [Source:RefSeq mRNA;Acc:NM_001192210]
MetaAnalaysis	ASE+eQTL	Liver(Holstein)	E_IGF	ENSBTAG00000019798	8	8	4	43	0.0634921	0.161306	NS Enrichment	PIGR	16	4533505	4551569	Bos taurus polymeric immunoglobulin receptor (PIGR), mRNA. [Source:RefSeq mRNA;Acc:NM_174143]
MetaAnalaysis	ASE+eQTL	Liver(Holstein)	E_IGF	ENSBTAG00000046668	0	4	1	50	0.0181818	0.00141574	Significant Enrichment	ANG2	10	26433797	26445634	Bos taurus angiogenin 2 (ANG2), mRNA. [Source:RefSeq mRNA;Acc:NM_001099396]
MetaAnalaysis	ASE+eQTL	Liver(Holstein)	FI_ADG	ENSBTAG00000006111	6	1	1	12	0.05	0.639207	NS Enrichment	EXOC8	28	3358381	3360841	Bos taurus exocyst complex component 8 (EXOC8), mRNA. [Source:RefSeq mRNA;Acc:NM_001098112]
MetaAnalaysis	ASE+eQTL	Liver(Holstein)	FI_ADG	ENSBTAG00000015727	5	11	3	23	0.0714286	0.78112	NS Enrichment	IFI47	7	41823772	41840054	Bos taurus interferon gamma inducible protein 47 (IFI47), mRNA. [Source:RefSeq mRNA;Acc:NM_001034545]
MetaAnalaysis	ASE+eQTL	Liver(Holstein)	FI_ADG	ENSBTAG00000035995	0	2	3	11	0.1875	0.00437053	Significant Enrichment	TNFAIP2	21	69455152	69466051	tumor necrosis factor, alpha-induced protein 2 [Source:HGNC Symbol;Acc:HGNC:11895]
MetaAnalaysis	ASE+eQTL	Liver(Holstein)	FI_MIDWT	ENSBTAG00000007206	7	12	1	12	0.03125	0.0614439	NS Impoverishment	STRIP2	4	94153704	94200845	striatin interacting protein 2 [Source:HGNC Symbol;Acc:HGNC:22209]
MetaAnalaysis	ASE+eQTL	Liver(Holstein)	FI_NFI	ENSBTAG00000003826	1	0	1	28	0.0333333	0.000141448	Significant Enrichment	SCN1B	18	45960622	45970522	Bos taurus sodium channel, voltage-gated, type I, beta subunit (SCN1B), mRNA. [Source:RefSeq mRNA;Acc:NM_001076496]
MetaAnalaysis	ASE+eQTL	Liver(Holstein)	FI_NFI	ENSBTAG00000006084	2	6	5	17	0.166667	0.0292795	Significant Enrichment	PINK1	2	132601302	132621738	Bos taurus PTEN induced putative kinase 1 (PINK1), mRNA. [Source:RefSeq mRNA;Acc:NM_001099701]
MetaAnalaysis	ASE+eQTL	Liver(Holstein)	FI_NFI	ENSBTAG00000006209	9	6	1	92	0.00925926	0.635193	NS Enrichment	EXT1	14	48318650	48633661	Bos taurus exostosin 1 (EXT1), mRNA. [Source:RefSeq mRNA;Acc:NM_001098095]
MetaAnalaysis	ASE+eQTL	Liver(Holstein)	FI_NFI	ENSBTAG00000012208	1	1	1	4	0.142857	0.427355	NS Enrichment	0	23	27689369	27692407	Uncharacterized protein [Source:UniProtKB/TrEMBL;Acc:F1MZQ5]
MetaAnalaysis	ASE+eQTL	Liver(Holstein)	FI_NFI	ENSBTAG00000015004	22	5	12	11	0.24	0.778253	NS Enrichment	TBCB	18	46963844	46972220	Bos taurus tubulin folding cofactor B (TBCB), mRNA. [Source:RefSeq mRNA;Acc:NM_001014939]
MetaAnalaysis	ASE+eQTL	Liver(Holstein)	FI_NFI	ENSBTAG00000016542	0	14	1	28	0.0232558	0.16684	NS Enrichment	LAMB3	16	75567714	75610920	laminin, beta 3 [Source:HGNC Symbol;Acc:HGNC:6490]
MetaAnalaysis	ASE+eQTL	Liver(Holstein)	FI_NFI	ENSBTAG00000018784	2	1	2	10	0.133333	0.0798387	NS Enrichment	CTSZ	13	57889707	57899205	cathepsin Z [Source:HGNC Symbol;Acc:HGNC:2547]
MetaAnalaysis	ASE+eQTL	Liver(Holstein)	FI_NFI	ENSBTAG00000019554	13	7	3	14	0.0810811	0.322386	NS Impoverishment	FBP2	8	82396095	82438817	Bos taurus fructose-1,6-bisphosphatase 2 (FBP2), mRNA. [Source:RefSeq mRNA;Acc:NM_001046164]
MetaAnalaysis	ASE+eQTL	Liver(Holstein)	FI_NFI	ENSBTAG00000023563	0	0	2	35	0.0540541	1.18129e-09	Significant Enrichment	0	23	26916511	26927031	Uncharacterized protein [Source:UniProtKB/TrEMBL;Acc:F1MX97]
MetaAnalaysis	ASE+eQTL	Liver(Holstein)	FI_NFI	ENSBTAG00000047103	0	23	2	14	0.0512821	0.277246	NS Enrichment	IDNK	8	78188626	78204330	idnK, gluconokinase homolog (E. coli) [Source:HGNC Symbol;Acc:HGNC:31367]
MetaAnalaysis	ASE+eQTL	Liver(Holstein)	MQLDPF	ENSBTAG00000000259	0	15	3	29	0.0638298	0.0230746	Significant Enrichment	CHIA	3	32183907	32203685	chitinase, acidic [Source:HGNC Symbol;Acc:HGNC:17432]
MetaAnalaysis	ASE+eQTL	Liver(Holstein)	MQLDPF	ENSBTAG00000000599	6	0	19	45	0.271429	7.31493e-12	Significant Enrichment	CCNI	6	93633306	93672214	Bos taurus cyclin I (CCNI), mRNA. [Source:RefSeq mRNA;Acc:NM_001083373]
MetaAnalaysis	ASE+eQTL	Liver(Holstein)	MQLDPF	ENSBTAG00000000874	22	4	52	17	0.547368	2.5383e-05	Significant Enrichment	CAST	7	98444979	98581253	Bos taurus calpastatin (CAST), transcript variant 1, mRNA. [Source:RefSeq mRNA;Acc:NM_001030318]
MetaAnalaysis	ASE+eQTL	Liver(Holstein)	MQLDPF	ENSBTAG00000002039	20	3	4	26	0.0754717	0.498634	NS Enrichment	FRMD8	29	44248435	44269691	Bos taurus FERM domain containing 8 (FRMD8), mRNA. [Source:RefSeq mRNA;Acc:NM_001098985]
MetaAnalaysis	ASE+eQTL	Liver(Holstein)	MQLDPF	ENSBTAG00000013557	1	4	48	9	0.774194	4.75413e-09	Significant Enrichment	ERAP1	7	98582890	98618194	endoplasmic reticulum aminopeptidase 1 [Source:HGNC Symbol;Acc:HGNC:18173]
MetaAnalaysis	ASE+eQTL	Liver(Holstein)	MQLDPF	ENSBTAG00000047664	0	1	1	24	0.0384615	0.000411332	Significant Enrichment	GNAZ	17	73812707	73828749	guanine nucleotide binding protein (G protein), alpha z polypeptide [Source:HGNC Symbol;Acc:HGNC:4395]
MetaAnalaysis	ASE+eQTL	Liver(Holstein)	MQLDPF	ENSBTAG00000047833	0	10	1	12	0.0434783	0.285548	NS Enrichment	AFM	6	90291078	90312046	Bos taurus afamin (AFM), mRNA. [Source:RefSeq mRNA;Acc:NM_001192175]
MetaAnalaysis	ASE+eQTL	Liver(Holstein)	M_SEMA	ENSBTAG00000009725	0	0	3	38	0.0731707	1.52229e-10	Significant Enrichment	AOX1	2	89517811	89589090	Bos taurus aldehyde oxidase 1 (AOX1), mRNA. [Source:RefSeq mRNA;Acc:NM_176668]
MetaAnalaysis	ASE+eQTL	Liver(Holstein)	M_SEMA	ENSBTAG00000018072	14	12	3	62	0.032967	0.885987	NS Enrichment	FARS2	23	48974674	49233786	Bos taurus phenylalanyl-tRNA synthetase 2, mitochondrial (FARS2), mRNA. [Source:RefSeq mRNA;Acc:NM_001076805]
MetaAnalaysis	ASE+eQTL	Liver(Holstein)	M_SEMA	ENSBTAG00000021182	0	0	1	72	0.0136986	0	Significant Enrichment	DOCK4	4	56631631	56910607	dedicator of cytokinesis 4 [Source:HGNC Symbol;Acc:HGNC:19192]
MetaAnalaysis	ASE+eQTL	Liver(Holstein)	PW_HIP	ENSBTAG00000001308	1	3	3	30	0.0810811	0.000731866	Significant Enrichment	0	21	20084904	20193047	Bos taurus uncharacterized LOC522763 (MGC148762), mRNA. [Source:RefSeq mRNA;Acc:NM_001102069]
MetaAnalaysis	ASE+eQTL	Liver(Holstein)	PW_HIP	ENSBTAG00000007206	0	12	1	19	0.03125	0.21934	NS Enrichment	STRIP2	4	94153704	94200845	striatin interacting protein 2 [Source:HGNC Symbol;Acc:HGNC:22209]
MetaAnalaysis	ASE+eQTL	Liver(Holstein)	PW_HIP	ENSBTAG00000011935	26	0	6	2	0.176471	0.499802	NS Enrichment	RASSF6	6	90373220	90400848	Ras association (RalGDS/AF-6) domain family member 6 [Source:HGNC Symbol;Acc:HGNC:20796]
MetaAnalaysis	ASE+eQTL	Liver(Holstein)	PW_HIP	ENSBTAG00000012408	9	0	1	25	0.0285714	0.108665	NS Enrichment	RAB27A	10	55120522	55158773	Bos taurus RAB27A, member RAS oncogene family (RAB27A), mRNA. [Source:RefSeq mRNA;Acc:NM_001101270]
MetaAnalaysis	ASE+eQTL	Liver(Holstein)	PW_HIP	ENSBTAG00000015235	2	23	1	99	0.008	0.529279	NS Enrichment	HMCN1	16	68192901	68733392	Bos taurus hemicentin 1 (HMCN1), mRNA. [Source:RefSeq mRNA;Acc:NM_001192537]
MetaAnalaysis	ASE+eQTL	Liver(Holstein)	PW_HIP	ENSBTAG00000047833	4	2	9	8	0.391304	0.0191258	Significant Enrichment	AFM	6	90291078	90312046	Bos taurus afamin (AFM), mRNA. [Source:RefSeq mRNA;Acc:NM_001192175]
MetaAnalaysis	ASE+eQTL	Liver(Holstein)	PW_LWT	ENSBTAG00000000224	0	30	4	30	0.0625	0.0523451	NS Enrichment	TSPAN15	28	25960051	26012583	Bos taurus tetraspanin 15 (TSPAN15), mRNA. [Source:RefSeq mRNA;Acc:NM_001075829]
MetaAnalaysis	ASE+eQTL	Liver(Holstein)	PW_LWT	ENSBTAG00000001564	0	14	5	39	0.0862069	0.000804258	Significant Enrichment	PDE4DIP	3	22916551	23063522	Cardiomyopathy-associated protein 2; PDE4DIP protein; Uncharacterized protein [Source:UniProtKB/TrEMBL;Acc:A6QNS7]
MetaAnalaysis	ASE+eQTL	Liver(Holstein)	PW_LWT	ENSBTAG00000008787	0	0	4	50	0.0740741	2.00506e-13	Significant Enrichment	C13H10ORF38	13	30069067	30123389	Bos taurus family with sequence similarity 171, member A1 (FAM171A1), mRNA. [Source:RefSeq mRNA;Acc:NM_001102180]
MetaAnalaysis	ASE+eQTL	Liver(Holstein)	PW_LWT	ENSBTAG00000013832	1	21	1	17	0.025	0.884059	NS Impoverishment	TRIT1	3	106806510	106851446	Bos taurus tRNA isopentenyltransferase 1 (TRIT1), mRNA. [Source:RefSeq mRNA;Acc:NM_001192840]
MetaAnalaysis	ASE+eQTL	Liver(Holstein)	PW_LWT	ENSBTAG00000019669	2	1	14	18	0.4	9.70516e-07	Significant Enrichment	CD163	5	102245937	102278444	Bos taurus CD163 molecule (CD163), mRNA. [Source:RefSeq mRNA;Acc:NM_001163413]
MetaAnalaysis	ASE+eQTL	Liver(Holstein)	PW_IGF	ENSBTAG00000007584	0	2	1	34	0.027027	0.000642665	Significant Enrichment	INPP1	2	5867812	5903148	Bos taurus inositol polyphosphate-1-phosphatase (INPP1), mRNA. [Source:RefSeq mRNA;Acc:NM_174364]
MetaAnalaysis	ASE+eQTL	Liver(Holstein)	PW_IGF	ENSBTAG00000008385	0	1	1	25	0.037037	0.000314707	Significant Enrichment	KLHL36	18	10845506	10854520	Bos taurus kelch-like 36 (Drosophila) (KLHL36), mRNA. [Source:RefSeq mRNA;Acc:NM_001077118]
MetaAnalaysis	ASE+eQTL	Liver(Holstein)	PW_IGF	ENSBTAG00000033107	0	2	2	32	0.0555556	3.85561e-05	Significant Enrichment	OSMR	20	35521410	35588186	oncostatin M receptor [Source:HGNC Symbol;Acc:HGNC:8507]
MetaAnalaysis	ASE+eQTL	Liver(Holstein)	PW_IGF	ENSBTAG00000044023	3	3	3	88	0.0309278	4.23016e-06	Significant Enrichment	CDK6	4	9792303	10039520	cyclin-dependent kinase 6 [Source:HGNC Symbol;Acc:HGNC:1777]
MetaAnalaysis	ASE+eQTL	Liver(Holstein)	E_HIP	ENSBTAG00000004815	2	22	4	17	0.0888889	0.635836	NS Enrichment	0	7	41790990	41806340	Uncharacterized protein [Source:UniProtKB/TrEMBL;Acc:E1B821]
MetaAnalaysis	ASE+eQTL	Liver(Holstein)	E_HIP	ENSBTAG00000011905	0	9	2	15	0.0769231	0.0856364	NS Enrichment	RRAS2	15	38900251	38977399	Bos taurus related RAS viral (r-ras) oncogene homolog 2 (RRAS2), mRNA. [Source:RefSeq mRNA;Acc:NM_001099010]
MetaAnalaysis	ASE+eQTL	Liver(Holstein)	E_HIP	ENSBTAG00000015727	1	11	3	27	0.0714286	0.0631009	NS Enrichment	IFI47	7	41823772	41840054	Bos taurus interferon gamma inducible protein 47 (IFI47), mRNA. [Source:RefSeq mRNA;Acc:NM_001034545]
MetaAnalaysis	ASE+eQTL	Liver(Holstein)	E_HIP	ENSBTAG00000038085	0	5	10	25	0.25	2.42847e-06	Significant Enrichment	0	3	86392280	86433714	Uncharacterized protein [Source:UniProtKB/TrEMBL;Acc:F1N3N3]
MetaAnalaysis	ASE+eQTL	Liver(Holstein)	X_HIP	ENSBTAG00000007013	5	2	1	39	0.0212766	0.269898	NS Enrichment	TOM1L1	19	5221507	5283308	target of myb1 (chicken)-like 1 [Source:HGNC Symbol;Acc:HGNC:11983]
MetaAnalaysis	ASE+eQTL	Liver(Holstein)	X_HIP	ENSBTAG00000011905	1	10	1	14	0.0384615	0.818726	NS Enrichment	RRAS2	15	38900251	38977399	Bos taurus related RAS viral (r-ras) oncogene homolog 2 (RRAS2), mRNA. [Source:RefSeq mRNA;Acc:NM_001099010]
MetaAnalaysis	ASE+eQTL	Liver(Holstein)	X_HIP	ENSBTAG00000019457	0	30	4	10	0.0909091	0.255291	NS Enrichment	MRPL22	7	68106044	68141498	Bos taurus mitochondrial ribosomal protein L22 (MRPL22), mRNA. [Source:RefSeq mRNA;Acc:NM_001035454]
MetaAnalaysis	ASE+eQTL	Liver(Holstein)	X_LWT	ENSBTAG00000006948	0	0	2	67	0.0289855	1.11022e-16	Significant Enrichment	GARNL3	11	98001678	98158329	GTPase activating Rap/RanGAP domain-like 3 [Source:HGNC Symbol;Acc:HGNC:25425]
MetaAnalaysis	ASE+eQTL	Liver(Holstein)	X_LWT	ENSBTAG00000019457	0	30	4	10	0.0909091	0.255291	NS Enrichment	MRPL22	7	68106044	68141498	Bos taurus mitochondrial ribosomal protein L22 (MRPL22), mRNA. [Source:RefSeq mRNA;Acc:NM_001035454]
MetaAnalaysis	ASE+eQTL	Liver(Holstein)	X_LWT	ENSBTAG00000037799	0	4	2	0	0.333333	NA	NS Impoverishment	0	5	74673523	74688908	Bos taurus apolipoprotein L, 3-like (LOC515697), mRNA. [Source:RefSeq mRNA;Acc:NM_001102030]
MetaAnalaysis	ASE+eQTL	Liver(Holstein)	X_LWT	ENSBTAG00000040070	0	0	1	29	0.0333333	4.32046e-08	Significant Enrichment	SCGB1D	29	41378327	41381132	Bos taurus secretoglobin, family 1D, member 2 (SCGB1D), mRNA. [Source:RefSeq mRNA;Acc:NM_001077807]
MetaAnalaysis	ASE+eQTL	Liver(Holstein)	X_LWT	ENSBTAG00000047834	0	9	1	46	0.0178571	0.0304512	Significant Enrichment	EFR3A	14	10171320	10250757	Bos taurus EFR3 homolog A (S. cerevisiae) (EFR3A), mRNA. [Source:RefSeq mRNA;Acc:NM_001076047]
MetaAnalaysis	ASE+eQTL	Liver(Holstein)	X_SEMA	ENSBTAG00000013980	0	13	1	29	0.0232558	0.145316	NS Enrichment	ECSOD	6	45927554	45930819	Bos taurus superoxide dismutase 3, extracellular (SOD3), mRNA. [Source:RefSeq mRNA;Acc:NM_001082610]
MetaAnalaysis	ASE+eQTL	Liver(Holstein)	X_SEMA	ENSBTAG00000017165	17	6	1	49	0.0136986	0.503129	NS Impoverishment	MATN2	14	68478180	68651684	Bos taurus matrilin 2 (MATN2), mRNA. [Source:RefSeq mRNA;Acc:NM_001102528]
MetaAnalaysis	ASE+eQTL	Liver(Holstein)	X_SP8	ENSBTAG00000003548	0	1	1	20	0.0454545	0.00120923	Significant Enrichment	GSTP1	29	46087142	46090005	Bos taurus glutathione S-transferase pi 1 (GSTP1), mRNA. [Source:RefSeq mRNA;Acc:NM_177516]
MetaAnalaysis	ASE+eQTL	Liver(Holstein)	X_SP8	ENSBTAG00000005903	19	1	1	23	0.0227273	0.894876	NS Enrichment	LRP5	29	46485172	46573460	Uncharacterized protein [Source:UniProtKB/TrEMBL;Acc:F1N1K8]
MetaAnalaysis	ASE+eQTL	Liver(Holstein)	X_SP8	ENSBTAG00000010812	0	0	1	33	0.0294118	5.51121e-09	Significant Enrichment	P2RX4	17	56173049	56189197	Bos taurus purinergic receptor P2X, ligand-gated ion channel, 4 (P2RX4), mRNA. [Source:RefSeq mRNA;Acc:NM_001034049]
MetaAnalaysis	ASE+eQTL	Liver(Holstein)	X_SP8	ENSBTAG00000012519	4	13	7	17	0.170732	0.249177	NS Enrichment	XDH	11	14176298	14281717	Bos taurus xanthine dehydrogenase (XDH), mRNA. [Source:RefSeq mRNA;Acc:NM_173972]
MetaAnalaysis	ASE+eQTL	Liver(Holstein)	X_SP8	ENSBTAG00000019457	0	30	4	10	0.0909091	0.255291	NS Enrichment	MRPL22	7	68106044	68141498	Bos taurus mitochondrial ribosomal protein L22 (MRPL22), mRNA. [Source:RefSeq mRNA;Acc:NM_001035454]
MetaAnalaysis	ASE+eQTL	Liver(Holstein)	X_SP8	ENSBTAG00000024182	2	1	2	20	0.08	0.0107176	Significant Enrichment	H2B	23	30730958	30731338	Histone H2B type 1 [Source:UniProtKB/Swiss-Prot;Acc:P62808]
MetaAnalaysis	ASE+eQTL	Liver(Holstein)	X_SRIB	ENSBTAG00000010812	0	0	1	33	0.0294118	5.51121e-09	Significant Enrichment	P2RX4	17	56173049	56189197	Bos taurus purinergic receptor P2X, ligand-gated ion channel, 4 (P2RX4), mRNA. [Source:RefSeq mRNA;Acc:NM_001034049]
MetaAnalaysis	ASE+eQTL	Liver(Holstein)	X_SRIB	ENSBTAG00000033339	0	0	1	28	0.0344828	7.23783e-08	Significant Enrichment	ANKLE2	17	45465976	45489004	ankyrin repeat and LEM domain containing 2 [Source:HGNC Symbol;Acc:HGNC:29101]
MetaAnalaysis	ASE+eQTL	Liver(Holstein)	Multi-Trait	ENSBTAG00000000125	1	1	1	47	0.02	0.000703478	Significant Enrichment	SPATA5	17	34878951	35145717	spermatogenesis associated 5 [Source:HGNC Symbol;Acc:HGNC:18119]
MetaAnalaysis	ASE+eQTL	Liver(Holstein)	Multi-Trait	ENSBTAG00000000259	0	17	1	29	0.0212766	0.199486	NS Enrichment	CHIA	3	32183907	32203685	chitinase, acidic [Source:HGNC Symbol;Acc:HGNC:17432]
MetaAnalaysis	ASE+eQTL	Liver(Holstein)	Multi-Trait	ENSBTAG00000000394	0	37	1	46	0.0119048	0.26836	NS Enrichment	BACE2	1	142875109	142980623	beta-site APP-cleaving enzyme 2 [Source:HGNC Symbol;Acc:HGNC:934]
MetaAnalaysis	ASE+eQTL	Liver(Holstein)	Multi-Trait	ENSBTAG00000000406	0	0	1	47	0.0208333	4.26215e-12	Significant Enrichment	GPATCH4	3	14279666	14287674	Bos taurus G patch domain containing 4 (GPATCH4), mRNA. [Source:RefSeq mRNA;Acc:NM_001078129]
MetaAnalaysis	ASE+eQTL	Liver(Holstein)	Multi-Trait	ENSBTAG00000000874	15	21	35	24	0.368421	0.0209791	Significant Enrichment	CAST	7	98444979	98581253	Bos taurus calpastatin (CAST), transcript variant 1, mRNA. [Source:RefSeq mRNA;Acc:NM_001030318]
MetaAnalaysis	ASE+eQTL	Liver(Holstein)	Multi-Trait	ENSBTAG00000000958	3	2	1	34	0.025	0.161304	NS Enrichment	ZSWIM3	13	75354606	75358234	zinc finger, SWIM-type containing 3 [Source:HGNC Symbol;Acc:HGNC:16157]
MetaAnalaysis	ASE+eQTL	Liver(Holstein)	Multi-Trait	ENSBTAG00000000986	2	13	1	39	0.0181818	0.747312	NS Enrichment	USH1C	15	35500365	35548981	Bos taurus Usher syndrome 1C (autosomal recessive, severe) (USH1C), mRNA. [Source:RefSeq mRNA;Acc:NM_001035382]
MetaAnalaysis	ASE+eQTL	Liver(Holstein)	Multi-Trait	ENSBTAG00000001140	0	38	2	5	0.0444444	0.609004	NS Enrichment	IAH1	11	87942471	87953717	Bos taurus isoamyl acetate-hydrolyzing esterase 1 homolog (S. cerevisiae) (IAH1), mRNA. [Source:RefSeq mRNA;Acc:NM_001034758]
MetaAnalaysis	ASE+eQTL	Liver(Holstein)	Multi-Trait	ENSBTAG00000001564	0	18	1	39	0.0172414	0.148398	NS Enrichment	PDE4DIP	3	22916551	23063522	Cardiomyopathy-associated protein 2; PDE4DIP protein; Uncharacterized protein [Source:UniProtKB/TrEMBL;Acc:A6QNS7]
MetaAnalaysis	ASE+eQTL	Liver(Holstein)	Multi-Trait	ENSBTAG00000001747	1	11	3	8	0.130435	0.524052	NS Enrichment	PEX3	9	81967633	81999683	peroxisomal biogenesis factor 3 [Source:HGNC Symbol;Acc:HGNC:8858]
MetaAnalaysis	ASE+eQTL	Liver(Holstein)	Multi-Trait	ENSBTAG00000001839	0	1	1	24	0.0384615	0.000411332	Significant Enrichment	OCIAD2	6	69175254	69187082	Bos taurus OCIA domain containing 2 (OCIAD2), mRNA. [Source:RefSeq mRNA;Acc:NM_001034258]
MetaAnalaysis	ASE+eQTL	Liver(Holstein)	Multi-Trait	ENSBTAG00000001997	0	39	2	37	0.025641	0.173507	NS Enrichment	MROH2B	20	33456349	33528569	maestro heat-like repeat family member 2B [Source:HGNC Symbol;Acc:HGNC:26857]
MetaAnalaysis	ASE+eQTL	Liver(Holstein)	Multi-Trait	ENSBTAG00000002824	1	1	1	23	0.0384615	0.0194366	Significant Enrichment	DPEP3	18	35576307	35580517	dipeptidase 3 [Source:HGNC Symbol;Acc:HGNC:23029]
MetaAnalaysis	ASE+eQTL	Liver(Holstein)	Multi-Trait	ENSBTAG00000002951	0	3	1	9	0.0769231	0.118465	NS Enrichment	CD244	3	8794793	8831787	CD244 molecule, natural killer cell receptor 2B4 [Source:HGNC Symbol;Acc:HGNC:18171]
MetaAnalaysis	ASE+eQTL	Liver(Holstein)	Multi-Trait	ENSBTAG00000004014	0	0	1	33	0.0294118	5.51121e-09	Significant Enrichment	FBLN2	22	58990282	59038424	fibulin 2 [Source:HGNC Symbol;Acc:HGNC:3601]
MetaAnalaysis	ASE+eQTL	Liver(Holstein)	Multi-Trait	ENSBTAG00000004278	12	23	3	27	0.0461538	0.0714235	NS Impoverishment	APMAP	13	42963404	43023221	Bos taurus adipocyte plasma membrane associated protein (APMAP), mRNA. [Source:RefSeq mRNA;Acc:NM_001035413]
MetaAnalaysis	ASE+eQTL	Liver(Holstein)	Multi-Trait	ENSBTAG00000004343	1	7	4	4	0.25	0.51276	NS Enrichment	CCS	29	45274394	45288010	Bos taurus copper chaperone for superoxide dismutase (CCS), mRNA. [Source:RefSeq mRNA;Acc:NM_001046187]
MetaAnalaysis	ASE+eQTL	Liver(Holstein)	Multi-Trait	ENSBTAG00000004555	0	35	1	50	0.0116279	0.23585	NS Enrichment	LRP2	2	26936763	27078521	low density lipoprotein receptor-related protein 2 [Source:HGNC Symbol;Acc:HGNC:6694]
MetaAnalaysis	ASE+eQTL	Liver(Holstein)	Multi-Trait	ENSBTAG00000004908	0	9	4	10	0.173913	0.0536134	NS Enrichment	CHRNE	19	27118517	27123114	Bos taurus cholinergic receptor, nicotinic, epsilon (muscle) (CHRNE), mRNA. [Source:RefSeq mRNA;Acc:NM_174272]
MetaAnalaysis	ASE+eQTL	Liver(Holstein)	Multi-Trait	ENSBTAG00000004910	0	9	4	3	0.25	0.267257	NS Enrichment	SLC25A11	19	27089299	27092026	Bos taurus solute carrier family 25 (mitochondrial carrier; oxoglutarate carrier), member 11 (SLC25A11), mRNA. [Source:RefSeq mRNA;Acc:NM_174671]
MetaAnalaysis	ASE+eQTL	Liver(Holstein)	Multi-Trait	ENSBTAG00000005075	0	3	3	3	0.333333	0.133614	NS Enrichment	MRPL49	29	43992489	43996386	Bos taurus mitochondrial ribosomal protein L49 (MRPL49), mRNA. [Source:RefSeq mRNA;Acc:NM_001014871]
MetaAnalaysis	ASE+eQTL	Liver(Holstein)	Multi-Trait	ENSBTAG00000005674	2	3	1	34	0.025	0.161304	NS Enrichment	NEU1	23	27305646	27309607	Bos taurus sialidase 1 (lysosomal sialidase) (NEU1), mRNA. [Source:RefSeq mRNA;Acc:NM_001083642]
MetaAnalaysis	ASE+eQTL	Liver(Holstein)	Multi-Trait	ENSBTAG00000005725	0	55	1	9	0.0153846	0.686204	NS Enrichment	IDO2	27	34707901	34774452	indoleamine 2,3-dioxygenase 2 [Source:HGNC Symbol;Acc:HGNC:27269]
MetaAnalaysis	ASE+eQTL	Liver(Holstein)	Multi-Trait	ENSBTAG00000005903	1	1	1	41	0.0227273	0.0015848	Significant Enrichment	LRP5	29	46485172	46573460	Uncharacterized protein [Source:UniProtKB/TrEMBL;Acc:F1N1K8]
MetaAnalaysis	ASE+eQTL	Liver(Holstein)	Multi-Trait	ENSBTAG00000006136	0	0	1	27	0.0357143	1.21315e-07	Significant Enrichment	CDA	2	132636462	132657392	Bos taurus cytidine deaminase (CDA), mRNA. [Source:RefSeq mRNA;Acc:NM_001193110]
MetaAnalaysis	ASE+eQTL	Liver(Holstein)	Multi-Trait	ENSBTAG00000006525	0	4	1	25	0.0333333	0.0229483	Significant Enrichment	FDXR	19	57164031	57175524	Bos taurus ferredoxin reductase (FDXR), mRNA. [Source:RefSeq mRNA;Acc:NM_174691]
MetaAnalaysis	ASE+eQTL	Liver(Holstein)	Multi-Trait	ENSBTAG00000006670	0	1	1	10	0.0833333	0.0195175	Significant Enrichment	ERGIC3	13	65435601	65448951	Bos taurus ERGIC and golgi 3 (ERGIC3), mRNA. [Source:RefSeq mRNA;Acc:NM_001034353]
MetaAnalaysis	ASE+eQTL	Liver(Holstein)	Multi-Trait	ENSBTAG00000006904	4	16	2	1	0.0869565	0.00191327	Significant Impoverishment	TNS2	5	27069113	27082523	tensin 2 [Source:HGNC Symbol;Acc:HGNC:19737]
MetaAnalaysis	ASE+eQTL	Liver(Holstein)	Multi-Trait	ENSBTAG00000007773	0	10	1	15	0.0384615	0.233703	NS Enrichment	VCAM1	3	42703656	42725971	Bos taurus vascular cell adhesion molecule 1 (VCAM1), mRNA. [Source:RefSeq mRNA;Acc:NM_174484]
MetaAnalaysis	ASE+eQTL	Liver(Holstein)	Multi-Trait	ENSBTAG00000008944	1	0	1	85	0.0114943	5.49027e-11	Significant Enrichment	CRB1	16	78094758	78320235	Bos taurus crumbs homolog 1 (Drosophila) (CRB1), mRNA. [Source:RefSeq mRNA;Acc:NM_001192482]
MetaAnalaysis	ASE+eQTL	Liver(Holstein)	Multi-Trait	ENSBTAG00000009638	14	0	1	11	0.0384615	0.382495	NS Enrichment	PRMT7	18	35803282	35844344	protein arginine methyltransferase 7 [Source:HGNC Symbol;Acc:HGNC:25557]
MetaAnalaysis	ASE+eQTL	Liver(Holstein)	Multi-Trait	ENSBTAG00000009881	2	2	12	40	0.214286	1.37892e-09	Significant Enrichment	ENTPD6	13	43004253	43076853	Bos taurus ectonucleoside triphosphate diphosphohydrolase 6 (putative) (ENTPD6), mRNA. [Source:RefSeq mRNA;Acc:NM_001045991]
MetaAnalaysis	ASE+eQTL	Liver(Holstein)	Multi-Trait	ENSBTAG00000010015	4	4	8	15	0.258065	0.0110953	Significant Enrichment	NMRAL1	25	3603663	3609530	Bos taurus NmrA-like family domain containing 1 (NMRAL1), mRNA. [Source:RefSeq mRNA;Acc:NM_001076032]
MetaAnalaysis	ASE+eQTL	Liver(Holstein)	Multi-Trait	ENSBTAG00000010157	0	32	1	4	0.027027	0.72412	NS Enrichment	TOMM22	5	110825640	110827610	Bos taurus translocase of outer mitochondrial membrane 22 homolog (yeast) (TOMM22), mRNA. [Source:RefSeq mRNA;Acc:NM_001100335]
MetaAnalaysis	ASE+eQTL	Liver(Holstein)	Multi-Trait	ENSBTAG00000011292	2	1	2	19	0.0833333	0.012983	Significant Enrichment	LZTR1	17	74319809	74331832	leucine-zipper-like transcriptional regulator 1 [Source:RefSeq peptide;Acc:NP_001179040]
MetaAnalaysis	ASE+eQTL	Liver(Holstein)	Multi-Trait	ENSBTAG00000011809	2	7	2	7	0.111111	1	NS Impoverishment	NUDT8	29	46123752	46126289	Bos taurus nudix (nucleoside diphosphate linked moiety X)-type motif 8 (NUDT8), mRNA. [Source:RefSeq mRNA;Acc:NM_001101255]
MetaAnalaysis	ASE+eQTL	Liver(Holstein)	Multi-Trait	ENSBTAG00000011820	2	30	1	30	0.015873	0.57309	NS Impoverishment	DAPK2	10	46006654	46130505	death-associated protein kinase 2 [Source:HGNC Symbol;Acc:HGNC:2675]
MetaAnalaysis	ASE+eQTL	Liver(Holstein)	Multi-Trait	ENSBTAG00000011913	2	12	1	17	0.03125	0.787064	NS Impoverishment	CKAP4	5	69972287	69979795	cytoskeleton-associated protein 4 [Source:HGNC Symbol;Acc:HGNC:16991]
MetaAnalaysis	ASE+eQTL	Liver(Holstein)	Multi-Trait	ENSBTAG00000013557	5	26	26	5	0.419355	1	NS Impoverishment	ERAP1	7	98582890	98618194	endoplasmic reticulum aminopeptidase 1 [Source:HGNC Symbol;Acc:HGNC:18173]
MetaAnalaysis	ASE+eQTL	Liver(Holstein)	Multi-Trait	ENSBTAG00000013980	0	13	1	29	0.0232558	0.145316	NS Enrichment	ECSOD	6	45927554	45930819	Bos taurus superoxide dismutase 3, extracellular (SOD3), mRNA. [Source:RefSeq mRNA;Acc:NM_001082610]
MetaAnalaysis	ASE+eQTL	Liver(Holstein)	Multi-Trait	ENSBTAG00000014494	1	3	1	32	0.027027	0.0664889	NS Enrichment	RNASET2	9	103275249	103292877	Bos taurus ribonuclease T2 (RNASET2), mRNA. [Source:RefSeq mRNA;Acc:NM_001206337]
MetaAnalaysis	ASE+eQTL	Liver(Holstein)	Multi-Trait	ENSBTAG00000014691	15	0	2	31	0.0416667	0.0510807	NS Enrichment	ARFGEF1	14	33343880	33480413	ADP-ribosylation factor guanine nucleotide-exchange factor 1 (brefeldin A-inhibited) [Source:HGNC Symbol;Acc:HGNC:15772]
MetaAnalaysis	ASE+eQTL	Liver(Holstein)	Multi-Trait	ENSBTAG00000015248	1	5	2	20	0.0714286	0.0777599	NS Enrichment	PLA2G16	29	42578110	42608367	Bos taurus phospholipase A2, group XVI (PLA2G16), mRNA. [Source:RefSeq mRNA;Acc:NM_001075280]
MetaAnalaysis	ASE+eQTL	Liver(Holstein)	Multi-Trait	ENSBTAG00000015551	0	5	1	20	0.0384615	0.0626174	NS Enrichment	0	4	100280752	100281437	0
MetaAnalaysis	ASE+eQTL	Liver(Holstein)	Multi-Trait	ENSBTAG00000015742	0	4	1	22	0.037037	0.0325512	Significant Enrichment	ICAM3	7	16087159	16094419	Bos taurus intercellular adhesion molecule 3 (ICAM3), mRNA. [Source:RefSeq mRNA;Acc:NM_174349]
MetaAnalaysis	ASE+eQTL	Liver(Holstein)	Multi-Trait	ENSBTAG00000015878	0	8	1	16	0.04	0.173568	NS Enrichment	RHNO1	5	107374654	107377720	Bos taurus chromosome 5 open reading frame, human C12orf32 (RHNO1), mRNA. [Source:RefSeq mRNA;Acc:NM_001075631]
MetaAnalaysis	ASE+eQTL	Liver(Holstein)	Multi-Trait	ENSBTAG00000016707	0	8	1	31	0.025	0.0601674	NS Enrichment	FKBP9	4	64209775	64252100	Bos taurus FK506 binding protein 9, 63 kDa (FKBP9), mRNA. [Source:RefSeq mRNA;Acc:NM_001046372]
MetaAnalaysis	ASE+eQTL	Liver(Holstein)	Multi-Trait	ENSBTAG00000017147	2	2	2	16	0.0909091	0.0681444	NS Enrichment	AK3	8	40047897	40069800	Bos taurus adenylate kinase 3 (AK3), mRNA. [Source:RefSeq mRNA;Acc:NM_174237]
MetaAnalaysis	ASE+eQTL	Liver(Holstein)	Multi-Trait	ENSBTAG00000017602	0	7	1	16	0.0416667	0.148562	NS Enrichment	TMEM45B	29	36619711	36645779	Bos taurus transmembrane protein 45B (TMEM45B), mRNA. [Source:RefSeq mRNA;Acc:NM_001034375]
MetaAnalaysis	ASE+eQTL	Liver(Holstein)	Multi-Trait	ENSBTAG00000017867	1	9	4	9	0.173913	0.231263	NS Enrichment	YPEL1	17	74069625	74073387	Bos taurus yippee-like 1 (Drosophila) (YPEL1), mRNA. [Source:RefSeq mRNA;Acc:NM_001100386]
MetaAnalaysis	ASE+eQTL	Liver(Holstein)	Multi-Trait	ENSBTAG00000018784	0	2	1	12	0.0666667	0.0384339	Significant Enrichment	CTSZ	13	57889707	57899205	cathepsin Z [Source:HGNC Symbol;Acc:HGNC:2547]
MetaAnalaysis	ASE+eQTL	Liver(Holstein)	Multi-Trait	ENSBTAG00000019327	0	13	2	62	0.025974	0.00357671	Significant Enrichment	NRAP	26	34339430	34414796	nebulin-related anchoring protein [Source:HGNC Symbol;Acc:HGNC:7988]
MetaAnalaysis	ASE+eQTL	Liver(Holstein)	Multi-Trait	ENSBTAG00000019669	2	6	9	18	0.257143	0.00161446	Significant Enrichment	CD163	5	102245937	102278444	Bos taurus CD163 molecule (CD163), mRNA. [Source:RefSeq mRNA;Acc:NM_001163413]
MetaAnalaysis	ASE+eQTL	Liver(Holstein)	Multi-Trait	ENSBTAG00000020070	2	10	1	46	0.0169492	0.502511	NS Enrichment	0	19	36676547	36724513	0
MetaAnalaysis	ASE+eQTL	Liver(Holstein)	Multi-Trait	ENSBTAG00000020371	3	5	1	28	0.027027	0.613796	NS Enrichment	ACOT8	13	75327439	75339408	acyl-CoA thioesterase 8 [Source:HGNC Symbol;Acc:HGNC:15919]
MetaAnalaysis	ASE+eQTL	Liver(Holstein)	Multi-Trait	ENSBTAG00000020664	0	1	3	6	0.3	0.0112299	Significant Enrichment	DNAJC14	5	57763740	57770666	Bos taurus DnaJ (Hsp40) homolog, subfamily C, member 14 (DNAJC14), mRNA. [Source:RefSeq mRNA;Acc:NM_174274]
MetaAnalaysis	ASE+eQTL	Liver(Holstein)	Multi-Trait	ENSBTAG00000020679	10	5	1	36	0.0192308	0.774767	NS Impoverishment	CNTN1	5	39998363	40264645	Bos taurus contactin 1 (CNTN1), mRNA. [Source:RefSeq mRNA;Acc:NM_174280]
MetaAnalaysis	ASE+eQTL	Liver(Holstein)	Multi-Trait	ENSBTAG00000021092	4	13	1	10	0.0357143	0.138792	NS Impoverishment	ATP6V0D2	14	78908052	78964199	Bos taurus ATPase, H+ transporting, lysosomal 38kDa, V0 subunit d2 (ATP6V0D2), mRNA. [Source:RefSeq mRNA;Acc:NM_001046101]
MetaAnalaysis	ASE+eQTL	Liver(Holstein)	Multi-Trait	ENSBTAG00000021467	1	0	1	18	0.05	0.0020844	Significant Enrichment	IGFBP6	5	27044009	27047853	insulin-like growth factor binding protein 6 [Source:HGNC Symbol;Acc:HGNC:5475]
MetaAnalaysis	ASE+eQTL	Liver(Holstein)	Multi-Trait	ENSBTAG00000021902	0	17	1	49	0.0149254	0.096439	NS Enrichment	ALDH5A1	23	32950888	32976657	aldehyde dehydrogenase 5 family, member A1 [Source:HGNC Symbol;Acc:HGNC:408]
MetaAnalaysis	ASE+eQTL	Liver(Holstein)	Multi-Trait	ENSBTAG00000027205	1	12	1	66	0.0125	0.190098	NS Enrichment	PGBD5	28	1347145	1389344	piggyBac transposable element derived 5 [Source:HGNC Symbol;Acc:HGNC:19405]
MetaAnalaysis	ASE+eQTL	Liver(Holstein)	Multi-Trait	ENSBTAG00000030686	8	8	1	37	0.0185185	0.624206	NS Impoverishment	RAVER2	3	80962816	81052011	ribonucleoprotein, PTB-binding 2 [Source:HGNC Symbol;Acc:HGNC:25577]
MetaAnalaysis	ASE+eQTL	Liver(Holstein)	Multi-Trait	ENSBTAG00000031919	4	2	2	23	0.0645161	0.0964545	NS Enrichment	SLC35E3	5	45246217	45263369	Bos taurus solute carrier family 35, member E3 (SLC35E3), mRNA. [Source:RefSeq mRNA;Acc:NM_001083654]
MetaAnalaysis	ASE+eQTL	Liver(Holstein)	Multi-Trait	ENSBTAG00000032007	1	0	1	27	0.0344828	0.000184555	Significant Enrichment	LRP11	9	88115145	88183314	Bos taurus low density lipoprotein receptor-related protein 11 (LRP11), mRNA. [Source:RefSeq mRNA;Acc:NM_001206831]
MetaAnalaysis	ASE+eQTL	Liver(Holstein)	Multi-Trait	ENSBTAG00000038149	0	0	1	34	0.0285714	3.29705e-09	Significant Enrichment	NLRP12	18	61091348	61143063	Bos taurus NLR family, pyrin domain containing 12 (NLRP12), mRNA. [Source:RefSeq mRNA;Acc:NM_001192551]
MetaAnalaysis	ASE+eQTL	Liver(Holstein)	Multi-Trait	ENSBTAG00000038490	0	1	1	36	0.0263158	1.71113e-05	Significant Enrichment	CLEC4A	5	102076231	102089108	C-type lectin domain family 4, member A [Source:HGNC Symbol;Acc:HGNC:13257]
MetaAnalaysis	ASE+eQTL	Liver(Holstein)	Multi-Trait	ENSBTAG00000047103	1	16	9	13	0.230769	0.0477263	Significant Enrichment	IDNK	8	78188626	78204330	idnK, gluconokinase homolog (E. coli) [Source:HGNC Symbol;Acc:HGNC:31367]
MetaAnalaysis	ASE+eQTL	Liver(Holstein)	Multi-Trait	ENSBTAG00000047324	2	2	1	13	0.0555556	0.396144	NS Enrichment	0	26	16498733	16538258	Uncharacterized protein [Source:UniProtKB/TrEMBL;Acc:G3MZY1]
MetaAnalaysis	ASE+eQTL	Liver(Holstein)	Multi-Trait	ENSBTAG00000047834	0	9	1	46	0.0178571	0.0304512	Significant Enrichment	EFR3A	14	10171320	10250757	Bos taurus EFR3 homolog A (S. cerevisiae) (EFR3A), mRNA. [Source:RefSeq mRNA;Acc:NM_001076047]
SeparateAnalaysis	ASE	Blood(Holstein)	CIMF	ENSBTAG00000003892	1	2	1	22	0.0384615	0.0763893	NS Enrichment	0	23	32463210	32520458	Uncharacterized protein [Source:UniProtKB/TrEMBL;Acc:F1MD44]
SeparateAnalaysis	ASE	Blood(Holstein)	CIMF	ENSBTAG00000030999	0	0	1	33	0.0294118	5.51121e-09	Significant Enrichment	DUSP8	29	50887355	50951170	dual specificity phosphatase 8 [Source:HGNC Symbol;Acc:HGNC:3074]
SeparateAnalaysis	ASE	Blood(Holstein)	CMARB	ENSBTAG00000040568	0	3	1	7	0.0909091	0.165307	NS Enrichment	ZNF287	25	37431139	37469998	zinc finger protein 287 [Source:HGNC Symbol;Acc:HGNC:13502]
SeparateAnalaysis	ASE	Blood(Holstein)	CP8	ENSBTAG00000013641	0	11	2	0	0.153846	NA	NS Impoverishment	BAG3	26	40118556	40141989	BCL2-associated athanogene 3 [Source:HGNC Symbol;Acc:HGNC:939]
SeparateAnalaysis	ASE	Blood(Holstein)	CP8	ENSBTAG00000019611	0	4	5	9	0.277778	0.00850904	Significant Enrichment	MAGI3	3	29849955	30117829	membrane associated guanylate kinase, WW and PDZ domain containing 3 [Source:HGNC Symbol;Acc:HGNC:29647]
SeparateAnalaysis	ASE	Blood(Holstein)	CP8	ENSBTAG00000045647	0	11	1	32	0.0227273	0.0985606	NS Enrichment	ARL4C	3	114715940	114716518	Bos taurus ADP-ribosylation factor-like 4C (ARL4C), mRNA. [Source:RefSeq mRNA;Acc:NM_001102348]
SeparateAnalaysis	ASE	Blood(Holstein)	CRIB	ENSBTAG00000000137	0	0	1	32	0.030303	9.21589e-09	Significant Enrichment	FRYL	6	68829579	68974140	FRY-like [Source:HGNC Symbol;Acc:HGNC:29127]
SeparateAnalaysis	ASE	Blood(Holstein)	CRIB	ENSBTAG00000014826	8	6	6	13	0.181818	0.505643	NS Enrichment	ZC3H7A	25	10496621	10522623	Bos taurus zinc finger CCCH-type containing 7A (ZC3H7A), mRNA. [Source:RefSeq mRNA;Acc:NM_001105430]
SeparateAnalaysis	ASE	Blood(Holstein)	CRIB	ENSBTAG00000015032	0	0	5	19	0.208333	9.63357e-07	Significant Enrichment	CD14	7	53446106	53448979	Bos taurus CD14 molecule (CD14), mRNA. [Source:RefSeq mRNA;Acc:NM_174008]
SeparateAnalaysis	ASE	Blood(Holstein)	FI_ADG	ENSBTAG00000014046	0	2	2	22	0.0769231	0.000556339	Significant Enrichment	BPI	13	67835164	67861379	Bos taurus bactericidal/permeability-increasing protein (BPI), mRNA. [Source:RefSeq mRNA;Acc:NM_173895]
SeparateAnalaysis	ASE	Blood(Holstein)	FI_ADG	ENSBTAG00000035995	2	0	1	13	0.0625	0.0315603	Significant Enrichment	TNFAIP2	21	69455152	69466051	tumor necrosis factor, alpha-induced protein 2 [Source:HGNC Symbol;Acc:HGNC:11895]
SeparateAnalaysis	ASE	Blood(Holstein)	FI_MIDWT	ENSBTAG00000004394	4	3	1	77	0.0117647	0.0959846	NS Enrichment	PKIB	9	28880110	29001337	Bos taurus protein kinase (cAMP-dependent, catalytic) inhibitor beta (PKIB), mRNA. [Source:RefSeq mRNA;Acc:NM_001114518]
SeparateAnalaysis	ASE	Blood(Holstein)	FI_MIDWT	ENSBTAG00000010785	0	23	3	9	0.0857143	0.286538	NS Enrichment	FAS	26	10714132	10748014	Bos taurus Fas (TNF receptor superfamily, member 6) (FAS), mRNA. [Source:RefSeq mRNA;Acc:NM_174662]
SeparateAnalaysis	ASE	Blood(Holstein)	FI_NFI	ENSBTAG00000002655	0	9	6	23	0.157895	0.000948752	Significant Enrichment	0	26	2850433	2855292	Bos taurus ZW10 interactor (ZWINT), mRNA. [Source:RefSeq mRNA;Acc:NM_001040529]
SeparateAnalaysis	ASE	Blood(Holstein)	FI_NFI	ENSBTAG00000003845	3	8	3	12	0.115385	0.663674	NS Enrichment	CSRNP1	22	12520393	12532806	cysteine-serine-rich nuclear protein 1 [Source:HGNC Symbol;Acc:HGNC:14300]
SeparateAnalaysis	ASE	Blood(Holstein)	FI_NFI	ENSBTAG00000047103	0	24	2	12	0.0526316	0.323595	NS Enrichment	IDNK	8	78188626	78204330	idnK, gluconokinase homolog (E. coli) [Source:HGNC Symbol;Acc:HGNC:31367]
SeparateAnalaysis	ASE	Blood(Holstein)	MQLDPF	ENSBTAG00000013557	15	4	34	6	0.576271	0.0769203	NS Enrichment	ERAP1	7	98582890	98618194	endoplasmic reticulum aminopeptidase 1 [Source:HGNC Symbol;Acc:HGNC:18173]
SeparateAnalaysis	ASE	Blood(Holstein)	MQLDPF	ENSBTAG00000021372	6	2	19	37	0.296875	3.82832e-09	Significant Enrichment	SEPT11	6	93528980	93628589	Bos taurus septin 11 (SEPT11), mRNA. [Source:RefSeq mRNA;Acc:NM_001082447]
SeparateAnalaysis	ASE	Blood(Holstein)	PW_HIP	ENSBTAG00000006919	0	3	1	19	0.0434783	0.0258517	Significant Enrichment	SMAD4	24	50993949	51045661	Bos taurus SMAD family member 4 (SMAD4), mRNA. [Source:RefSeq mRNA;Acc:NM_001076209]
SeparateAnalaysis	ASE	Blood(Holstein)	PW_HIP	ENSBTAG00000010550	0	6	3	47	0.0535714	4.72976e-05	Significant Enrichment	EIF5A2	1	97308271	97324962	eukaryotic translation initiation factor 5A2 [Source:HGNC Symbol;Acc:HGNC:3301]
SeparateAnalaysis	ASE	Blood(Holstein)	PW_LWT	ENSBTAG00000001144	1	1	1	5	0.125	0.345779	NS Enrichment	NAA20	13	39883240	39901761	N(alpha)-acetyltransferase 20, NatB catalytic subunit [Source:HGNC Symbol;Acc:HGNC:15908]
SeparateAnalaysis	ASE	Blood(Holstein)	PW_LWT	ENSBTAG00000005444	0	7	1	33	0.0243902	0.0397593	Significant Enrichment	UGGT1	2	4228137	4333329	UDP-glucose glycoprotein glucosyltransferase 1 [Source:HGNC Symbol;Acc:HGNC:15663]
SeparateAnalaysis	ASE	Blood(Holstein)	PW_LWT	ENSBTAG00000012854	5	0	4	32	0.097561	7.1916e-05	Significant Enrichment	GSDMB	19	40894257	40905176	gasdermin B [Source:HGNC Symbol;Acc:HGNC:23690]
SeparateAnalaysis	ASE	Blood(Holstein)	E_HIP	ENSBTAG00000006523	1	0	1	42	0.0227273	3.55981e-06	Significant Enrichment	SOD2	9	97399159	97404522	Bos taurus superoxide dismutase 2, mitochondrial (SOD2), mRNA. [Source:RefSeq mRNA;Acc:NM_201527]
SeparateAnalaysis	ASE	Blood(Holstein)	E_HIP	ENSBTAG00000040607	0	3	3	10	0.1875	0.0131127	Significant Enrichment	SLA2	13	66368694	66395549	Bos taurus Src-like-adaptor 2 (SLA2), mRNA. [Source:RefSeq mRNA;Acc:NM_001035294]
SeparateAnalaysis	ASE	Blood(Holstein)	X_LWT	ENSBTAG00000004979	0	0	1	48	0.0204082	2.55962e-12	Significant Enrichment	MRS2	23	33038551	33077190	Bos taurus MRS2 magnesium homeostasis factor homolog (S. cerevisiae) (MRS2), mRNA. [Source:RefSeq mRNA;Acc:NM_001101903]
SeparateAnalaysis	ASE	Blood(Holstein)	X_LWT	ENSBTAG00000010992	4	3	2	13	0.0909091	0.467267	NS Enrichment	CTSH	21	25675908	25696632	Bos taurus cathepsin H (CTSH), mRNA. [Source:RefSeq mRNA;Acc:NM_001034385]
SeparateAnalaysis	ASE	Blood(Holstein)	X_SEMA	ENSBTAG00000010550	1	6	3	46	0.0535714	0.000867937	Significant Enrichment	EIF5A2	1	97308271	97324962	eukaryotic translation initiation factor 5A2 [Source:HGNC Symbol;Acc:HGNC:3301]
SeparateAnalaysis	ASE	Blood(Holstein)	X_SP8	ENSBTAG00000046303	0	3	2	14	0.105263	0.0123576	Significant Enrichment	0	11	98509474	98513781	Uncharacterized protein [Source:UniProtKB/TrEMBL;Acc:E1BG97]
SeparateAnalaysis	ASE	Blood(Holstein)	Multi-Trait	ENSBTAG00000000137	0	0	1	32	0.030303	9.21589e-09	Significant Enrichment	FRYL	6	68829579	68974140	FRY-like [Source:HGNC Symbol;Acc:HGNC:29127]
SeparateAnalaysis	ASE	Blood(Holstein)	Multi-Trait	ENSBTAG00000001178	2	0	1	27	0.0333333	0.00227864	Significant Enrichment	USPL1	12	30210164	30231502	ubiquitin specific peptidase like 1 [Source:HGNC Symbol;Acc:HGNC:20294]
SeparateAnalaysis	ASE	Blood(Holstein)	Multi-Trait	ENSBTAG00000003152	0	23	1	14	0.0263158	0.438922	NS Enrichment	IFI27	21	59330563	59336752	Bos taurus putative ISG12(a) protein (IFI27), mRNA. [Source:RefSeq mRNA;Acc:NM_001038050]
SeparateAnalaysis	ASE	Blood(Holstein)	Multi-Trait	ENSBTAG00000003256	0	12	1	23	0.0277778	0.177339	NS Enrichment	TOMM34	13	74068198	74088187	translocase of outer mitochondrial membrane 34 [Source:HGNC Symbol;Acc:HGNC:15746]
SeparateAnalaysis	ASE	Blood(Holstein)	Multi-Trait	ENSBTAG00000004343	1	2	4	6	0.307692	0.0529582	NS Enrichment	CCS	29	45274394	45288010	Bos taurus copper chaperone for superoxide dismutase (CCS), mRNA. [Source:RefSeq mRNA;Acc:NM_001046187]
SeparateAnalaysis	ASE	Blood(Holstein)	Multi-Trait	ENSBTAG00000004394	3	3	1	80	0.0114943	0.0460745	Significant Enrichment	PKIB	9	28880110	29001337	Bos taurus protein kinase (cAMP-dependent, catalytic) inhibitor beta (PKIB), mRNA. [Source:RefSeq mRNA;Acc:NM_001114518]
SeparateAnalaysis	ASE	Blood(Holstein)	Multi-Trait	ENSBTAG00000005989	1	18	1	17	0.027027	0.968641	NS Impoverishment	LAP3	6	38574590	38600027	Bos taurus leucine aminopeptidase 3 (LAP3), mRNA. [Source:RefSeq mRNA;Acc:NM_174098]
SeparateAnalaysis	ASE	Blood(Holstein)	Multi-Trait	ENSBTAG00000008267	0	1	2	45	0.0416667	2.20585e-08	Significant Enrichment	CNOT11	11	6195078	6208423	CCR4-NOT transcription complex, subunit 11 [Source:HGNC Symbol;Acc:HGNC:25217]
SeparateAnalaysis	ASE	Blood(Holstein)	Multi-Trait	ENSBTAG00000008642	0	16	1	23	0.025	0.238805	NS Enrichment	POLR1D	12	32523508	32556412	Bos taurus polymerase (RNA) I polypeptide D, 16kDa (POLR1D), mRNA. [Source:RefSeq mRNA;Acc:NM_001076144]
SeparateAnalaysis	ASE	Blood(Holstein)	Multi-Trait	ENSBTAG00000009881	2	2	12	23	0.307692	1.21451e-06	Significant Enrichment	ENTPD6	13	43004253	43076853	Bos taurus ectonucleoside triphosphate diphosphohydrolase 6 (putative) (ENTPD6), mRNA. [Source:RefSeq mRNA;Acc:NM_001045991]
SeparateAnalaysis	ASE	Blood(Holstein)	Multi-Trait	ENSBTAG00000010015	4	5	8	14	0.258065	0.0265786	Significant Enrichment	NMRAL1	25	3603663	3609530	Bos taurus NmrA-like family domain containing 1 (NMRAL1), mRNA. [Source:RefSeq mRNA;Acc:NM_001076032]
SeparateAnalaysis	ASE	Blood(Holstein)	Multi-Trait	ENSBTAG00000010550	1	7	2	46	0.0357143	0.0141789	Significant Enrichment	EIF5A2	1	97308271	97324962	eukaryotic translation initiation factor 5A2 [Source:HGNC Symbol;Acc:HGNC:3301]
SeparateAnalaysis	ASE	Blood(Holstein)	Multi-Trait	ENSBTAG00000010611	0	6	1	10	0.0588235	0.217944	NS Enrichment	OCIAD1	6	69144344	69167282	Bos taurus OCIA domain containing 1 (OCIAD1), mRNA. [Source:RefSeq mRNA;Acc:NM_001015648]
SeparateAnalaysis	ASE	Blood(Holstein)	Multi-Trait	ENSBTAG00000010775	0	23	1	12	0.0277778	0.473289	NS Enrichment	POGK	3	2107192	2126252	Bos taurus pogo transposable element with KRAB domain (POGK), mRNA. [Source:RefSeq mRNA;Acc:NM_001099100]
SeparateAnalaysis	ASE	Blood(Holstein)	Multi-Trait	ENSBTAG00000011019	0	0	1	5	0.166667	0.0143059	Significant Enrichment	0	29	42478123	42495303	Bos taurus uncharacterized LOC618367 (LOC618367), mRNA. [Source:RefSeq mRNA;Acc:NM_001105009]
SeparateAnalaysis	ASE	Blood(Holstein)	Multi-Trait	ENSBTAG00000011614	15	0	1	11	0.037037	0.398138	NS Enrichment	PDE7A	14	31803026	31857899	phosphodiesterase 7A [Source:HGNC Symbol;Acc:HGNC:8791]
SeparateAnalaysis	ASE	Blood(Holstein)	Multi-Trait	ENSBTAG00000011809	2	7	2	6	0.117647	0.892795	NS Impoverishment	NUDT8	29	46123752	46126289	Bos taurus nudix (nucleoside diphosphate linked moiety X)-type motif 8 (NUDT8), mRNA. [Source:RefSeq mRNA;Acc:NM_001101255]
SeparateAnalaysis	ASE	Blood(Holstein)	Multi-Trait	ENSBTAG00000011913	1	0	1	28	0.0333333	0.000141448	Significant Enrichment	CKAP4	5	69972287	69979795	cytoskeleton-associated protein 4 [Source:HGNC Symbol;Acc:HGNC:16991]
SeparateAnalaysis	ASE	Blood(Holstein)	Multi-Trait	ENSBTAG00000013557	6	13	25	15	0.423729	0.00612383	Significant Enrichment	ERAP1	7	98582890	98618194	endoplasmic reticulum aminopeptidase 1 [Source:HGNC Symbol;Acc:HGNC:18173]
SeparateAnalaysis	ASE	Blood(Holstein)	Multi-Trait	ENSBTAG00000014691	12	4	1	22	0.025641	0.498174	NS Impoverishment	ARFGEF1	14	33343880	33480413	ADP-ribosylation factor guanine nucleotide-exchange factor 1 (brefeldin A-inhibited) [Source:HGNC Symbol;Acc:HGNC:15772]
SeparateAnalaysis	ASE	Blood(Holstein)	Multi-Trait	ENSBTAG00000014806	0	2	1	38	0.0243902	0.000314276	Significant Enrichment	ATP2A3	19	25163841	25198117	ATPase, Ca++ transporting, ubiquitous [Source:HGNC Symbol;Acc:HGNC:813]
SeparateAnalaysis	ASE	Blood(Holstein)	Multi-Trait	ENSBTAG00000014826	3	10	2	18	0.0606061	0.854403	NS Enrichment	ZC3H7A	25	10496621	10522623	Bos taurus zinc finger CCCH-type containing 7A (ZC3H7A), mRNA. [Source:RefSeq mRNA;Acc:NM_001105430]
SeparateAnalaysis	ASE	Blood(Holstein)	Multi-Trait	ENSBTAG00000015248	1	0	1	19	0.047619	0.0015868	Significant Enrichment	PLA2G16	29	42578110	42608367	Bos taurus phospholipase A2, group XVI (PLA2G16), mRNA. [Source:RefSeq mRNA;Acc:NM_001075280]
SeparateAnalaysis	ASE	Blood(Holstein)	Multi-Trait	ENSBTAG00000015901	10	0	2	12	0.0833333	0.139649	NS Enrichment	ARMC1	14	31695684	31720448	Bos taurus armadillo repeat containing 1 (ARMC1), mRNA. [Source:RefSeq mRNA;Acc:NM_001015594]
SeparateAnalaysis	ASE	Blood(Holstein)	Multi-Trait	ENSBTAG00000017085	0	2	1	31	0.0294118	0.00110282	Significant Enrichment	AGA	27	7670610	7681826	N(4)-(beta-N-acetylglucosaminyl)-L-asparaginase [Source:RefSeq peptide;Acc:NP_001068979]
SeparateAnalaysis	ASE	Blood(Holstein)	Multi-Trait	ENSBTAG00000019441	1	20	1	17	0.025641	0.910808	NS Impoverishment	MED28	6	38603034	38608841	Bos taurus mediator complex subunit 28 (MED28), mRNA. [Source:RefSeq mRNA;Acc:NM_001038538]
SeparateAnalaysis	ASE	Blood(Holstein)	Multi-Trait	ENSBTAG00000020260	1	4	1	28	0.0294118	0.146306	NS Enrichment	SYN2	22	57571319	57619684	synapsin II [Source:HGNC Symbol;Acc:HGNC:11495]
SeparateAnalaysis	ASE	Blood(Holstein)	Multi-Trait	ENSBTAG00000020313	0	5	2	22	0.0689655	0.00936782	Significant Enrichment	FNBP1	11	100289059	100374967	Bos taurus formin binding protein 1 (FNBP1), mRNA. [Source:RefSeq mRNA;Acc:NM_001206712]
SeparateAnalaysis	ASE	Blood(Holstein)	Multi-Trait	ENSBTAG00000021791	0	1	2	0	0.666667	NA	NS Impoverishment	PARP9	1	67559268	67589062	Bos taurus poly (ADP-ribose) polymerase family, member 9 (PARP9), mRNA. [Source:RefSeq mRNA;Acc:NM_001076828]
SeparateAnalaysis	ASE	Blood(Holstein)	Multi-Trait	ENSBTAG00000023028	2	7	1	144	0.00649351	0.0265647	Significant Enrichment	WDFY4	28	43426276	43657765	WDFY family member 4 [Source:HGNC Symbol;Acc:HGNC:29323]
SeparateAnalaysis	ASE	Blood(Holstein)	Multi-Trait	ENSBTAG00000025005	1	5	1	6	0.0769231	0.905581	NS Enrichment	METTL7A	5	29161683	29172757	Bos taurus methyltransferase like 7A (METTL7A), mRNA. [Source:RefSeq mRNA;Acc:NM_001035439]
SeparateAnalaysis	ASE	Blood(Holstein)	Multi-Trait	ENSBTAG00000039652	2	2	1	26	0.0322581	0.144779	NS Enrichment	PTGDR2	29	37761271	37762491	prostaglandin D2 receptor 2 [Source:HGNC Symbol;Acc:HGNC:4502]
SeparateAnalaysis	ASE	Blood(Holstein)	Multi-Trait	ENSBTAG00000044040	1	8	1	21	0.0322581	0.499405	NS Enrichment	PDAP1	25	37532740	37544696	PDGFA associated protein 1 [Source:HGNC Symbol;Acc:HGNC:14634]
SeparateAnalaysis	ASE	Blood(Holstein)	Multi-Trait	ENSBTAG00000044194	0	3	1	22	0.0384615	0.0167727	Significant Enrichment	ZDHHC2	27	19073728	19108500	zinc finger, DHHC-type containing 2 [Source:HGNC Symbol;Acc:HGNC:18469]
SeparateAnalaysis	ASE	Blood(Holstein)	Multi-Trait	ENSBTAG00000045647	0	7	5	32	0.113636	0.000105104	Significant Enrichment	ARL4C	3	114715940	114716518	Bos taurus ADP-ribosylation factor-like 4C (ARL4C), mRNA. [Source:RefSeq mRNA;Acc:NM_001102348]
SeparateAnalaysis	ASE	Blood(Holstein)	Multi-Trait	ENSBTAG00000046303	0	4	1	14	0.0526316	0.0855829	NS Enrichment	0	11	98509474	98513781	Uncharacterized protein [Source:UniProtKB/TrEMBL;Acc:E1BG97]
SeparateAnalaysis	ASE	Blood(Holstein)	Multi-Trait	ENSBTAG00000047103	1	17	9	11	0.236842	0.0872271	NS Enrichment	IDNK	8	78188626	78204330	idnK, gluconokinase homolog (E. coli) [Source:HGNC Symbol;Acc:HGNC:31367]
SeparateAnalaysis	ASE-PO	Blood(Holstein)	CIMF	ENSBTAG00000003892	1	2	1	22	0.0384615	0.0763893	NS Enrichment	0	23	32463210	32520458	Uncharacterized protein [Source:UniProtKB/TrEMBL;Acc:F1MD44]
SeparateAnalaysis	ASE-PO	Blood(Holstein)	CMARB	ENSBTAG00000012064	0	28	1	3	0.03125	0.743834	NS Enrichment	ZNF473	18	56790637	56796623	zinc finger protein 473 [Source:HGNC Symbol;Acc:HGNC:23239]
SeparateAnalaysis	ASE-PO	Blood(Holstein)	CMARB	ENSBTAG00000040568	0	0	1	10	0.0909091	0.000911119	Significant Enrichment	ZNF287	25	37431139	37469998	zinc finger protein 287 [Source:HGNC Symbol;Acc:HGNC:13502]
SeparateAnalaysis	ASE-PO	Blood(Holstein)	E_IGF	ENSBTAG00000005989	1	0	2	34	0.0540541	9.82608e-07	Significant Enrichment	LAP3	6	38574590	38600027	Bos taurus leucine aminopeptidase 3 (LAP3), mRNA. [Source:RefSeq mRNA;Acc:NM_174098]
SeparateAnalaysis	ASE-PO	Blood(Holstein)	E_IGF	ENSBTAG00000032603	0	32	4	40	0.0526316	0.0303147	Significant Enrichment	0	12	70024624	70171520	0
SeparateAnalaysis	ASE-PO	Blood(Holstein)	FI_ADG	ENSBTAG00000017722	2	0	1	62	0.0153846	4.61787e-06	Significant Enrichment	F8	16	37973199	38045988	coagulation factor VIII, procoagulant component [Source:HGNC Symbol;Acc:HGNC:3546]
SeparateAnalaysis	ASE-PO	Blood(Holstein)	FI_ADG	ENSBTAG00000035995	2	0	1	13	0.0625	0.0315603	Significant Enrichment	TNFAIP2	21	69455152	69466051	tumor necrosis factor, alpha-induced protein 2 [Source:HGNC Symbol;Acc:HGNC:11895]
SeparateAnalaysis	ASE-PO	Blood(Holstein)	FI_MIDWT	ENSBTAG00000010785	0	23	3	9	0.0857143	0.286538	NS Enrichment	FAS	26	10714132	10748014	Bos taurus Fas (TNF receptor superfamily, member 6) (FAS), mRNA. [Source:RefSeq mRNA;Acc:NM_174662]
SeparateAnalaysis	ASE-PO	Blood(Holstein)	FI_MIDWT	ENSBTAG00000014823	0	0	1	32	0.030303	9.21589e-09	Significant Enrichment	TXNDC11	25	10427712	10487821	Bos taurus thioredoxin domain containing 11 (TXNDC11), mRNA. [Source:RefSeq mRNA;Acc:NM_001083420]
SeparateAnalaysis	ASE-PO	Blood(Holstein)	FI_NFI	ENSBTAG00000002655	0	8	6	24	0.157895	0.00047425	Significant Enrichment	0	26	2850433	2855292	Bos taurus ZW10 interactor (ZWINT), mRNA. [Source:RefSeq mRNA;Acc:NM_001040529]
SeparateAnalaysis	ASE-PO	Blood(Holstein)	FI_NFI	ENSBTAG00000005989	0	0	2	35	0.0540541	1.18129e-09	Significant Enrichment	LAP3	6	38574590	38600027	Bos taurus leucine aminopeptidase 3 (LAP3), mRNA. [Source:RefSeq mRNA;Acc:NM_174098]
SeparateAnalaysis	ASE-PO	Blood(Holstein)	FI_NFI	ENSBTAG00000013489	1	12	3	19	0.0857143	0.167493	NS Enrichment	CYP27A1	2	107462687	107504968	Bos taurus cytochrome P450, family 27, subfamily A, polypeptide 1 (CYP27A1), mRNA. [Source:RefSeq mRNA;Acc:NM_001083413]
SeparateAnalaysis	ASE-PO	Blood(Holstein)	PW_HIP	ENSBTAG00000001342	6	11	1	5	0.0434783	0.0161277	Significant Impoverishment	RSL24D1	10	55165840	55179463	Bos taurus ribosomal L24 domain containing 1 (RSL24D1), mRNA. [Source:RefSeq mRNA;Acc:NM_001080355]
SeparateAnalaysis	ASE-PO	Blood(Holstein)	PW_HIP	ENSBTAG00000010550	0	6	3	47	0.0535714	4.72976e-05	Significant Enrichment	EIF5A2	1	97308271	97324962	eukaryotic translation initiation factor 5A2 [Source:HGNC Symbol;Acc:HGNC:3301]
SeparateAnalaysis	ASE-PO	Blood(Holstein)	PW_LWT	ENSBTAG00000001342	3	2	10	8	0.434783	0.00674508	Significant Enrichment	RSL24D1	10	55165840	55179463	Bos taurus ribosomal L24 domain containing 1 (RSL24D1), mRNA. [Source:RefSeq mRNA;Acc:NM_001080355]
SeparateAnalaysis	ASE-PO	Blood(Holstein)	X_HIP	ENSBTAG00000018954	0	0	1	33	0.0294118	5.51121e-09	Significant Enrichment	ELP2	24	21268846	21316549	elongator acetyltransferase complex subunit 2 [Source:HGNC Symbol;Acc:HGNC:18248]
SeparateAnalaysis	ASE-PO	Blood(Holstein)	X_SEMA	ENSBTAG00000010550	1	6	3	46	0.0535714	0.000867937	Significant Enrichment	EIF5A2	1	97308271	97324962	eukaryotic translation initiation factor 5A2 [Source:HGNC Symbol;Acc:HGNC:3301]
SeparateAnalaysis	ASE-PO	Blood(Holstein)	X_SRIB	ENSBTAG00000007510	0	4	1	20	0.04	0.0412268	Significant Enrichment	PXMP2	17	45501312	45511335	Bos taurus peroxisomal membrane protein 2, 22kDa (PXMP2), mRNA. [Source:RefSeq mRNA;Acc:NM_001046008]
SeparateAnalaysis	ASE-PO	Blood(Holstein)	X_SRIB	ENSBTAG00000016268	0	7	1	34	0.0238095	0.0369295	Significant Enrichment	XRCC1	18	52081208	52100015	X-ray repair complementing defective repair in Chinese hamster cells 1 [Source:HGNC Symbol;Acc:HGNC:12828]
SeparateAnalaysis	ASE-PO	Blood(Holstein)	Multi-Trait	ENSBTAG00000001342	2	11	1	9	0.0434783	0.483578	NS Impoverishment	RSL24D1	10	55165840	55179463	Bos taurus ribosomal L24 domain containing 1 (RSL24D1), mRNA. [Source:RefSeq mRNA;Acc:NM_001080355]
SeparateAnalaysis	ASE-PO	Blood(Holstein)	Multi-Trait	ENSBTAG00000002993	0	0	1	28	0.0344828	7.23783e-08	Significant Enrichment	SFT2D1	9	102827388	102842498	Bos taurus SFT2 domain containing 1 (SFT2D1), mRNA. [Source:RefSeq mRNA;Acc:NM_001034551]
SeparateAnalaysis	ASE-PO	Blood(Holstein)	Multi-Trait	ENSBTAG00000010550	1	7	2	46	0.0357143	0.0141789	Significant Enrichment	EIF5A2	1	97308271	97324962	eukaryotic translation initiation factor 5A2 [Source:HGNC Symbol;Acc:HGNC:3301]
SeparateAnalaysis	ASE-PO	Blood(Holstein)	Multi-Trait	ENSBTAG00000012064	0	26	3	3	0.09375	0.558419	NS Enrichment	ZNF473	18	56790637	56796623	zinc finger protein 473 [Source:HGNC Symbol;Acc:HGNC:23239]
SeparateAnalaysis	ASE-PO	Blood(Holstein)	Multi-Trait	ENSBTAG00000013489	0	14	1	20	0.0285714	0.241374	NS Enrichment	CYP27A1	2	107462687	107504968	Bos taurus cytochrome P450, family 27, subfamily A, polypeptide 1 (CYP27A1), mRNA. [Source:RefSeq mRNA;Acc:NM_001083413]
SeparateAnalaysis	ASE-PO	Blood(Holstein)	Multi-Trait	ENSBTAG00000020313	0	5	2	22	0.0689655	0.00936782	Significant Enrichment	FNBP1	11	100289059	100374967	Bos taurus formin binding protein 1 (FNBP1), mRNA. [Source:RefSeq mRNA;Acc:NM_001206712]
SeparateAnalaysis	ASE-PO	Blood(Holstein)	Multi-Trait	ENSBTAG00000021272	2	0	1	43	0.0217391	0.000129308	Significant Enrichment	ABCG1	1	143990494	144053318	ATP-binding cassette, sub-family G (WHITE), member 1 [Source:HGNC Symbol;Acc:HGNC:73]
SeparateAnalaysis	ASE-PO	Blood(Holstein)	Multi-Trait	ENSBTAG00000022185	1	1	1	13	0.0625	0.0864763	NS Enrichment	IGHMBP2	29	46923946	46947691	immunoglobulin mu binding protein 2 [Source:HGNC Symbol;Acc:HGNC:5542]
SeparateAnalaysis	ASE-PO	Blood(Holstein)	Multi-Trait	ENSBTAG00000025005	1	2	1	9	0.0769231	0.325892	NS Enrichment	METTL7A	5	29161683	29172757	Bos taurus methyltransferase like 7A (METTL7A), mRNA. [Source:RefSeq mRNA;Acc:NM_001035439]
SeparateAnalaysis	eQTL	Blood(Holstein)	CIMF	ENSBTAG00000044022	0	13	1	57	0.0140845	0.0421395	Significant Enrichment	KIAA1671	17	67407099	67536194	KIAA1671 [Source:HGNC Symbol;Acc:HGNC:29345]
SeparateAnalaysis	eQTL	Blood(Holstein)	CMARB	ENSBTAG00000003989	0	5	2	31	0.0526316	0.00223082	Significant Enrichment	0	26	25088448	25097722	Bos taurus glutathione S-transferase omega 1 (GSTO1), mRNA. [Source:RefSeq mRNA;Acc:NM_001075214]
SeparateAnalaysis	eQTL	Blood(Holstein)	CRBY	ENSBTAG00000004722	2	0	3	47	0.0576923	4.48731e-08	Significant Enrichment	THUMPD2	11	22066100	22109204	THUMP domain containing 2 [Source:HGNC Symbol;Acc:HGNC:14890]
SeparateAnalaysis	eQTL	Blood(Holstein)	CRBY	ENSBTAG00000007651	0	14	10	17	0.243902	0.00220773	Significant Enrichment	TARSL2	21	29296001	29340066	Bos taurus threonyl-tRNA synthetase-like 2 (TARSL2), mRNA. [Source:RefSeq mRNA;Acc:NM_001102089]
SeparateAnalaysis	eQTL	Blood(Holstein)	CRBY	ENSBTAG00000015973	0	1	3	54	0.0517241	6.35164e-11	Significant Enrichment	TRAF3IP1	3	118273223	118334789	TNF receptor-associated factor 3 interacting protein 1 [Source:HGNC Symbol;Acc:HGNC:17861]
SeparateAnalaysis	eQTL	Blood(Holstein)	CRIB	ENSBTAG00000003410	1	14	1	17	0.030303	0.894036	NS Enrichment	EFTUD1	21	24407756	24520671	elongation factor Tu GTP binding domain containing 1 [Source:HGNC Symbol;Acc:HGNC:25789]
SeparateAnalaysis	eQTL	Blood(Holstein)	CRIB	ENSBTAG00000007772	0	11	1	13	0.04	0.288101	NS Enrichment	SLC29A4	25	39515688	39526238	solute carrier family 29 (equilibrative nucleoside transporter), member 4 [Source:HGNC Symbol;Acc:HGNC:23097]
SeparateAnalaysis	eQTL	Blood(Holstein)	CRIB	ENSBTAG00000009138	1	1	2	11	0.133333	0.0238684	Significant Enrichment	UBXN2B	14	26271677	26304080	Bos taurus UBX domain protein 2B (UBXN2B), mRNA. [Source:RefSeq mRNA;Acc:NM_001206828]
SeparateAnalaysis	eQTL	Blood(Holstein)	CRIB	ENSBTAG00000019312	0	6	1	22	0.0344828	0.0712015	NS Enrichment	TFCP2	5	28773625	28827419	Bos taurus transcription factor CP2 (TFCP2), mRNA. [Source:RefSeq mRNA;Acc:NM_001083397]
SeparateAnalaysis	eQTL	Blood(Holstein)	E_IGF	ENSBTAG00000017061	2	6	2	26	0.0555556	0.156376	NS Enrichment	SMARCAD1	6	31733506	31821888	SWI/SNF-related matrix-associated actin-dependent regulator of chromatin subfamily A containing DEAD/H box 1 [Source:UniProtKB/Swiss-Prot;Acc:E1B7X9]
SeparateAnalaysis	eQTL	Blood(Holstein)	E_IGF	ENSBTAG00000046668	0	2	1	52	0.0181818	2.64913e-05	Significant Enrichment	ANG2	10	26433797	26445634	Bos taurus angiogenin 2 (ANG2), mRNA. [Source:RefSeq mRNA;Acc:NM_001099396]
SeparateAnalaysis	eQTL	Blood(Holstein)	FI_ADG	ENSBTAG00000014046	0	2	2	24	0.0714286	0.000324556	Significant Enrichment	BPI	13	67835164	67861379	Bos taurus bactericidal/permeability-increasing protein (BPI), mRNA. [Source:RefSeq mRNA;Acc:NM_173895]
SeparateAnalaysis	eQTL	Blood(Holstein)	FI_ADG	ENSBTAG00000015727	5	11	3	23	0.0714286	0.78112	NS Enrichment	IFI47	7	41823772	41840054	Bos taurus interferon gamma inducible protein 47 (IFI47), mRNA. [Source:RefSeq mRNA;Acc:NM_001034545]
SeparateAnalaysis	eQTL	Blood(Holstein)	FI_ADG	ENSBTAG00000017181	0	2	1	37	0.025	0.000375652	Significant Enrichment	MACROD1	29	42890800	43092842	Bos taurus MACRO domain containing 1 (MACROD1), mRNA. [Source:RefSeq mRNA;Acc:NM_001046509]
SeparateAnalaysis	eQTL	Blood(Holstein)	FI_ADG	ENSBTAG00000035995	0	4	3	9	0.1875	0.0293451	Significant Enrichment	TNFAIP2	21	69455152	69466051	tumor necrosis factor, alpha-induced protein 2 [Source:HGNC Symbol;Acc:HGNC:11895]
SeparateAnalaysis	eQTL	Blood(Holstein)	FI_MIDWT	ENSBTAG00000000831	3	0	7	31	0.170732	3.13023e-07	Significant Enrichment	CTNS	19	24951988	24972141	Bos taurus cystinosin, lysosomal cystine transporter (CTNS), mRNA. [Source:RefSeq mRNA;Acc:NM_001102264]
SeparateAnalaysis	eQTL	Blood(Holstein)	FI_MIDWT	ENSBTAG00000005682	1	0	2	50	0.0377358	3.96565e-09	Significant Enrichment	UBAC2	12	80056876	80227030	Bos taurus UBA domain containing 2 (UBAC2), mRNA. [Source:RefSeq mRNA;Acc:NM_001103344]
SeparateAnalaysis	eQTL	Blood(Holstein)	FI_MIDWT	ENSBTAG00000009138	0	1	2	12	0.133333	0.00237982	Significant Enrichment	UBXN2B	14	26271677	26304080	Bos taurus UBX domain protein 2B (UBXN2B), mRNA. [Source:RefSeq mRNA;Acc:NM_001206828]
SeparateAnalaysis	eQTL	Blood(Holstein)	FI_NFI	ENSBTAG00000000782	0	16	1	28	0.0222222	0.194329	NS Enrichment	KDR	6	72232849	72277699	Bos taurus kinase insert domain receptor (a type III receptor tyrosine kinase) (KDR), mRNA. [Source:RefSeq mRNA;Acc:NM_001110000]
SeparateAnalaysis	eQTL	Blood(Holstein)	FI_NFI	ENSBTAG00000035827	3	0	1	117	0.00826446	5.60973e-08	Significant Enrichment	ATG7	22	55944219	56217921	autophagy related 7 [Source:HGNC Symbol;Acc:HGNC:16935]
SeparateAnalaysis	eQTL	Blood(Holstein)	FI_NFI	ENSBTAG00000047103	0	6	2	31	0.0512821	0.00426143	Significant Enrichment	IDNK	8	78188626	78204330	idnK, gluconokinase homolog (E. coli) [Source:HGNC Symbol;Acc:HGNC:31367]
SeparateAnalaysis	eQTL	Blood(Holstein)	MQLDPF	ENSBTAG00000013557	16	4	33	9	0.532258	0.016845	Significant Enrichment	ERAP1	7	98582890	98618194	endoplasmic reticulum aminopeptidase 1 [Source:HGNC Symbol;Acc:HGNC:18173]
SeparateAnalaysis	eQTL	Blood(Holstein)	M_SEMA	ENSBTAG00000038652	0	7	1	1	0.111111	0.70766	NS Enrichment	0	5	74935713	74959662	Bos taurus apolipoprotein L, 3-like (LOC510193), mRNA. [Source:RefSeq mRNA;Acc:NM_001100333]
SeparateAnalaysis	eQTL	Blood(Holstein)	PW_HIP	ENSBTAG00000001308	1	0	3	33	0.0810811	2.10542e-07	Significant Enrichment	0	21	20084904	20193047	Bos taurus uncharacterized LOC522763 (MGC148762), mRNA. [Source:RefSeq mRNA;Acc:NM_001102069]
SeparateAnalaysis	eQTL	Blood(Holstein)	PW_HIP	ENSBTAG00000006523	2	8	8	26	0.181818	0.00110146	Significant Enrichment	SOD2	9	97399159	97404522	Bos taurus superoxide dismutase 2, mitochondrial (SOD2), mRNA. [Source:RefSeq mRNA;Acc:NM_201527]
SeparateAnalaysis	eQTL	Blood(Holstein)	PW_HIP	ENSBTAG00000027059	1	0	4	23	0.142857	3.60033e-06	Significant Enrichment	ARPIN	21	21724262	21732701	Bos taurus UPF0552 protein C15orf38 homolog (C21H15orf38), mRNA. [Source:RefSeq mRNA;Acc:NM_001076304]
SeparateAnalaysis	eQTL	Blood(Holstein)	PW_HIP	ENSBTAG00000045898	11	0	1	8	0.05	0.402195	NS Enrichment	0	9	96440862	96441347	0
SeparateAnalaysis	eQTL	Blood(Holstein)	PW_LWT	ENSBTAG00000002492	0	7	1	27	0.0285714	0.0623304	NS Enrichment	SYCP3	5	65881780	65888886	synaptonemal complex protein 3 [Source:HGNC Symbol;Acc:HGNC:18130]
SeparateAnalaysis	eQTL	Blood(Holstein)	E_HIP	ENSBTAG00000019651	4	2	1	32	0.025641	0.268669	NS Enrichment	TRIM52	7	41775017	41780369	Bos taurus tripartite motif containing 52 (TRIM52), mRNA. [Source:RefSeq mRNA;Acc:NM_001078024]
SeparateAnalaysis	eQTL	Blood(Holstein)	E_HIP	ENSBTAG00000030824	1	0	5	18	0.208333	1.34374e-05	Significant Enrichment	L3HYPDH	10	71992845	72005431	Bos taurus L-3-hydroxyproline dehydratase (trans-) (L3HYPDH), mRNA. [Source:RefSeq mRNA;Acc:NM_001034386]
SeparateAnalaysis	eQTL	Blood(Holstein)	E_HIP	ENSBTAG00000038652	0	9	1	1	0.0909091	0.740144	NS Enrichment	0	5	74935713	74959662	Bos taurus apolipoprotein L, 3-like (LOC510193), mRNA. [Source:RefSeq mRNA;Acc:NM_001100333]
SeparateAnalaysis	eQTL	Blood(Holstein)	E_HIP	ENSBTAG00000039524	0	2	1	7	0.1	0.107364	NS Enrichment	0	5	74875954	74876802	Uncharacterized protein [Source:UniProtKB/TrEMBL;Acc:G3X724]
SeparateAnalaysis	eQTL	Blood(Holstein)	E_HIP	ENSBTAG00000045898	1	0	1	18	0.05	0.0020844	Significant Enrichment	0	9	96440862	96441347	0
SeparateAnalaysis	eQTL	Blood(Holstein)	X_HIP	ENSBTAG00000006019	5	0	1	82	0.0113636	0.000200782	Significant Enrichment	FAM178B	11	2798822	2907015	family with sequence similarity 178, member B [Source:HGNC Symbol;Acc:HGNC:28036]
SeparateAnalaysis	eQTL	Blood(Holstein)	X_HIP	ENSBTAG00000008487	1	2	1	11	0.0666667	0.254565	NS Enrichment	VPS37D	25	34091771	34096054	Bos taurus vacuolar protein sorting 37 homolog D (S. cerevisiae) (VPS37D), mRNA. [Source:RefSeq mRNA;Acc:NM_001205718]
SeparateAnalaysis	eQTL	Blood(Holstein)	X_HIP	ENSBTAG00000017075	1	10	1	11	0.0434783	0.948644	NS Enrichment	STX1A	25	34053829	34071557	Bos taurus syntaxin 1A (brain) (STX1A), mRNA. [Source:RefSeq mRNA;Acc:NM_001083798]
SeparateAnalaysis	eQTL	Blood(Holstein)	X_HIP	ENSBTAG00000019961	0	8	1	7	0.0625	0.36238	NS Enrichment	ATP4B	12	90758546	90763027	ATPase, H+/K+ exchanging, beta polypeptide [Source:HGNC Symbol;Acc:HGNC:820]
SeparateAnalaysis	eQTL	Blood(Holstein)	X_HIP	ENSBTAG00000034140	0	7	2	77	0.0232558	2.84523e-05	Significant Enrichment	MEGF11	10	12721325	12807326	multiple EGF-like-domains 11 [Source:HGNC Symbol;Acc:HGNC:29635]
SeparateAnalaysis	eQTL	Blood(Holstein)	X_HIP	ENSBTAG00000037925	2	0	1	17	0.05	0.0145933	Significant Enrichment	0	13	74347296	74347738	0
SeparateAnalaysis	eQTL	Blood(Holstein)	X_LWT	ENSBTAG00000004757	0	1	3	18	0.136364	7.69586e-05	Significant Enrichment	LTBP4	18	50173268	50202104	latent transforming growth factor beta binding protein 4 [Source:HGNC Symbol;Acc:HGNC:6717]
SeparateAnalaysis	eQTL	Blood(Holstein)	X_LWT	ENSBTAG00000013050	0	6	4	46	0.0714286	8.52934e-06	Significant Enrichment	ZNF277	4	55994119	56128665	zinc finger protein 277 [Source:HGNC Symbol;Acc:HGNC:13070]
SeparateAnalaysis	eQTL	Blood(Holstein)	X_LWT	ENSBTAG00000027899	0	38	1	23	0.016129	0.438803	NS Enrichment	0	5	67852917	67930472	Uncharacterized protein [Source:UniProtKB/TrEMBL;Acc:F1MRZ1]
SeparateAnalaysis	eQTL	Blood(Holstein)	X_SP8	ENSBTAG00000014284	11	0	1	60	0.0138889	0.0243375	Significant Enrichment	ALPK2	24	58119582	58248068	alpha-kinase 2 [Source:HGNC Symbol;Acc:HGNC:20565]
SeparateAnalaysis	eQTL	Blood(Holstein)	X_SP8	ENSBTAG00000015330	1	5	1	68	0.0133333	0.0264738	Significant Enrichment	DPP4	2	34487844	34571758	Uncharacterized protein [Source:UniProtKB/TrEMBL;Acc:F1MU57]
SeparateAnalaysis	eQTL	Blood(Holstein)	X_SP8	ENSBTAG00000024182	2	1	2	20	0.08	0.0107176	Significant Enrichment	H2B	23	30730958	30731338	Histone H2B type 1 [Source:UniProtKB/Swiss-Prot;Acc:P62808]
SeparateAnalaysis	eQTL	Blood(Holstein)	X_SP8	ENSBTAG00000038706	0	18	4	6	0.142857	0.259256	NS Enrichment	MT1E	18	24112351	24114381	Bos taurus metallothionein 1E (MT1E), mRNA. [Source:RefSeq mRNA;Acc:NM_001078134]
SeparateAnalaysis	eQTL	Blood(Holstein)	X_SP8	ENSBTAG00000039691	1	0	2	3	0.333333	0.0832645	NS Enrichment	0	18	63313174	63319123	Uncharacterized protein [Source:UniProtKB/TrEMBL;Acc:G5E574]
SeparateAnalaysis	eQTL	Blood(Holstein)	X_SP8	ENSBTAG00000048246	0	6	1	37	0.0227273	0.0200373	Significant Enrichment	0	2	34527583	34547390	Bos taurus dipeptidyl-peptidase 4 (DPP4), mRNA. [Source:RefSeq mRNA;Acc:NM_174039]
SeparateAnalaysis	eQTL	Blood(Holstein)	X_SRIB	ENSBTAG00000019498	2	17	2	40	0.0327869	0.399634	NS Enrichment	ITGA3	19	37198628	37231287	Integrin alpha-3 Integrin alpha-3 heavy chain Integrin alpha-3 light chain [Source:UniProtKB/Swiss-Prot;Acc:F1MMS9]
SeparateAnalaysis	eQTL	Blood(Holstein)	Multi-Trait	ENSBTAG00000000078	2	1	1	48	0.0192308	0.00622092	Significant Enrichment	GLIPR2	8	60797959	60816816	Bos taurus GLI pathogenesis-related 2 (GLIPR2), mRNA. [Source:RefSeq mRNA;Acc:NM_001076112]
SeparateAnalaysis	eQTL	Blood(Holstein)	Multi-Trait	ENSBTAG00000000406	0	0	1	47	0.0208333	4.26215e-12	Significant Enrichment	GPATCH4	3	14279666	14287674	Bos taurus G patch domain containing 4 (GPATCH4), mRNA. [Source:RefSeq mRNA;Acc:NM_001078129]
SeparateAnalaysis	eQTL	Blood(Holstein)	Multi-Trait	ENSBTAG00000000831	1	6	1	33	0.0243902	0.204485	NS Enrichment	CTNS	19	24951988	24972141	Bos taurus cystinosin, lysosomal cystine transporter (CTNS), mRNA. [Source:RefSeq mRNA;Acc:NM_001102264]
SeparateAnalaysis	eQTL	Blood(Holstein)	Multi-Trait	ENSBTAG00000001242	0	4	1	9	0.0714286	0.163836	NS Enrichment	ADRB1	26	34805081	34806484	Bos taurus adrenergic, beta-1-, receptor (ADRB1), mRNA. [Source:RefSeq mRNA;Acc:NM_194266]
SeparateAnalaysis	eQTL	Blood(Holstein)	Multi-Trait	ENSBTAG00000001748	2	3	3	32	0.075	0.00259038	Significant Enrichment	TRIM45	3	26213057	26227392	Bos taurus tripartite motif containing 45 (TRIM45), mRNA. [Source:RefSeq mRNA;Acc:NM_001014952]
SeparateAnalaysis	eQTL	Blood(Holstein)	Multi-Trait	ENSBTAG00000002192	4	2	2	5	0.153846	0.852876	NS Enrichment	C14H8orf46	14	32760708	32786980	Bos taurus chromosome 14 open reading frame, human C8orf46 (C14H8orf46), mRNA. [Source:RefSeq mRNA;Acc:NM_001076475]
SeparateAnalaysis	eQTL	Blood(Holstein)	Multi-Trait	ENSBTAG00000002490	0	4	3	32	0.0769231	0.000115968	Significant Enrichment	CHPT1	5	65852754	65882216	Bos taurus choline phosphotransferase 1 (CHPT1), mRNA. [Source:RefSeq mRNA;Acc:NM_001075507]
SeparateAnalaysis	eQTL	Blood(Holstein)	Multi-Trait	ENSBTAG00000002492	0	5	3	27	0.0857143	0.000875363	Significant Enrichment	SYCP3	5	65881780	65888886	synaptonemal complex protein 3 [Source:HGNC Symbol;Acc:HGNC:18130]
SeparateAnalaysis	eQTL	Blood(Holstein)	Multi-Trait	ENSBTAG00000003496	5	54	2	38	0.020202	0.121127	NS Impoverishment	AIG1	9	81550367	81829531	Bos taurus androgen-induced 1 (AIG1), mRNA. [Source:RefSeq mRNA;Acc:NM_001076326]
SeparateAnalaysis	eQTL	Blood(Holstein)	Multi-Trait	ENSBTAG00000003748	8	11	5	12	0.138889	0.587045	NS Impoverishment	CNOT2	5	43361161	43494162	Bos taurus CCR4-NOT transcription complex, subunit 2 (CNOT2), mRNA. [Source:RefSeq mRNA;Acc:NM_001103277]
SeparateAnalaysis	eQTL	Blood(Holstein)	Multi-Trait	ENSBTAG00000004948	0	2	1	18	0.047619	0.0120738	Significant Enrichment	FAM84A	11	83655864	83659066	Bos taurus family with sequence similarity 84, member A (FAM84A), mRNA. [Source:RefSeq mRNA;Acc:NM_001034659]
SeparateAnalaysis	eQTL	Blood(Holstein)	Multi-Trait	ENSBTAG00000005466	5	10	3	12	0.1	0.697418	NS Impoverishment	0	8	70406944	70412090	Uncharacterized protein [Source:UniProtKB/TrEMBL;Acc:F1N4V4]
SeparateAnalaysis	eQTL	Blood(Holstein)	Multi-Trait	ENSBTAG00000005682	1	1	1	52	0.0181818	0.000359482	Significant Enrichment	UBAC2	12	80056876	80227030	Bos taurus UBA domain containing 2 (UBAC2), mRNA. [Source:RefSeq mRNA;Acc:NM_001103344]
SeparateAnalaysis	eQTL	Blood(Holstein)	Multi-Trait	ENSBTAG00000006588	0	23	1	19	0.0232558	0.367968	NS Enrichment	CBY1	5	110806463	110815850	Bos taurus chibby homolog 1 (Drosophila) (CBY1), mRNA. [Source:RefSeq mRNA;Acc:NM_174739]
SeparateAnalaysis	eQTL	Blood(Holstein)	Multi-Trait	ENSBTAG00000009075	3	0	1	19	0.0434783	0.0258517	Significant Enrichment	RNF207	16	47968523	47985490	ring finger protein 207 [Source:HGNC Symbol;Acc:HGNC:32947]
SeparateAnalaysis	eQTL	Blood(Holstein)	Multi-Trait	ENSBTAG00000009097	3	1	1	35	0.025	0.053039	NS Enrichment	FANCI	21	21137918	21198618	Fanconi anemia, complementation group I [Source:HGNC Symbol;Acc:HGNC:25568]
SeparateAnalaysis	eQTL	Blood(Holstein)	Multi-Trait	ENSBTAG00000009138	5	1	2	7	0.133333	0.437558	NS Enrichment	UBXN2B	14	26271677	26304080	Bos taurus UBX domain protein 2B (UBXN2B), mRNA. [Source:RefSeq mRNA;Acc:NM_001206828]
SeparateAnalaysis	eQTL	Blood(Holstein)	Multi-Trait	ENSBTAG00000009881	5	0	9	42	0.160714	1.4124e-08	Significant Enrichment	ENTPD6	13	43004253	43076853	Bos taurus ectonucleoside triphosphate diphosphohydrolase 6 (putative) (ENTPD6), mRNA. [Source:RefSeq mRNA;Acc:NM_001045991]
SeparateAnalaysis	eQTL	Blood(Holstein)	Multi-Trait	ENSBTAG00000010060	0	23	1	7	0.0322581	0.583013	NS Enrichment	SLC43A3	15	81978440	81996848	Bos taurus solute carrier family 43, member 3 (SLC43A3), mRNA. [Source:RefSeq mRNA;Acc:NM_001038126]
SeparateAnalaysis	eQTL	Blood(Holstein)	Multi-Trait	ENSBTAG00000011019	0	1	1	5	0.142857	0.0876688	NS Enrichment	0	29	42478123	42495303	Bos taurus uncharacterized LOC618367 (LOC618367), mRNA. [Source:RefSeq mRNA;Acc:NM_001105009]
SeparateAnalaysis	eQTL	Blood(Holstein)	Multi-Trait	ENSBTAG00000011138	0	0	1	11	0.0833333	0.000532006	Significant Enrichment	CCDC58	1	67398385	67457625	Bos taurus coiled-coil domain containing 58 (CCDC58), mRNA. [Source:RefSeq mRNA;Acc:NM_001083389]
SeparateAnalaysis	eQTL	Blood(Holstein)	Multi-Trait	ENSBTAG00000013557	8	14	23	17	0.370968	0.0198029	Significant Enrichment	ERAP1	7	98582890	98618194	endoplasmic reticulum aminopeptidase 1 [Source:HGNC Symbol;Acc:HGNC:18173]
SeparateAnalaysis	eQTL	Blood(Holstein)	Multi-Trait	ENSBTAG00000014284	4	0	1	67	0.0138889	0.000227547	Significant Enrichment	ALPK2	24	58119582	58248068	alpha-kinase 2 [Source:HGNC Symbol;Acc:HGNC:20565]
SeparateAnalaysis	eQTL	Blood(Holstein)	Multi-Trait	ENSBTAG00000016763	8	1	5	13	0.185185	0.0504827	NS Enrichment	BCDIN3	25	36644930	36648339	Bos taurus methylphosphate capping enzyme (MEPCE), mRNA. [Source:RefSeq mRNA;Acc:NM_001080283]
SeparateAnalaysis	eQTL	Blood(Holstein)	Multi-Trait	ENSBTAG00000017799	8	0	1	10	0.0526316	0.278819	NS Enrichment	PITPNB	17	69527044	69588470	Bos taurus phosphatidylinositol transfer protein, beta (PITPNB), mRNA. [Source:RefSeq mRNA;Acc:NM_001078040]
SeparateAnalaysis	eQTL	Blood(Holstein)	Multi-Trait	ENSBTAG00000019327	0	13	2	62	0.025974	0.00357671	Significant Enrichment	NRAP	26	34339430	34414796	nebulin-related anchoring protein [Source:HGNC Symbol;Acc:HGNC:7988]
SeparateAnalaysis	eQTL	Blood(Holstein)	Multi-Trait	ENSBTAG00000019441	1	20	1	18	0.025	0.942094	NS Impoverishment	MED28	6	38603034	38608841	Bos taurus mediator complex subunit 28 (MED28), mRNA. [Source:RefSeq mRNA;Acc:NM_001038538]
SeparateAnalaysis	eQTL	Blood(Holstein)	Multi-Trait	ENSBTAG00000021196	7	2	2	12	0.0869565	0.624073	NS Enrichment	C5H12orf45	5	68866724	68876104	Bos taurus chromosome 5 open reading frame, human C12orf45 (C5H12orf45), mRNA. [Source:RefSeq mRNA;Acc:NM_001038689]
SeparateAnalaysis	eQTL	Blood(Holstein)	Multi-Trait	ENSBTAG00000021517	0	12	1	14	0.037037	0.290275	NS Enrichment	TMEM216	29	40586490	40590842	Bos taurus transmembrane protein 216 (TMEM216), mRNA. [Source:RefSeq mRNA;Acc:NM_001166563]
SeparateAnalaysis	eQTL	Blood(Holstein)	Multi-Trait	ENSBTAG00000021859	1	13	1	50	0.0153846	0.319958	NS Enrichment	PDSS2	9	43099804	43363802	Bos taurus prenyl (decaprenyl) diphosphate synthase, subunit 2 (PDSS2), mRNA. [Source:RefSeq mRNA;Acc:NM_001100385]
SeparateAnalaysis	eQTL	Blood(Holstein)	Multi-Trait	ENSBTAG00000031461	9	2	1	41	0.0188679	0.5097	NS Enrichment	SNX7	3	44657522	44775833	Bos taurus sorting nexin 7 (SNX7), mRNA. [Source:RefSeq mRNA;Acc:NM_001163937]
SeparateAnalaysis	eQTL	Blood(Holstein)	Multi-Trait	ENSBTAG00000032007	1	3	1	24	0.0344828	0.123819	NS Enrichment	LRP11	9	88115145	88183314	Bos taurus low density lipoprotein receptor-related protein 11 (LRP11), mRNA. [Source:RefSeq mRNA;Acc:NM_001206831]
SeparateAnalaysis	eQTL	Blood(Holstein)	Multi-Trait	ENSBTAG00000032902	2	0	4	11	0.235294	0.00195667	Significant Enrichment	SLC11A2	5	29012107	29034478	Bos taurus solute carrier family 11 (proton-coupled divalent metal ion transporters), member 2-like (LOC512464), mRNA. [Source:RefSeq mRNA;Acc:NM_001046121]
SeparateAnalaysis	eQTL	Blood(Holstein)	Multi-Trait	ENSBTAG00000032914	4	0	1	24	0.0344828	0.0257694	Significant Enrichment	SLC11A2	5	28887967	28914607	Bos taurus solute carrier family 11 (proton-coupled divalent metal ion transporters), member 2 (SLC11A2), mRNA. [Source:RefSeq mRNA;Acc:NM_001101103]
SeparateAnalaysis	eQTL	Blood(Holstein)	Multi-Trait	ENSBTAG00000033221	1	14	2	6	0.0869565	0.906855	NS Impoverishment	CCDC152	20	31793082	31834092	coiled-coil domain containing 152 [Source:HGNC Symbol;Acc:HGNC:34438]
SeparateAnalaysis	eQTL	Blood(Holstein)	Multi-Trait	ENSBTAG00000038706	0	15	7	6	0.25	0.110612	NS Enrichment	MT1E	18	24112351	24114381	Bos taurus metallothionein 1E (MT1E), mRNA. [Source:RefSeq mRNA;Acc:NM_001078134]
SeparateAnalaysis	eQTL	Blood(Holstein)	Multi-Trait	ENSBTAG00000039329	4	2	1	53	0.0166667	0.107967	NS Enrichment	RAET1G	9	88232044	88402262	Bos taurus retinoic acid early transcript 1G (RAET1G), mRNA. [Source:RefSeq mRNA;Acc:NM_205785]
SeparateAnalaysis	eQTL	Blood(Holstein)	Multi-Trait	ENSBTAG00000039682	0	10	1	56	0.0149254	0.0230061	Significant Enrichment	MTUS1	27	18574170	18698056	Bos taurus microtubule associated tumor suppressor 1 (MTUS1), mRNA. [Source:RefSeq mRNA;Acc:NM_001075692]
SeparateAnalaysis	eQTL	Blood(Holstein)	Multi-Trait	ENSBTAG00000045622	0	8	1	25	0.0294118	0.0906973	NS Enrichment	0	8	82983415	83011315	Uncharacterized protein [Source:UniProtKB/TrEMBL;Acc:G3N085]
SeparateAnalaysis	eQTL	Blood(Holstein)	Multi-Trait	ENSBTAG00000047103	9	7	1	22	0.025641	0.339702	NS Impoverishment	IDNK	8	78188626	78204330	idnK, gluconokinase homolog (E. coli) [Source:HGNC Symbol;Acc:HGNC:31367]
PooledAnalaysis	ASE+eQTL	Blood(Holstein)	CIMF	ENSBTAG00000003892	1	2	1	28	0.03125	0.0417808	Significant Enrichment	0	23	32463210	32520458	Uncharacterized protein [Source:UniProtKB/TrEMBL;Acc:F1MD44]
PooledAnalaysis	ASE+eQTL	Blood(Holstein)	CIMF	ENSBTAG00000030999	0	0	1	40	0.0243902	1.52229e-10	Significant Enrichment	DUSP8	29	50887355	50951170	dual specificity phosphatase 8 [Source:HGNC Symbol;Acc:HGNC:3074]
PooledAnalaysis	ASE+eQTL	Blood(Holstein)	CIMF	ENSBTAG00000044022	0	13	1	57	0.0140845	0.0421395	Significant Enrichment	KIAA1671	17	67407099	67536194	KIAA1671 [Source:HGNC Symbol;Acc:HGNC:29345]
PooledAnalaysis	ASE+eQTL	Blood(Holstein)	CMARB	ENSBTAG00000003989	0	5	2	31	0.0526316	0.00223082	Significant Enrichment	0	26	25088448	25097722	Bos taurus glutathione S-transferase omega 1 (GSTO1), mRNA. [Source:RefSeq mRNA;Acc:NM_001075214]
PooledAnalaysis	ASE+eQTL	Blood(Holstein)	CMARB	ENSBTAG00000040568	0	3	1	19	0.0434783	0.0258517	Significant Enrichment	ZNF287	25	37431139	37469998	zinc finger protein 287 [Source:HGNC Symbol;Acc:HGNC:13502]
PooledAnalaysis	ASE+eQTL	Blood(Holstein)	CP8	ENSBTAG00000013641	0	11	2	8	0.0952381	0.243481	NS Enrichment	BAG3	26	40118556	40141989	BCL2-associated athanogene 3 [Source:HGNC Symbol;Acc:HGNC:939]
PooledAnalaysis	ASE+eQTL	Blood(Holstein)	CP8	ENSBTAG00000019611	0	4	5	59	0.0735294	2.71371e-09	Significant Enrichment	MAGI3	3	29849955	30117829	membrane associated guanylate kinase, WW and PDZ domain containing 3 [Source:HGNC Symbol;Acc:HGNC:29647]
PooledAnalaysis	ASE+eQTL	Blood(Holstein)	CP8	ENSBTAG00000045647	0	11	1	33	0.0222222	0.0935325	NS Enrichment	ARL4C	3	114715940	114716518	Bos taurus ADP-ribosylation factor-like 4C (ARL4C), mRNA. [Source:RefSeq mRNA;Acc:NM_001102348]
PooledAnalaysis	ASE+eQTL	Blood(Holstein)	CRBY	ENSBTAG00000004722	2	0	3	47	0.0576923	4.48731e-08	Significant Enrichment	THUMPD2	11	22066100	22109204	THUMP domain containing 2 [Source:HGNC Symbol;Acc:HGNC:14890]
PooledAnalaysis	ASE+eQTL	Blood(Holstein)	CRBY	ENSBTAG00000007651	0	14	10	17	0.243902	0.00220773	Significant Enrichment	TARSL2	21	29296001	29340066	Bos taurus threonyl-tRNA synthetase-like 2 (TARSL2), mRNA. [Source:RefSeq mRNA;Acc:NM_001102089]
PooledAnalaysis	ASE+eQTL	Blood(Holstein)	CRBY	ENSBTAG00000015973	0	1	3	54	0.0517241	6.35164e-11	Significant Enrichment	TRAF3IP1	3	118273223	118334789	TNF receptor-associated factor 3 interacting protein 1 [Source:HGNC Symbol;Acc:HGNC:17861]
PooledAnalaysis	ASE+eQTL	Blood(Holstein)	CRIB	ENSBTAG00000000137	0	0	1	51	0.0192308	5.55e-13	Significant Enrichment	FRYL	6	68829579	68974140	FRY-like [Source:HGNC Symbol;Acc:HGNC:29127]
PooledAnalaysis	ASE+eQTL	Blood(Holstein)	CRIB	ENSBTAG00000003410	1	14	1	17	0.030303	0.894036	NS Enrichment	EFTUD1	21	24407756	24520671	elongation factor Tu GTP binding domain containing 1 [Source:HGNC Symbol;Acc:HGNC:25789]
PooledAnalaysis	ASE+eQTL	Blood(Holstein)	CRIB	ENSBTAG00000007772	0	11	1	13	0.04	0.288101	NS Enrichment	SLC29A4	25	39515688	39526238	solute carrier family 29 (equilibrative nucleoside transporter), member 4 [Source:HGNC Symbol;Acc:HGNC:23097]
PooledAnalaysis	ASE+eQTL	Blood(Holstein)	CRIB	ENSBTAG00000009138	1	1	2	11	0.133333	0.0238684	Significant Enrichment	UBXN2B	14	26271677	26304080	Bos taurus UBX domain protein 2B (UBXN2B), mRNA. [Source:RefSeq mRNA;Acc:NM_001206828]
PooledAnalaysis	ASE+eQTL	Blood(Holstein)	CRIB	ENSBTAG00000014826	8	6	6	14	0.176471	0.440068	NS Enrichment	ZC3H7A	25	10496621	10522623	Bos taurus zinc finger CCCH-type containing 7A (ZC3H7A), mRNA. [Source:RefSeq mRNA;Acc:NM_001105430]
PooledAnalaysis	ASE+eQTL	Blood(Holstein)	CRIB	ENSBTAG00000015032	0	0	5	20	0.2	5.73303e-07	Significant Enrichment	CD14	7	53446106	53448979	Bos taurus CD14 molecule (CD14), mRNA. [Source:RefSeq mRNA;Acc:NM_174008]
PooledAnalaysis	ASE+eQTL	Blood(Holstein)	CRIB	ENSBTAG00000019312	0	6	1	22	0.0344828	0.0712015	NS Enrichment	TFCP2	5	28773625	28827419	Bos taurus transcription factor CP2 (TFCP2), mRNA. [Source:RefSeq mRNA;Acc:NM_001083397]
PooledAnalaysis	ASE+eQTL	Blood(Holstein)	E_IGF	ENSBTAG00000017061	2	6	2	26	0.0555556	0.156376	NS Enrichment	SMARCAD1	6	31733506	31821888	SWI/SNF-related matrix-associated actin-dependent regulator of chromatin subfamily A containing DEAD/H box 1 [Source:UniProtKB/Swiss-Prot;Acc:E1B7X9]
PooledAnalaysis	ASE+eQTL	Blood(Holstein)	E_IGF	ENSBTAG00000046668	0	2	1	52	0.0181818	2.64913e-05	Significant Enrichment	ANG2	10	26433797	26445634	Bos taurus angiogenin 2 (ANG2), mRNA. [Source:RefSeq mRNA;Acc:NM_001099396]
PooledAnalaysis	ASE+eQTL	Blood(Holstein)	FI_ADG	ENSBTAG00000014046	0	3	2	23	0.0714286	0.00164589	Significant Enrichment	BPI	13	67835164	67861379	Bos taurus bactericidal/permeability-increasing protein (BPI), mRNA. [Source:RefSeq mRNA;Acc:NM_173895]
PooledAnalaysis	ASE+eQTL	Blood(Holstein)	FI_ADG	ENSBTAG00000015727	5	11	3	23	0.0714286	0.78112	NS Enrichment	IFI47	7	41823772	41840054	Bos taurus interferon gamma inducible protein 47 (IFI47), mRNA. [Source:RefSeq mRNA;Acc:NM_001034545]
PooledAnalaysis	ASE+eQTL	Blood(Holstein)	FI_ADG	ENSBTAG00000017181	0	2	1	37	0.025	0.000375652	Significant Enrichment	MACROD1	29	42890800	43092842	Bos taurus MACRO domain containing 1 (MACROD1), mRNA. [Source:RefSeq mRNA;Acc:NM_001046509]
PooledAnalaysis	ASE+eQTL	Blood(Holstein)	FI_ADG	ENSBTAG00000035995	0	4	3	9	0.1875	0.0293451	Significant Enrichment	TNFAIP2	21	69455152	69466051	tumor necrosis factor, alpha-induced protein 2 [Source:HGNC Symbol;Acc:HGNC:11895]
PooledAnalaysis	ASE+eQTL	Blood(Holstein)	FI_MIDWT	ENSBTAG00000000831	3	0	7	31	0.170732	3.13023e-07	Significant Enrichment	CTNS	19	24951988	24972141	Bos taurus cystinosin, lysosomal cystine transporter (CTNS), mRNA. [Source:RefSeq mRNA;Acc:NM_001102264]
PooledAnalaysis	ASE+eQTL	Blood(Holstein)	FI_MIDWT	ENSBTAG00000004394	4	3	1	78	0.0116279	0.0930933	NS Enrichment	PKIB	9	28880110	29001337	Bos taurus protein kinase (cAMP-dependent, catalytic) inhibitor beta (PKIB), mRNA. [Source:RefSeq mRNA;Acc:NM_001114518]
PooledAnalaysis	ASE+eQTL	Blood(Holstein)	FI_MIDWT	ENSBTAG00000005682	1	0	2	50	0.0377358	3.96565e-09	Significant Enrichment	UBAC2	12	80056876	80227030	Bos taurus UBA domain containing 2 (UBAC2), mRNA. [Source:RefSeq mRNA;Acc:NM_001103344]
PooledAnalaysis	ASE+eQTL	Blood(Holstein)	FI_MIDWT	ENSBTAG00000009138	0	1	2	12	0.133333	0.00237982	Significant Enrichment	UBXN2B	14	26271677	26304080	Bos taurus UBX domain protein 2B (UBXN2B), mRNA. [Source:RefSeq mRNA;Acc:NM_001206828]
PooledAnalaysis	ASE+eQTL	Blood(Holstein)	FI_MIDWT	ENSBTAG00000010785	0	23	3	10	0.0833333	0.261889	NS Enrichment	FAS	26	10714132	10748014	Bos taurus Fas (TNF receptor superfamily, member 6) (FAS), mRNA. [Source:RefSeq mRNA;Acc:NM_174662]
PooledAnalaysis	ASE+eQTL	Blood(Holstein)	FI_NFI	ENSBTAG00000000782	0	16	1	28	0.0222222	0.194329	NS Enrichment	KDR	6	72232849	72277699	Bos taurus kinase insert domain receptor (a type III receptor tyrosine kinase) (KDR), mRNA. [Source:RefSeq mRNA;Acc:NM_001110000]
PooledAnalaysis	ASE+eQTL	Blood(Holstein)	FI_NFI	ENSBTAG00000002655	0	9	6	23	0.157895	0.000948752	Significant Enrichment	0	26	2850433	2855292	Bos taurus ZW10 interactor (ZWINT), mRNA. [Source:RefSeq mRNA;Acc:NM_001040529]
PooledAnalaysis	ASE+eQTL	Blood(Holstein)	FI_NFI	ENSBTAG00000003845	3	8	3	12	0.115385	0.663674	NS Enrichment	CSRNP1	22	12520393	12532806	cysteine-serine-rich nuclear protein 1 [Source:HGNC Symbol;Acc:HGNC:14300]
PooledAnalaysis	ASE+eQTL	Blood(Holstein)	FI_NFI	ENSBTAG00000035827	3	0	1	117	0.00826446	5.60973e-08	Significant Enrichment	ATG7	22	55944219	56217921	autophagy related 7 [Source:HGNC Symbol;Acc:HGNC:16935]
PooledAnalaysis	ASE+eQTL	Blood(Holstein)	FI_NFI	ENSBTAG00000047103	0	24	2	13	0.0512821	0.304575	NS Enrichment	IDNK	8	78188626	78204330	idnK, gluconokinase homolog (E. coli) [Source:HGNC Symbol;Acc:HGNC:31367]
PooledAnalaysis	ASE+eQTL	Blood(Holstein)	MQLDPF	ENSBTAG00000013557	14	4	35	9	0.564516	0.00697734	Significant Enrichment	ERAP1	7	98582890	98618194	endoplasmic reticulum aminopeptidase 1 [Source:HGNC Symbol;Acc:HGNC:18173]
PooledAnalaysis	ASE+eQTL	Blood(Holstein)	MQLDPF	ENSBTAG00000021372	6	2	19	52	0.240506	1.33237e-11	Significant Enrichment	SEPT11	6	93528980	93628589	Bos taurus septin 11 (SEPT11), mRNA. [Source:RefSeq mRNA;Acc:NM_001082447]
PooledAnalaysis	ASE+eQTL	Blood(Holstein)	M_SEMA	ENSBTAG00000038652	0	7	1	1	0.111111	0.70766	NS Enrichment	0	5	74935713	74959662	Bos taurus apolipoprotein L, 3-like (LOC510193), mRNA. [Source:RefSeq mRNA;Acc:NM_001100333]
PooledAnalaysis	ASE+eQTL	Blood(Holstein)	PW_HIP	ENSBTAG00000001308	1	0	3	33	0.0810811	2.10542e-07	Significant Enrichment	0	21	20084904	20193047	Bos taurus uncharacterized LOC522763 (MGC148762), mRNA. [Source:RefSeq mRNA;Acc:NM_001102069]
PooledAnalaysis	ASE+eQTL	Blood(Holstein)	PW_HIP	ENSBTAG00000006523	2	9	8	25	0.181818	0.00224319	Significant Enrichment	SOD2	9	97399159	97404522	Bos taurus superoxide dismutase 2, mitochondrial (SOD2), mRNA. [Source:RefSeq mRNA;Acc:NM_201527]
PooledAnalaysis	ASE+eQTL	Blood(Holstein)	PW_HIP	ENSBTAG00000006919	0	3	1	32	0.0277778	0.0041236	Significant Enrichment	SMAD4	24	50993949	51045661	Bos taurus SMAD family member 4 (SMAD4), mRNA. [Source:RefSeq mRNA;Acc:NM_001076209]
PooledAnalaysis	ASE+eQTL	Blood(Holstein)	PW_HIP	ENSBTAG00000010550	0	6	3	53	0.0483871	1.6421e-05	Significant Enrichment	EIF5A2	1	97308271	97324962	eukaryotic translation initiation factor 5A2 [Source:HGNC Symbol;Acc:HGNC:3301]
PooledAnalaysis	ASE+eQTL	Blood(Holstein)	PW_HIP	ENSBTAG00000027059	1	0	4	23	0.142857	3.60033e-06	Significant Enrichment	ARPIN	21	21724262	21732701	Bos taurus UPF0552 protein C15orf38 homolog (C21H15orf38), mRNA. [Source:RefSeq mRNA;Acc:NM_001076304]
PooledAnalaysis	ASE+eQTL	Blood(Holstein)	PW_HIP	ENSBTAG00000045898	11	0	1	8	0.05	0.402195	NS Enrichment	0	9	96440862	96441347	0
PooledAnalaysis	ASE+eQTL	Blood(Holstein)	PW_LWT	ENSBTAG00000001144	1	1	1	9	0.0833333	0.165857	NS Enrichment	NAA20	13	39883240	39901761	N(alpha)-acetyltransferase 20, NatB catalytic subunit [Source:HGNC Symbol;Acc:HGNC:15908]
PooledAnalaysis	ASE+eQTL	Blood(Holstein)	PW_LWT	ENSBTAG00000002492	0	7	1	27	0.0285714	0.0623304	NS Enrichment	SYCP3	5	65881780	65888886	synaptonemal complex protein 3 [Source:HGNC Symbol;Acc:HGNC:18130]
PooledAnalaysis	ASE+eQTL	Blood(Holstein)	PW_LWT	ENSBTAG00000005444	1	7	1	52	0.0163934	0.116118	NS Enrichment	UGGT1	2	4228137	4333329	UDP-glucose glycoprotein glucosyltransferase 1 [Source:HGNC Symbol;Acc:HGNC:15663]
PooledAnalaysis	ASE+eQTL	Blood(Holstein)	PW_LWT	ENSBTAG00000012854	5	0	4	32	0.097561	7.1916e-05	Significant Enrichment	GSDMB	19	40894257	40905176	gasdermin B [Source:HGNC Symbol;Acc:HGNC:23690]
PooledAnalaysis	ASE+eQTL	Blood(Holstein)	E_HIP	ENSBTAG00000006523	1	16	1	26	0.0227273	0.735502	NS Enrichment	SOD2	9	97399159	97404522	Bos taurus superoxide dismutase 2, mitochondrial (SOD2), mRNA. [Source:RefSeq mRNA;Acc:NM_201527]
PooledAnalaysis	ASE+eQTL	Blood(Holstein)	E_HIP	ENSBTAG00000019651	4	2	1	32	0.025641	0.268669	NS Enrichment	TRIM52	7	41775017	41780369	Bos taurus tripartite motif containing 52 (TRIM52), mRNA. [Source:RefSeq mRNA;Acc:NM_001078024]
PooledAnalaysis	ASE+eQTL	Blood(Holstein)	E_HIP	ENSBTAG00000030824	1	0	5	18	0.208333	1.34374e-05	Significant Enrichment	L3HYPDH	10	71992845	72005431	Bos taurus L-3-hydroxyproline dehydratase (trans-) (L3HYPDH), mRNA. [Source:RefSeq mRNA;Acc:NM_001034386]
PooledAnalaysis	ASE+eQTL	Blood(Holstein)	E_HIP	ENSBTAG00000038652	0	9	1	1	0.0909091	0.740144	NS Enrichment	0	5	74935713	74959662	Bos taurus apolipoprotein L, 3-like (LOC510193), mRNA. [Source:RefSeq mRNA;Acc:NM_001100333]
PooledAnalaysis	ASE+eQTL	Blood(Holstein)	E_HIP	ENSBTAG00000039524	0	2	1	7	0.1	0.107364	NS Enrichment	0	5	74875954	74876802	Uncharacterized protein [Source:UniProtKB/TrEMBL;Acc:G3X724]
PooledAnalaysis	ASE+eQTL	Blood(Holstein)	E_HIP	ENSBTAG00000040607	0	3	3	10	0.1875	0.0131127	Significant Enrichment	SLA2	13	66368694	66395549	Bos taurus Src-like-adaptor 2 (SLA2), mRNA. [Source:RefSeq mRNA;Acc:NM_001035294]
PooledAnalaysis	ASE+eQTL	Blood(Holstein)	E_HIP	ENSBTAG00000045898	1	0	1	18	0.05	0.0020844	Significant Enrichment	0	9	96440862	96441347	0
PooledAnalaysis	ASE+eQTL	Blood(Holstein)	X_HIP	ENSBTAG00000006019	5	0	1	82	0.0113636	0.000200782	Significant Enrichment	FAM178B	11	2798822	2907015	family with sequence similarity 178, member B [Source:HGNC Symbol;Acc:HGNC:28036]
PooledAnalaysis	ASE+eQTL	Blood(Holstein)	X_HIP	ENSBTAG00000008487	1	2	1	11	0.0666667	0.254565	NS Enrichment	VPS37D	25	34091771	34096054	Bos taurus vacuolar protein sorting 37 homolog D (S. cerevisiae) (VPS37D), mRNA. [Source:RefSeq mRNA;Acc:NM_001205718]
PooledAnalaysis	ASE+eQTL	Blood(Holstein)	X_HIP	ENSBTAG00000017075	1	10	1	11	0.0434783	0.948644	NS Enrichment	STX1A	25	34053829	34071557	Bos taurus syntaxin 1A (brain) (STX1A), mRNA. [Source:RefSeq mRNA;Acc:NM_001083798]
PooledAnalaysis	ASE+eQTL	Blood(Holstein)	X_HIP	ENSBTAG00000019961	0	8	1	7	0.0625	0.36238	NS Enrichment	ATP4B	12	90758546	90763027	ATPase, H+/K+ exchanging, beta polypeptide [Source:HGNC Symbol;Acc:HGNC:820]
PooledAnalaysis	ASE+eQTL	Blood(Holstein)	X_HIP	ENSBTAG00000034140	0	7	2	77	0.0232558	2.84523e-05	Significant Enrichment	MEGF11	10	12721325	12807326	multiple EGF-like-domains 11 [Source:HGNC Symbol;Acc:HGNC:29635]
PooledAnalaysis	ASE+eQTL	Blood(Holstein)	X_HIP	ENSBTAG00000037925	2	0	1	17	0.05	0.0145933	Significant Enrichment	0	13	74347296	74347738	0
PooledAnalaysis	ASE+eQTL	Blood(Holstein)	X_LWT	ENSBTAG00000004757	0	1	3	18	0.136364	7.69586e-05	Significant Enrichment	LTBP4	18	50173268	50202104	latent transforming growth factor beta binding protein 4 [Source:HGNC Symbol;Acc:HGNC:6717]
PooledAnalaysis	ASE+eQTL	Blood(Holstein)	X_LWT	ENSBTAG00000004979	0	0	1	57	0.0172414	2.62013e-14	Significant Enrichment	MRS2	23	33038551	33077190	Bos taurus MRS2 magnesium homeostasis factor homolog (S. cerevisiae) (MRS2), mRNA. [Source:RefSeq mRNA;Acc:NM_001101903]
PooledAnalaysis	ASE+eQTL	Blood(Holstein)	X_LWT	ENSBTAG00000010992	6	3	2	14	0.08	0.668108	NS Enrichment	CTSH	21	25675908	25696632	Bos taurus cathepsin H (CTSH), mRNA. [Source:RefSeq mRNA;Acc:NM_001034385]
PooledAnalaysis	ASE+eQTL	Blood(Holstein)	X_LWT	ENSBTAG00000013050	0	6	4	46	0.0714286	8.52934e-06	Significant Enrichment	ZNF277	4	55994119	56128665	zinc finger protein 277 [Source:HGNC Symbol;Acc:HGNC:13070]
PooledAnalaysis	ASE+eQTL	Blood(Holstein)	X_LWT	ENSBTAG00000027899	0	38	1	23	0.016129	0.438803	NS Enrichment	0	5	67852917	67930472	Uncharacterized protein [Source:UniProtKB/TrEMBL;Acc:F1MRZ1]
PooledAnalaysis	ASE+eQTL	Blood(Holstein)	X_SEMA	ENSBTAG00000010550	1	6	3	52	0.0483871	0.000384567	Significant Enrichment	EIF5A2	1	97308271	97324962	eukaryotic translation initiation factor 5A2 [Source:HGNC Symbol;Acc:HGNC:3301]
PooledAnalaysis	ASE+eQTL	Blood(Holstein)	X_SP8	ENSBTAG00000014284	11	0	1	60	0.0138889	0.0243375	Significant Enrichment	ALPK2	24	58119582	58248068	alpha-kinase 2 [Source:HGNC Symbol;Acc:HGNC:20565]
PooledAnalaysis	ASE+eQTL	Blood(Holstein)	X_SP8	ENSBTAG00000015330	1	5	1	68	0.0133333	0.0264738	Significant Enrichment	DPP4	2	34487844	34571758	Uncharacterized protein [Source:UniProtKB/TrEMBL;Acc:F1MU57]
PooledAnalaysis	ASE+eQTL	Blood(Holstein)	X_SP8	ENSBTAG00000024182	2	1	2	20	0.08	0.0107176	Significant Enrichment	H2B	23	30730958	30731338	Histone H2B type 1 [Source:UniProtKB/Swiss-Prot;Acc:P62808]
PooledAnalaysis	ASE+eQTL	Blood(Holstein)	X_SP8	ENSBTAG00000038706	0	18	4	6	0.142857	0.259256	NS Enrichment	MT1E	18	24112351	24114381	Bos taurus metallothionein 1E (MT1E), mRNA. [Source:RefSeq mRNA;Acc:NM_001078134]
PooledAnalaysis	ASE+eQTL	Blood(Holstein)	X_SP8	ENSBTAG00000039691	1	0	2	3	0.333333	0.0832645	NS Enrichment	0	18	63313174	63319123	Uncharacterized protein [Source:UniProtKB/TrEMBL;Acc:G5E574]
PooledAnalaysis	ASE+eQTL	Blood(Holstein)	X_SP8	ENSBTAG00000046303	0	5	2	12	0.105263	0.0502849	NS Enrichment	0	11	98509474	98513781	Uncharacterized protein [Source:UniProtKB/TrEMBL;Acc:E1BG97]
PooledAnalaysis	ASE+eQTL	Blood(Holstein)	X_SP8	ENSBTAG00000048246	0	6	1	37	0.0227273	0.0200373	Significant Enrichment	0	2	34527583	34547390	Bos taurus dipeptidyl-peptidase 4 (DPP4), mRNA. [Source:RefSeq mRNA;Acc:NM_174039]
PooledAnalaysis	ASE+eQTL	Blood(Holstein)	X_SRIB	ENSBTAG00000019498	2	17	2	40	0.0327869	0.399634	NS Enrichment	ITGA3	19	37198628	37231287	Integrin alpha-3 Integrin alpha-3 heavy chain Integrin alpha-3 light chain [Source:UniProtKB/Swiss-Prot;Acc:F1MMS9]
PooledAnalaysis	ASE+eQTL	Blood(Holstein)	Multi-Trait	ENSBTAG00000000078	2	1	1	48	0.0192308	0.00622092	Significant Enrichment	GLIPR2	8	60797959	60816816	Bos taurus GLI pathogenesis-related 2 (GLIPR2), mRNA. [Source:RefSeq mRNA;Acc:NM_001076112]
PooledAnalaysis	ASE+eQTL	Blood(Holstein)	Multi-Trait	ENSBTAG00000000137	1	0	1	50	0.0192308	4.44637e-07	Significant Enrichment	FRYL	6	68829579	68974140	FRY-like [Source:HGNC Symbol;Acc:HGNC:29127]
PooledAnalaysis	ASE+eQTL	Blood(Holstein)	Multi-Trait	ENSBTAG00000000406	0	0	1	47	0.0208333	4.26215e-12	Significant Enrichment	GPATCH4	3	14279666	14287674	Bos taurus G patch domain containing 4 (GPATCH4), mRNA. [Source:RefSeq mRNA;Acc:NM_001078129]
PooledAnalaysis	ASE+eQTL	Blood(Holstein)	Multi-Trait	ENSBTAG00000000831	1	6	1	33	0.0243902	0.204485	NS Enrichment	CTNS	19	24951988	24972141	Bos taurus cystinosin, lysosomal cystine transporter (CTNS), mRNA. [Source:RefSeq mRNA;Acc:NM_001102264]
PooledAnalaysis	ASE+eQTL	Blood(Holstein)	Multi-Trait	ENSBTAG00000001178	3	0	1	28	0.03125	0.00718629	Significant Enrichment	USPL1	12	30210164	30231502	ubiquitin specific peptidase like 1 [Source:HGNC Symbol;Acc:HGNC:20294]
PooledAnalaysis	ASE+eQTL	Blood(Holstein)	Multi-Trait	ENSBTAG00000001242	0	4	1	9	0.0714286	0.163836	NS Enrichment	ADRB1	26	34805081	34806484	Bos taurus adrenergic, beta-1-, receptor (ADRB1), mRNA. [Source:RefSeq mRNA;Acc:NM_194266]
PooledAnalaysis	ASE+eQTL	Blood(Holstein)	Multi-Trait	ENSBTAG00000001748	2	3	3	32	0.075	0.00259038	Significant Enrichment	TRIM45	3	26213057	26227392	Bos taurus tripartite motif containing 45 (TRIM45), mRNA. [Source:RefSeq mRNA;Acc:NM_001014952]
PooledAnalaysis	ASE+eQTL	Blood(Holstein)	Multi-Trait	ENSBTAG00000002192	4	2	2	5	0.153846	0.852876	NS Enrichment	C14H8orf46	14	32760708	32786980	Bos taurus chromosome 14 open reading frame, human C8orf46 (C14H8orf46), mRNA. [Source:RefSeq mRNA;Acc:NM_001076475]
PooledAnalaysis	ASE+eQTL	Blood(Holstein)	Multi-Trait	ENSBTAG00000002490	0	4	3	32	0.0769231	0.000115968	Significant Enrichment	CHPT1	5	65852754	65882216	Bos taurus choline phosphotransferase 1 (CHPT1), mRNA. [Source:RefSeq mRNA;Acc:NM_001075507]
PooledAnalaysis	ASE+eQTL	Blood(Holstein)	Multi-Trait	ENSBTAG00000002492	0	5	3	27	0.0857143	0.000875363	Significant Enrichment	SYCP3	5	65881780	65888886	synaptonemal complex protein 3 [Source:HGNC Symbol;Acc:HGNC:18130]
PooledAnalaysis	ASE+eQTL	Blood(Holstein)	Multi-Trait	ENSBTAG00000003152	0	23	1	17	0.0243902	0.394169	NS Enrichment	IFI27	21	59330563	59336752	Bos taurus putative ISG12(a) protein (IFI27), mRNA. [Source:RefSeq mRNA;Acc:NM_001038050]
PooledAnalaysis	ASE+eQTL	Blood(Holstein)	Multi-Trait	ENSBTAG00000003256	0	12	1	27	0.025	0.144424	NS Enrichment	TOMM34	13	74068198	74088187	translocase of outer mitochondrial membrane 34 [Source:HGNC Symbol;Acc:HGNC:15746]
PooledAnalaysis	ASE+eQTL	Blood(Holstein)	Multi-Trait	ENSBTAG00000003496	5	54	2	38	0.020202	0.121127	NS Impoverishment	AIG1	9	81550367	81829531	Bos taurus androgen-induced 1 (AIG1), mRNA. [Source:RefSeq mRNA;Acc:NM_001076326]
PooledAnalaysis	ASE+eQTL	Blood(Holstein)	Multi-Trait	ENSBTAG00000003748	8	11	5	12	0.138889	0.587045	NS Impoverishment	CNOT2	5	43361161	43494162	Bos taurus CCR4-NOT transcription complex, subunit 2 (CNOT2), mRNA. [Source:RefSeq mRNA;Acc:NM_001103277]
PooledAnalaysis	ASE+eQTL	Blood(Holstein)	Multi-Trait	ENSBTAG00000004343	1	2	4	9	0.25	0.0179108	Significant Enrichment	CCS	29	45274394	45288010	Bos taurus copper chaperone for superoxide dismutase (CCS), mRNA. [Source:RefSeq mRNA;Acc:NM_001046187]
PooledAnalaysis	ASE+eQTL	Blood(Holstein)	Multi-Trait	ENSBTAG00000004394	3	3	1	81	0.0113636	0.0444123	Significant Enrichment	PKIB	9	28880110	29001337	Bos taurus protein kinase (cAMP-dependent, catalytic) inhibitor beta (PKIB), mRNA. [Source:RefSeq mRNA;Acc:NM_001114518]
PooledAnalaysis	ASE+eQTL	Blood(Holstein)	Multi-Trait	ENSBTAG00000004948	0	2	1	18	0.047619	0.0120738	Significant Enrichment	FAM84A	11	83655864	83659066	Bos taurus family with sequence similarity 84, member A (FAM84A), mRNA. [Source:RefSeq mRNA;Acc:NM_001034659]
PooledAnalaysis	ASE+eQTL	Blood(Holstein)	Multi-Trait	ENSBTAG00000005466	5	10	3	12	0.1	0.697418	NS Impoverishment	0	8	70406944	70412090	Uncharacterized protein [Source:UniProtKB/TrEMBL;Acc:F1N4V4]
PooledAnalaysis	ASE+eQTL	Blood(Holstein)	Multi-Trait	ENSBTAG00000005682	1	1	1	52	0.0181818	0.000359482	Significant Enrichment	UBAC2	12	80056876	80227030	Bos taurus UBA domain containing 2 (UBAC2), mRNA. [Source:RefSeq mRNA;Acc:NM_001103344]
PooledAnalaysis	ASE+eQTL	Blood(Holstein)	Multi-Trait	ENSBTAG00000005989	2	18	1	21	0.0238095	0.667258	NS Impoverishment	LAP3	6	38574590	38600027	Bos taurus leucine aminopeptidase 3 (LAP3), mRNA. [Source:RefSeq mRNA;Acc:NM_174098]
PooledAnalaysis	ASE+eQTL	Blood(Holstein)	Multi-Trait	ENSBTAG00000006588	0	24	1	18	0.0232558	0.390578	NS Enrichment	CBY1	5	110806463	110815850	Bos taurus chibby homolog 1 (Drosophila) (CBY1), mRNA. [Source:RefSeq mRNA;Acc:NM_174739]
PooledAnalaysis	ASE+eQTL	Blood(Holstein)	Multi-Trait	ENSBTAG00000008267	0	1	2	46	0.0408163	1.56441e-08	Significant Enrichment	CNOT11	11	6195078	6208423	CCR4-NOT transcription complex, subunit 11 [Source:HGNC Symbol;Acc:HGNC:25217]
PooledAnalaysis	ASE+eQTL	Blood(Holstein)	Multi-Trait	ENSBTAG00000008642	0	16	1	23	0.025	0.238805	NS Enrichment	POLR1D	12	32523508	32556412	Bos taurus polymerase (RNA) I polypeptide D, 16kDa (POLR1D), mRNA. [Source:RefSeq mRNA;Acc:NM_001076144]
PooledAnalaysis	ASE+eQTL	Blood(Holstein)	Multi-Trait	ENSBTAG00000009075	3	0	1	19	0.0434783	0.0258517	Significant Enrichment	RNF207	16	47968523	47985490	ring finger protein 207 [Source:HGNC Symbol;Acc:HGNC:32947]
PooledAnalaysis	ASE+eQTL	Blood(Holstein)	Multi-Trait	ENSBTAG00000009097	3	1	1	35	0.025	0.053039	NS Enrichment	FANCI	21	21137918	21198618	Fanconi anemia, complementation group I [Source:HGNC Symbol;Acc:HGNC:25568]
PooledAnalaysis	ASE+eQTL	Blood(Holstein)	Multi-Trait	ENSBTAG00000009138	5	1	2	7	0.133333	0.437558	NS Enrichment	UBXN2B	14	26271677	26304080	Bos taurus UBX domain protein 2B (UBXN2B), mRNA. [Source:RefSeq mRNA;Acc:NM_001206828]
PooledAnalaysis	ASE+eQTL	Blood(Holstein)	Multi-Trait	ENSBTAG00000009881	2	2	12	40	0.214286	1.37892e-09	Significant Enrichment	ENTPD6	13	43004253	43076853	Bos taurus ectonucleoside triphosphate diphosphohydrolase 6 (putative) (ENTPD6), mRNA. [Source:RefSeq mRNA;Acc:NM_001045991]
PooledAnalaysis	ASE+eQTL	Blood(Holstein)	Multi-Trait	ENSBTAG00000010015	4	5	8	14	0.258065	0.0265786	Significant Enrichment	NMRAL1	25	3603663	3609530	Bos taurus NmrA-like family domain containing 1 (NMRAL1), mRNA. [Source:RefSeq mRNA;Acc:NM_001076032]
PooledAnalaysis	ASE+eQTL	Blood(Holstein)	Multi-Trait	ENSBTAG00000010060	0	23	1	7	0.0322581	0.583013	NS Enrichment	SLC43A3	15	81978440	81996848	Bos taurus solute carrier family 43, member 3 (SLC43A3), mRNA. [Source:RefSeq mRNA;Acc:NM_001038126]
PooledAnalaysis	ASE+eQTL	Blood(Holstein)	Multi-Trait	ENSBTAG00000010550	3	7	2	50	0.0322581	0.0915838	NS Enrichment	EIF5A2	1	97308271	97324962	eukaryotic translation initiation factor 5A2 [Source:HGNC Symbol;Acc:HGNC:3301]
PooledAnalaysis	ASE+eQTL	Blood(Holstein)	Multi-Trait	ENSBTAG00000010611	0	6	1	11	0.0555556	0.197082	NS Enrichment	OCIAD1	6	69144344	69167282	Bos taurus OCIA domain containing 1 (OCIAD1), mRNA. [Source:RefSeq mRNA;Acc:NM_001015648]
PooledAnalaysis	ASE+eQTL	Blood(Holstein)	Multi-Trait	ENSBTAG00000010775	0	23	1	12	0.0277778	0.473289	NS Enrichment	POGK	3	2107192	2126252	Bos taurus pogo transposable element with KRAB domain (POGK), mRNA. [Source:RefSeq mRNA;Acc:NM_001099100]
PooledAnalaysis	ASE+eQTL	Blood(Holstein)	Multi-Trait	ENSBTAG00000011019	0	1	1	5	0.142857	0.0876688	NS Enrichment	0	29	42478123	42495303	Bos taurus uncharacterized LOC618367 (LOC618367), mRNA. [Source:RefSeq mRNA;Acc:NM_001105009]
PooledAnalaysis	ASE+eQTL	Blood(Holstein)	Multi-Trait	ENSBTAG00000011138	0	0	1	11	0.0833333	0.000532006	Significant Enrichment	CCDC58	1	67398385	67457625	Bos taurus coiled-coil domain containing 58 (CCDC58), mRNA. [Source:RefSeq mRNA;Acc:NM_001083389]
PooledAnalaysis	ASE+eQTL	Blood(Holstein)	Multi-Trait	ENSBTAG00000011614	18	0	1	13	0.03125	0.400681	NS Enrichment	PDE7A	14	31803026	31857899	phosphodiesterase 7A [Source:HGNC Symbol;Acc:HGNC:8791]
PooledAnalaysis	ASE+eQTL	Blood(Holstein)	Multi-Trait	ENSBTAG00000011809	2	7	2	7	0.111111	1	NS Impoverishment	NUDT8	29	46123752	46126289	Bos taurus nudix (nucleoside diphosphate linked moiety X)-type motif 8 (NUDT8), mRNA. [Source:RefSeq mRNA;Acc:NM_001101255]
PooledAnalaysis	ASE+eQTL	Blood(Holstein)	Multi-Trait	ENSBTAG00000011913	2	0	1	29	0.03125	0.00158379	Significant Enrichment	CKAP4	5	69972287	69979795	cytoskeleton-associated protein 4 [Source:HGNC Symbol;Acc:HGNC:16991]
PooledAnalaysis	ASE+eQTL	Blood(Holstein)	Multi-Trait	ENSBTAG00000013557	6	14	25	17	0.403226	0.00382846	Significant Enrichment	ERAP1	7	98582890	98618194	endoplasmic reticulum aminopeptidase 1 [Source:HGNC Symbol;Acc:HGNC:18173]
PooledAnalaysis	ASE+eQTL	Blood(Holstein)	Multi-Trait	ENSBTAG00000014284	4	0	1	67	0.0138889	0.000227547	Significant Enrichment	ALPK2	24	58119582	58248068	alpha-kinase 2 [Source:HGNC Symbol;Acc:HGNC:20565]
PooledAnalaysis	ASE+eQTL	Blood(Holstein)	Multi-Trait	ENSBTAG00000014691	16	4	1	27	0.0208333	0.446329	NS Impoverishment	ARFGEF1	14	33343880	33480413	ADP-ribosylation factor guanine nucleotide-exchange factor 1 (brefeldin A-inhibited) [Source:HGNC Symbol;Acc:HGNC:15772]
PooledAnalaysis	ASE+eQTL	Blood(Holstein)	Multi-Trait	ENSBTAG00000014806	0	2	1	48	0.0196078	5.34963e-05	Significant Enrichment	ATP2A3	19	25163841	25198117	ATPase, Ca++ transporting, ubiquitous [Source:HGNC Symbol;Acc:HGNC:813]
PooledAnalaysis	ASE+eQTL	Blood(Holstein)	Multi-Trait	ENSBTAG00000014826	3	10	2	19	0.0588235	0.811555	NS Enrichment	ZC3H7A	25	10496621	10522623	Bos taurus zinc finger CCCH-type containing 7A (ZC3H7A), mRNA. [Source:RefSeq mRNA;Acc:NM_001105430]
PooledAnalaysis	ASE+eQTL	Blood(Holstein)	Multi-Trait	ENSBTAG00000015248	2	0	1	25	0.0357143	0.00328505	Significant Enrichment	PLA2G16	29	42578110	42608367	Bos taurus phospholipase A2, group XVI (PLA2G16), mRNA. [Source:RefSeq mRNA;Acc:NM_001075280]
PooledAnalaysis	ASE+eQTL	Blood(Holstein)	Multi-Trait	ENSBTAG00000015901	10	0	2	14	0.0769231	0.111858	NS Enrichment	ARMC1	14	31695684	31720448	Bos taurus armadillo repeat containing 1 (ARMC1), mRNA. [Source:RefSeq mRNA;Acc:NM_001015594]
PooledAnalaysis	ASE+eQTL	Blood(Holstein)	Multi-Trait	ENSBTAG00000016763	8	1	5	13	0.185185	0.0504827	NS Enrichment	BCDIN3	25	36644930	36648339	Bos taurus methylphosphate capping enzyme (MEPCE), mRNA. [Source:RefSeq mRNA;Acc:NM_001080283]
PooledAnalaysis	ASE+eQTL	Blood(Holstein)	Multi-Trait	ENSBTAG00000017085	0	2	1	32	0.0285714	0.000920809	Significant Enrichment	AGA	27	7670610	7681826	N(4)-(beta-N-acetylglucosaminyl)-L-asparaginase [Source:RefSeq peptide;Acc:NP_001068979]
PooledAnalaysis	ASE+eQTL	Blood(Holstein)	Multi-Trait	ENSBTAG00000017799	8	0	1	10	0.0526316	0.278819	NS Enrichment	PITPNB	17	69527044	69588470	Bos taurus phosphatidylinositol transfer protein, beta (PITPNB), mRNA. [Source:RefSeq mRNA;Acc:NM_001078040]
PooledAnalaysis	ASE+eQTL	Blood(Holstein)	Multi-Trait	ENSBTAG00000019327	0	13	2	62	0.025974	0.00357671	Significant Enrichment	NRAP	26	34339430	34414796	nebulin-related anchoring protein [Source:HGNC Symbol;Acc:HGNC:7988]
PooledAnalaysis	ASE+eQTL	Blood(Holstein)	Multi-Trait	ENSBTAG00000019441	1	22	1	16	0.025	0.825767	NS Impoverishment	MED28	6	38603034	38608841	Bos taurus mediator complex subunit 28 (MED28), mRNA. [Source:RefSeq mRNA;Acc:NM_001038538]
PooledAnalaysis	ASE+eQTL	Blood(Holstein)	Multi-Trait	ENSBTAG00000020260	1	4	1	44	0.02	0.0542918	NS Enrichment	SYN2	22	57571319	57619684	synapsin II [Source:HGNC Symbol;Acc:HGNC:11495]
PooledAnalaysis	ASE+eQTL	Blood(Holstein)	Multi-Trait	ENSBTAG00000020313	0	5	2	45	0.0384615	0.000255487	Significant Enrichment	FNBP1	11	100289059	100374967	Bos taurus formin binding protein 1 (FNBP1), mRNA. [Source:RefSeq mRNA;Acc:NM_001206712]
PooledAnalaysis	ASE+eQTL	Blood(Holstein)	Multi-Trait	ENSBTAG00000021196	7	2	2	12	0.0869565	0.624073	NS Enrichment	C5H12orf45	5	68866724	68876104	Bos taurus chromosome 5 open reading frame, human C12orf45 (C5H12orf45), mRNA. [Source:RefSeq mRNA;Acc:NM_001038689]
PooledAnalaysis	ASE+eQTL	Blood(Holstein)	Multi-Trait	ENSBTAG00000021517	0	12	1	14	0.037037	0.290275	NS Enrichment	TMEM216	29	40586490	40590842	Bos taurus transmembrane protein 216 (TMEM216), mRNA. [Source:RefSeq mRNA;Acc:NM_001166563]
PooledAnalaysis	ASE+eQTL	Blood(Holstein)	Multi-Trait	ENSBTAG00000021791	2	1	2	0	0.4	0.36131	NS Impoverishment	PARP9	1	67559268	67589062	Bos taurus poly (ADP-ribose) polymerase family, member 9 (PARP9), mRNA. [Source:RefSeq mRNA;Acc:NM_001076828]
PooledAnalaysis	ASE+eQTL	Blood(Holstein)	Multi-Trait	ENSBTAG00000021859	1	13	1	50	0.0153846	0.319958	NS Enrichment	PDSS2	9	43099804	43363802	Bos taurus prenyl (decaprenyl) diphosphate synthase, subunit 2 (PDSS2), mRNA. [Source:RefSeq mRNA;Acc:NM_001100385]
PooledAnalaysis	ASE+eQTL	Blood(Holstein)	Multi-Trait	ENSBTAG00000023028	2	7	1	146	0.00641026	0.025324	Significant Enrichment	WDFY4	28	43426276	43657765	WDFY family member 4 [Source:HGNC Symbol;Acc:HGNC:29323]
PooledAnalaysis	ASE+eQTL	Blood(Holstein)	Multi-Trait	ENSBTAG00000025005	1	5	1	9	0.0625	0.69627	NS Enrichment	METTL7A	5	29161683	29172757	Bos taurus methyltransferase like 7A (METTL7A), mRNA. [Source:RefSeq mRNA;Acc:NM_001035439]
PooledAnalaysis	ASE+eQTL	Blood(Holstein)	Multi-Trait	ENSBTAG00000031461	9	2	1	41	0.0188679	0.5097	NS Enrichment	SNX7	3	44657522	44775833	Bos taurus sorting nexin 7 (SNX7), mRNA. [Source:RefSeq mRNA;Acc:NM_001163937]
PooledAnalaysis	ASE+eQTL	Blood(Holstein)	Multi-Trait	ENSBTAG00000032007	1	3	1	24	0.0344828	0.123819	NS Enrichment	LRP11	9	88115145	88183314	Bos taurus low density lipoprotein receptor-related protein 11 (LRP11), mRNA. [Source:RefSeq mRNA;Acc:NM_001206831]
PooledAnalaysis	ASE+eQTL	Blood(Holstein)	Multi-Trait	ENSBTAG00000032902	2	0	4	11	0.235294	0.00195667	Significant Enrichment	SLC11A2	5	29012107	29034478	Bos taurus solute carrier family 11 (proton-coupled divalent metal ion transporters), member 2-like (LOC512464), mRNA. [Source:RefSeq mRNA;Acc:NM_001046121]
PooledAnalaysis	ASE+eQTL	Blood(Holstein)	Multi-Trait	ENSBTAG00000032914	4	0	1	24	0.0344828	0.0257694	Significant Enrichment	SLC11A2	5	28887967	28914607	Bos taurus solute carrier family 11 (proton-coupled divalent metal ion transporters), member 2 (SLC11A2), mRNA. [Source:RefSeq mRNA;Acc:NM_001101103]
PooledAnalaysis	ASE+eQTL	Blood(Holstein)	Multi-Trait	ENSBTAG00000033221	1	14	2	6	0.0869565	0.906855	NS Impoverishment	CCDC152	20	31793082	31834092	coiled-coil domain containing 152 [Source:HGNC Symbol;Acc:HGNC:34438]
PooledAnalaysis	ASE+eQTL	Blood(Holstein)	Multi-Trait	ENSBTAG00000038706	0	15	7	6	0.25	0.110612	NS Enrichment	MT1E	18	24112351	24114381	Bos taurus metallothionein 1E (MT1E), mRNA. [Source:RefSeq mRNA;Acc:NM_001078134]
PooledAnalaysis	ASE+eQTL	Blood(Holstein)	Multi-Trait	ENSBTAG00000039329	4	2	1	53	0.0166667	0.107967	NS Enrichment	RAET1G	9	88232044	88402262	Bos taurus retinoic acid early transcript 1G (RAET1G), mRNA. [Source:RefSeq mRNA;Acc:NM_205785]
PooledAnalaysis	ASE+eQTL	Blood(Holstein)	Multi-Trait	ENSBTAG00000039652	2	2	1	26	0.0322581	0.144779	NS Enrichment	PTGDR2	29	37761271	37762491	prostaglandin D2 receptor 2 [Source:HGNC Symbol;Acc:HGNC:4502]
PooledAnalaysis	ASE+eQTL	Blood(Holstein)	Multi-Trait	ENSBTAG00000039682	0	10	1	56	0.0149254	0.0230061	Significant Enrichment	MTUS1	27	18574170	18698056	Bos taurus microtubule associated tumor suppressor 1 (MTUS1), mRNA. [Source:RefSeq mRNA;Acc:NM_001075692]
PooledAnalaysis	ASE+eQTL	Blood(Holstein)	Multi-Trait	ENSBTAG00000044040	1	8	1	23	0.030303	0.456511	NS Enrichment	PDAP1	25	37532740	37544696	PDGFA associated protein 1 [Source:HGNC Symbol;Acc:HGNC:14634]
PooledAnalaysis	ASE+eQTL	Blood(Holstein)	Multi-Trait	ENSBTAG00000044194	0	3	1	33	0.027027	0.00359237	Significant Enrichment	ZDHHC2	27	19073728	19108500	zinc finger, DHHC-type containing 2 [Source:HGNC Symbol;Acc:HGNC:18469]
PooledAnalaysis	ASE+eQTL	Blood(Holstein)	Multi-Trait	ENSBTAG00000045622	0	8	1	25	0.0294118	0.0906973	NS Enrichment	0	8	82983415	83011315	Uncharacterized protein [Source:UniProtKB/TrEMBL;Acc:G3N085]
PooledAnalaysis	ASE+eQTL	Blood(Holstein)	Multi-Trait	ENSBTAG00000045647	0	7	5	33	0.111111	8.38807e-05	Significant Enrichment	ARL4C	3	114715940	114716518	Bos taurus ADP-ribosylation factor-like 4C (ARL4C), mRNA. [Source:RefSeq mRNA;Acc:NM_001102348]
PooledAnalaysis	ASE+eQTL	Blood(Holstein)	Multi-Trait	ENSBTAG00000046303	0	6	1	12	0.0526316	0.178565	NS Enrichment	0	11	98509474	98513781	Uncharacterized protein [Source:UniProtKB/TrEMBL;Acc:E1BG97]
PooledAnalaysis	ASE+eQTL	Blood(Holstein)	Multi-Trait	ENSBTAG00000047103	1	17	9	12	0.230769	0.0694984	NS Enrichment	IDNK	8	78188626	78204330	idnK, gluconokinase homolog (E. coli) [Source:HGNC Symbol;Acc:HGNC:31367]
MetaAnalaysis	ASE+eQTL	Blood(Holstein)	CIMF	ENSBTAG00000020648	2	4	1	175	0.00549451	0.00108278	Significant Enrichment	SCFD2	6	70187886	70585267	Bos taurus sec1 family domain containing 2 (SCFD2), mRNA. [Source:RefSeq mRNA;Acc:NM_001078005]
MetaAnalaysis	ASE+eQTL	Blood(Holstein)	CIMF	ENSBTAG00000044022	0	13	1	57	0.0140845	0.0421395	Significant Enrichment	KIAA1671	17	67407099	67536194	KIAA1671 [Source:HGNC Symbol;Acc:HGNC:29345]
MetaAnalaysis	ASE+eQTL	Blood(Holstein)	CMARB	ENSBTAG00000003989	1	3	1	33	0.0263158	0.0616419	NS Enrichment	0	26	25088448	25097722	Bos taurus glutathione S-transferase omega 1 (GSTO1), mRNA. [Source:RefSeq mRNA;Acc:NM_001075214]
MetaAnalaysis	ASE+eQTL	Blood(Holstein)	CP8	ENSBTAG00000026266	2	0	1	31	0.0294118	0.00110282	Significant Enrichment	MYL12B	24	37834593	37910130	Bos taurus myosin, light chain 12B, regulatory (MYL12B), mRNA. [Source:RefSeq mRNA;Acc:NM_001083764]
MetaAnalaysis	ASE+eQTL	Blood(Holstein)	CP8	ENSBTAG00000045647	0	5	1	39	0.0222222	0.00992824	Significant Enrichment	ARL4C	3	114715940	114716518	Bos taurus ADP-ribosylation factor-like 4C (ARL4C), mRNA. [Source:RefSeq mRNA;Acc:NM_001102348]
MetaAnalaysis	ASE+eQTL	Blood(Holstein)	CRBY	ENSBTAG00000003516	8	0	1	26	0.0285714	0.0846199	NS Enrichment	TM2D2	27	33798032	33804113	Bos taurus TM2 domain containing 2 (TM2D2), mRNA. [Source:RefSeq mRNA;Acc:NM_001038056]
MetaAnalaysis	ASE+eQTL	Blood(Holstein)	CRBY	ENSBTAG00000004722	2	2	3	45	0.0576923	5.82461e-05	Significant Enrichment	THUMPD2	11	22066100	22109204	THUMP domain containing 2 [Source:HGNC Symbol;Acc:HGNC:14890]
MetaAnalaysis	ASE+eQTL	Blood(Holstein)	CRBY	ENSBTAG00000007651	0	14	10	17	0.243902	0.00220773	Significant Enrichment	TARSL2	21	29296001	29340066	Bos taurus threonyl-tRNA synthetase-like 2 (TARSL2), mRNA. [Source:RefSeq mRNA;Acc:NM_001102089]
MetaAnalaysis	ASE+eQTL	Blood(Holstein)	CRBY	ENSBTAG00000015973	0	1	3	54	0.0517241	6.35164e-11	Significant Enrichment	TRAF3IP1	3	118273223	118334789	TNF receptor-associated factor 3 interacting protein 1 [Source:HGNC Symbol;Acc:HGNC:17861]
MetaAnalaysis	ASE+eQTL	Blood(Holstein)	CRIB	ENSBTAG00000000137	0	0	1	51	0.0192308	5.55e-13	Significant Enrichment	FRYL	6	68829579	68974140	FRY-like [Source:HGNC Symbol;Acc:HGNC:29127]
MetaAnalaysis	ASE+eQTL	Blood(Holstein)	CRIB	ENSBTAG00000000666	5	0	6	13	0.25	0.00210626	Significant Enrichment	GHDC	19	42946040	42949784	Bos taurus GH3 domain containing (GHDC), mRNA. [Source:RefSeq mRNA;Acc:NM_001075703]
MetaAnalaysis	ASE+eQTL	Blood(Holstein)	CRIB	ENSBTAG00000003410	1	14	1	17	0.030303	0.894036	NS Enrichment	EFTUD1	21	24407756	24520671	elongation factor Tu GTP binding domain containing 1 [Source:HGNC Symbol;Acc:HGNC:25789]
MetaAnalaysis	ASE+eQTL	Blood(Holstein)	CRIB	ENSBTAG00000007772	0	11	1	13	0.04	0.288101	NS Enrichment	SLC29A4	25	39515688	39526238	solute carrier family 29 (equilibrative nucleoside transporter), member 4 [Source:HGNC Symbol;Acc:HGNC:23097]
MetaAnalaysis	ASE+eQTL	Blood(Holstein)	CRIB	ENSBTAG00000008109	0	6	1	10	0.0588235	0.217944	NS Enrichment	TMEM97	19	20364623	20372637	Bos taurus transmembrane protein 97 (TMEM97), mRNA. [Source:RefSeq mRNA;Acc:NM_001034403]
MetaAnalaysis	ASE+eQTL	Blood(Holstein)	CRIB	ENSBTAG00000009138	1	1	2	11	0.133333	0.0238684	Significant Enrichment	UBXN2B	14	26271677	26304080	Bos taurus UBX domain protein 2B (UBXN2B), mRNA. [Source:RefSeq mRNA;Acc:NM_001206828]
MetaAnalaysis	ASE+eQTL	Blood(Holstein)	CRIB	ENSBTAG00000015032	0	0	5	20	0.2	5.73303e-07	Significant Enrichment	CD14	7	53446106	53448979	Bos taurus CD14 molecule (CD14), mRNA. [Source:RefSeq mRNA;Acc:NM_174008]
MetaAnalaysis	ASE+eQTL	Blood(Holstein)	CRIB	ENSBTAG00000018857	5	8	3	35	0.0588235	0.232813	NS Enrichment	RAB4A	28	200775	243023	Bos taurus RAB4A, member RAS oncogene family (RAB4A), mRNA. [Source:RefSeq mRNA;Acc:NM_001038685]
MetaAnalaysis	ASE+eQTL	Blood(Holstein)	CRIB	ENSBTAG00000030584	0	1	4	10	0.266667	0.000956935	Significant Enrichment	SLC35A4	7	53424462	53426334	Bos taurus solute carrier family 35, member A4 (SLC35A4), mRNA. [Source:RefSeq mRNA;Acc:NM_001079612]
MetaAnalaysis	ASE+eQTL	Blood(Holstein)	E_IGF	ENSBTAG00000016164	0	1	1	64	0.0151515	1.19665e-08	Significant Enrichment	LMBRD1	9	8819655	8953828	Bos taurus LMBR1 domain containing 1 (LMBRD1), mRNA. [Source:RefSeq mRNA;Acc:NM_001035092]
MetaAnalaysis	ASE+eQTL	Blood(Holstein)	E_IGF	ENSBTAG00000046668	0	2	1	52	0.0181818	2.64913e-05	Significant Enrichment	ANG2	10	26433797	26445634	Bos taurus angiogenin 2 (ANG2), mRNA. [Source:RefSeq mRNA;Acc:NM_001099396]
MetaAnalaysis	ASE+eQTL	Blood(Holstein)	FI_ADG	ENSBTAG00000014046	0	14	2	12	0.0714286	0.203737	NS Enrichment	BPI	13	67835164	67861379	Bos taurus bactericidal/permeability-increasing protein (BPI), mRNA. [Source:RefSeq mRNA;Acc:NM_173895]
MetaAnalaysis	ASE+eQTL	Blood(Holstein)	FI_ADG	ENSBTAG00000015727	5	17	3	17	0.0714286	0.524169	NS Impoverishment	IFI47	7	41823772	41840054	Bos taurus interferon gamma inducible protein 47 (IFI47), mRNA. [Source:RefSeq mRNA;Acc:NM_001034545]
MetaAnalaysis	ASE+eQTL	Blood(Holstein)	FI_ADG	ENSBTAG00000017181	0	2	1	37	0.025	0.000375652	Significant Enrichment	MACROD1	29	42890800	43092842	Bos taurus MACRO domain containing 1 (MACROD1), mRNA. [Source:RefSeq mRNA;Acc:NM_001046509]
MetaAnalaysis	ASE+eQTL	Blood(Holstein)	FI_ADG	ENSBTAG00000035995	0	4	3	9	0.1875	0.0293451	Significant Enrichment	TNFAIP2	21	69455152	69466051	tumor necrosis factor, alpha-induced protein 2 [Source:HGNC Symbol;Acc:HGNC:11895]
MetaAnalaysis	ASE+eQTL	Blood(Holstein)	FI_MIDWT	ENSBTAG00000004394	2	5	3	76	0.0348837	5.78336e-05	Significant Enrichment	PKIB	9	28880110	29001337	Bos taurus protein kinase (cAMP-dependent, catalytic) inhibitor beta (PKIB), mRNA. [Source:RefSeq mRNA;Acc:NM_001114518]
MetaAnalaysis	ASE+eQTL	Blood(Holstein)	FI_MIDWT	ENSBTAG00000005682	1	7	2	43	0.0377358	0.0182857	Significant Enrichment	UBAC2	12	80056876	80227030	Bos taurus UBA domain containing 2 (UBAC2), mRNA. [Source:RefSeq mRNA;Acc:NM_001103344]
MetaAnalaysis	ASE+eQTL	Blood(Holstein)	FI_MIDWT	ENSBTAG00000009138	0	1	2	12	0.133333	0.00237982	Significant Enrichment	UBXN2B	14	26271677	26304080	Bos taurus UBX domain protein 2B (UBXN2B), mRNA. [Source:RefSeq mRNA;Acc:NM_001206828]
MetaAnalaysis	ASE+eQTL	Blood(Holstein)	FI_NFI	ENSBTAG00000000782	0	16	1	28	0.0222222	0.194329	NS Enrichment	KDR	6	72232849	72277699	Bos taurus kinase insert domain receptor (a type III receptor tyrosine kinase) (KDR), mRNA. [Source:RefSeq mRNA;Acc:NM_001110000]
MetaAnalaysis	ASE+eQTL	Blood(Holstein)	FI_NFI	ENSBTAG00000002655	0	9	6	23	0.157895	0.000948752	Significant Enrichment	0	26	2850433	2855292	Bos taurus ZW10 interactor (ZWINT), mRNA. [Source:RefSeq mRNA;Acc:NM_001040529]
MetaAnalaysis	ASE+eQTL	Blood(Holstein)	FI_NFI	ENSBTAG00000003845	3	0	3	20	0.115385	0.000773258	Significant Enrichment	CSRNP1	22	12520393	12532806	cysteine-serine-rich nuclear protein 1 [Source:HGNC Symbol;Acc:HGNC:14300]
MetaAnalaysis	ASE+eQTL	Blood(Holstein)	FI_NFI	ENSBTAG00000013947	3	2	1	21	0.037037	0.338232	NS Enrichment	APTX	8	76066458	76082190	Bos taurus aprataxin (APTX), mRNA. [Source:RefSeq mRNA;Acc:NM_182654]
MetaAnalaysis	ASE+eQTL	Blood(Holstein)	FI_NFI	ENSBTAG00000017452	3	1	2	25	0.0645161	0.0122732	Significant Enrichment	RCAN3	2	128984354	129018364	Bos taurus RCAN family member 3 (RCAN3), mRNA. [Source:RefSeq mRNA;Acc:NM_001045945]
MetaAnalaysis	ASE+eQTL	Blood(Holstein)	FI_NFI	ENSBTAG00000047103	0	24	2	13	0.0512821	0.304575	NS Enrichment	IDNK	8	78188626	78204330	idnK, gluconokinase homolog (E. coli) [Source:HGNC Symbol;Acc:HGNC:31367]
MetaAnalaysis	ASE+eQTL	Blood(Holstein)	MQLDPF	ENSBTAG00000013557	4	4	45	9	0.725806	1.52097e-06	Significant Enrichment	ERAP1	7	98582890	98618194	endoplasmic reticulum aminopeptidase 1 [Source:HGNC Symbol;Acc:HGNC:18173]
MetaAnalaysis	ASE+eQTL	Blood(Holstein)	M_SEMA	ENSBTAG00000003068	0	0	1	28	0.0344828	7.23783e-08	Significant Enrichment	SC4MOL	17	489024	505713	Bos taurus methylsterol monooxygenase 1 (MSMO1), mRNA. [Source:RefSeq mRNA;Acc:NM_001098863]
MetaAnalaysis	ASE+eQTL	Blood(Holstein)	M_SEMA	ENSBTAG00000012352	18	0	2	10	0.0666667	0.300623	NS Enrichment	PARP16	10	12151281	12176608	Bos taurus poly (ADP-ribose) polymerase family, member 16 (PARP16), mRNA. [Source:RefSeq mRNA;Acc:NM_001083379]
MetaAnalaysis	ASE+eQTL	Blood(Holstein)	M_SEMA	ENSBTAG00000038652	0	3	1	5	0.111111	0.23568	NS Enrichment	0	5	74935713	74959662	Bos taurus apolipoprotein L, 3-like (LOC510193), mRNA. [Source:RefSeq mRNA;Acc:NM_001100333]
MetaAnalaysis	ASE+eQTL	Blood(Holstein)	PW_HIP	ENSBTAG00000001308	1	0	3	33	0.0810811	2.10542e-07	Significant Enrichment	0	21	20084904	20193047	Bos taurus uncharacterized LOC522763 (MGC148762), mRNA. [Source:RefSeq mRNA;Acc:NM_001102069]
MetaAnalaysis	ASE+eQTL	Blood(Holstein)	PW_HIP	ENSBTAG00000005787	7	10	2	36	0.0363636	0.974399	NS Enrichment	IFT57	1	53295477	53368940	Bos taurus intraflagellar transport 57 homolog (Chlamydomonas) (IFT57), mRNA. [Source:RefSeq mRNA;Acc:NM_001105403]
MetaAnalaysis	ASE+eQTL	Blood(Holstein)	PW_HIP	ENSBTAG00000006523	1	14	9	20	0.204545	0.00658371	Significant Enrichment	SOD2	9	97399159	97404522	Bos taurus superoxide dismutase 2, mitochondrial (SOD2), mRNA. [Source:RefSeq mRNA;Acc:NM_201527]
MetaAnalaysis	ASE+eQTL	Blood(Holstein)	PW_HIP	ENSBTAG00000006919	0	1	1	34	0.0277778	2.89475e-05	Significant Enrichment	SMAD4	24	50993949	51045661	Bos taurus SMAD family member 4 (SMAD4), mRNA. [Source:RefSeq mRNA;Acc:NM_001076209]
MetaAnalaysis	ASE+eQTL	Blood(Holstein)	PW_HIP	ENSBTAG00000027059	1	0	4	23	0.142857	3.60033e-06	Significant Enrichment	ARPIN	21	21724262	21732701	Bos taurus UPF0552 protein C15orf38 homolog (C21H15orf38), mRNA. [Source:RefSeq mRNA;Acc:NM_001076304]
MetaAnalaysis	ASE+eQTL	Blood(Holstein)	PW_HIP	ENSBTAG00000045898	11	0	1	8	0.05	0.402195	NS Enrichment	0	9	96440862	96441347	0
MetaAnalaysis	ASE+eQTL	Blood(Holstein)	PW_LWT	ENSBTAG00000005787	4	10	2	39	0.0363636	0.469344	NS Enrichment	IFT57	1	53295477	53368940	Bos taurus intraflagellar transport 57 homolog (Chlamydomonas) (IFT57), mRNA. [Source:RefSeq mRNA;Acc:NM_001105403]
MetaAnalaysis	ASE+eQTL	Blood(Holstein)	PW_LWT	ENSBTAG00000006523	0	17	6	21	0.136364	0.0117829	Significant Enrichment	SOD2	9	97399159	97404522	Bos taurus superoxide dismutase 2, mitochondrial (SOD2), mRNA. [Source:RefSeq mRNA;Acc:NM_201527]
MetaAnalaysis	ASE+eQTL	Blood(Holstein)	PW_IGF	ENSBTAG00000015066	0	13	1	32	0.0217391	0.126373	NS Enrichment	LANCL1	2	98617457	98666531	Bos taurus LanC lantibiotic synthetase component C-like 1 (bacterial) (LANCL1), mRNA. [Source:RefSeq mRNA;Acc:NM_001076227]
MetaAnalaysis	ASE+eQTL	Blood(Holstein)	E_HIP	ENSBTAG00000017846	0	5	1	15	0.047619	0.105193	NS Enrichment	F11R	3	8483556	8508122	Bos taurus F11 receptor (F11R), mRNA. [Source:RefSeq mRNA;Acc:NM_174095]
MetaAnalaysis	ASE+eQTL	Blood(Holstein)	E_HIP	ENSBTAG00000019651	4	2	1	32	0.025641	0.268669	NS Enrichment	TRIM52	7	41775017	41780369	Bos taurus tripartite motif containing 52 (TRIM52), mRNA. [Source:RefSeq mRNA;Acc:NM_001078024]
MetaAnalaysis	ASE+eQTL	Blood(Holstein)	E_HIP	ENSBTAG00000030824	1	0	5	18	0.208333	1.34374e-05	Significant Enrichment	L3HYPDH	10	71992845	72005431	Bos taurus L-3-hydroxyproline dehydratase (trans-) (L3HYPDH), mRNA. [Source:RefSeq mRNA;Acc:NM_001034386]
MetaAnalaysis	ASE+eQTL	Blood(Holstein)	E_HIP	ENSBTAG00000038652	0	3	1	7	0.0909091	0.165307	NS Enrichment	0	5	74935713	74959662	Bos taurus apolipoprotein L, 3-like (LOC510193), mRNA. [Source:RefSeq mRNA;Acc:NM_001100333]
MetaAnalaysis	ASE+eQTL	Blood(Holstein)	E_HIP	ENSBTAG00000039524	0	2	1	7	0.1	0.107364	NS Enrichment	0	5	74875954	74876802	Uncharacterized protein [Source:UniProtKB/TrEMBL;Acc:G3X724]
MetaAnalaysis	ASE+eQTL	Blood(Holstein)	E_HIP	ENSBTAG00000045898	1	0	1	18	0.05	0.0020844	Significant Enrichment	0	9	96440862	96441347	0
MetaAnalaysis	ASE+eQTL	Blood(Holstein)	E_HIP	ENSBTAG00000046724	0	7	6	12	0.24	0.0069438	Significant Enrichment	CBX6	5	110979040	110987124	Bos taurus chromobox homolog 6 (CBX6), mRNA. [Source:RefSeq mRNA;Acc:NM_001103094]
MetaAnalaysis	ASE+eQTL	Blood(Holstein)	X_HIP	ENSBTAG00000006019	5	0	1	82	0.0113636	0.000200782	Significant Enrichment	FAM178B	11	2798822	2907015	family with sequence similarity 178, member B [Source:HGNC Symbol;Acc:HGNC:28036]
MetaAnalaysis	ASE+eQTL	Blood(Holstein)	X_HIP	ENSBTAG00000008487	1	2	1	11	0.0666667	0.254565	NS Enrichment	VPS37D	25	34091771	34096054	Bos taurus vacuolar protein sorting 37 homolog D (S. cerevisiae) (VPS37D), mRNA. [Source:RefSeq mRNA;Acc:NM_001205718]
MetaAnalaysis	ASE+eQTL	Blood(Holstein)	X_HIP	ENSBTAG00000017075	1	10	1	11	0.0434783	0.948644	NS Enrichment	STX1A	25	34053829	34071557	Bos taurus syntaxin 1A (brain) (STX1A), mRNA. [Source:RefSeq mRNA;Acc:NM_001083798]
MetaAnalaysis	ASE+eQTL	Blood(Holstein)	X_HIP	ENSBTAG00000019961	0	9	1	6	0.0625	0.423711	NS Enrichment	ATP4B	12	90758546	90763027	ATPase, H+/K+ exchanging, beta polypeptide [Source:HGNC Symbol;Acc:HGNC:820]
MetaAnalaysis	ASE+eQTL	Blood(Holstein)	X_HIP	ENSBTAG00000034140	0	7	2	77	0.0232558	2.84523e-05	Significant Enrichment	MEGF11	10	12721325	12807326	multiple EGF-like-domains 11 [Source:HGNC Symbol;Acc:HGNC:29635]
MetaAnalaysis	ASE+eQTL	Blood(Holstein)	X_HIP	ENSBTAG00000034255	0	9	1	4	0.0714286	0.511612	NS Enrichment	EIF5B	11	4453057	4501844	eukaryotic translation initiation factor 5B [Source:HGNC Symbol;Acc:HGNC:30793]
MetaAnalaysis	ASE+eQTL	Blood(Holstein)	X_HIP	ENSBTAG00000037925	2	0	1	17	0.05	0.0145933	Significant Enrichment	0	13	74347296	74347738	0
MetaAnalaysis	ASE+eQTL	Blood(Holstein)	X_LWT	ENSBTAG00000004757	0	1	3	18	0.136364	7.69586e-05	Significant Enrichment	LTBP4	18	50173268	50202104	latent transforming growth factor beta binding protein 4 [Source:HGNC Symbol;Acc:HGNC:6717]
MetaAnalaysis	ASE+eQTL	Blood(Holstein)	X_LWT	ENSBTAG00000005787	2	11	1	41	0.0181818	0.619438	NS Enrichment	IFT57	1	53295477	53368940	Bos taurus intraflagellar transport 57 homolog (Chlamydomonas) (IFT57), mRNA. [Source:RefSeq mRNA;Acc:NM_001105403]
MetaAnalaysis	ASE+eQTL	Blood(Holstein)	X_LWT	ENSBTAG00000010785	1	9	1	25	0.0277778	0.470302	NS Enrichment	FAS	26	10714132	10748014	Bos taurus Fas (TNF receptor superfamily, member 6) (FAS), mRNA. [Source:RefSeq mRNA;Acc:NM_174662]
MetaAnalaysis	ASE+eQTL	Blood(Holstein)	X_LWT	ENSBTAG00000013050	0	21	4	31	0.0714286	0.0208231	Significant Enrichment	ZNF277	4	55994119	56128665	zinc finger protein 277 [Source:HGNC Symbol;Acc:HGNC:13070]
MetaAnalaysis	ASE+eQTL	Blood(Holstein)	X_LWT	ENSBTAG00000015707	17	0	11	9	0.297297	0.024889	Significant Enrichment	TREML2	23	15122242	15133440	triggering receptor expressed on myeloid cells-like 2 [Source:HGNC Symbol;Acc:HGNC:21092]
MetaAnalaysis	ASE+eQTL	Blood(Holstein)	X_LWT	ENSBTAG00000027899	0	38	1	23	0.016129	0.438803	NS Enrichment	0	5	67852917	67930472	Uncharacterized protein [Source:UniProtKB/TrEMBL;Acc:F1MRZ1]
MetaAnalaysis	ASE+eQTL	Blood(Holstein)	X_SEMA	ENSBTAG00000015707	12	6	5	14	0.135135	0.96888	NS Impoverishment	TREML2	23	15122242	15133440	triggering receptor expressed on myeloid cells-like 2 [Source:HGNC Symbol;Acc:HGNC:21092]
MetaAnalaysis	ASE+eQTL	Blood(Holstein)	X_SP8	ENSBTAG00000001564	4	0	1	53	0.0172414	0.00102273	Significant Enrichment	PDE4DIP	3	22916551	23063522	Cardiomyopathy-associated protein 2; PDE4DIP protein; Uncharacterized protein [Source:UniProtKB/TrEMBL;Acc:A6QNS7]
MetaAnalaysis	ASE+eQTL	Blood(Holstein)	X_SP8	ENSBTAG00000014284	11	0	1	60	0.0138889	0.0243375	Significant Enrichment	ALPK2	24	58119582	58248068	alpha-kinase 2 [Source:HGNC Symbol;Acc:HGNC:20565]
MetaAnalaysis	ASE+eQTL	Blood(Holstein)	X_SP8	ENSBTAG00000015183	2	6	2	23	0.0606061	0.199735	NS Enrichment	TPCN2	29	47037688	47067971	two pore segment channel 2 [Source:HGNC Symbol;Acc:HGNC:20820]
MetaAnalaysis	ASE+eQTL	Blood(Holstein)	X_SP8	ENSBTAG00000015330	1	8	1	65	0.0133333	0.0936915	NS Enrichment	DPP4	2	34487844	34571758	Uncharacterized protein [Source:UniProtKB/TrEMBL;Acc:F1MU57]
MetaAnalaysis	ASE+eQTL	Blood(Holstein)	X_SP8	ENSBTAG00000015611	2	0	1	39	0.0238095	0.000263	Significant Enrichment	TBC1D9B	7	1273635	1313897	TBC1 domain family, member 9B (with GRAM domain) [Source:HGNC Symbol;Acc:HGNC:29097]
MetaAnalaysis	ASE+eQTL	Blood(Holstein)	X_SP8	ENSBTAG00000024182	2	1	2	20	0.08	0.0107176	Significant Enrichment	H2B	23	30730958	30731338	Histone H2B type 1 [Source:UniProtKB/Swiss-Prot;Acc:P62808]
MetaAnalaysis	ASE+eQTL	Blood(Holstein)	X_SP8	ENSBTAG00000038706	0	18	4	6	0.142857	0.259256	NS Enrichment	MT1E	18	24112351	24114381	Bos taurus metallothionein 1E (MT1E), mRNA. [Source:RefSeq mRNA;Acc:NM_001078134]
MetaAnalaysis	ASE+eQTL	Blood(Holstein)	X_SP8	ENSBTAG00000039691	1	0	2	3	0.333333	0.0832645	NS Enrichment	0	18	63313174	63319123	Uncharacterized protein [Source:UniProtKB/TrEMBL;Acc:G5E574]
MetaAnalaysis	ASE+eQTL	Blood(Holstein)	X_SP8	ENSBTAG00000046303	0	4	2	13	0.105263	0.0277564	Significant Enrichment	0	11	98509474	98513781	Uncharacterized protein [Source:UniProtKB/TrEMBL;Acc:E1BG97]
MetaAnalaysis	ASE+eQTL	Blood(Holstein)	X_SP8	ENSBTAG00000048246	0	6	1	37	0.0227273	0.0200373	Significant Enrichment	0	2	34527583	34547390	Bos taurus dipeptidyl-peptidase 4 (DPP4), mRNA. [Source:RefSeq mRNA;Acc:NM_174039]
MetaAnalaysis	ASE+eQTL	Blood(Holstein)	X_SRIB	ENSBTAG00000018126	2	1	1	55	0.0169492	0.00326441	Significant Enrichment	VPS53	19	22694706	22819799	vacuolar protein sorting 53 homolog (S. cerevisiae) [Source:HGNC Symbol;Acc:HGNC:25608]
MetaAnalaysis	ASE+eQTL	Blood(Holstein)	X_SRIB	ENSBTAG00000019498	2	17	2	40	0.0327869	0.399634	NS Enrichment	ITGA3	19	37198628	37231287	Integrin alpha-3 Integrin alpha-3 heavy chain Integrin alpha-3 light chain [Source:UniProtKB/Swiss-Prot;Acc:F1MMS9]
MetaAnalaysis	ASE+eQTL	Blood(Holstein)	Multi-Trait	ENSBTAG00000000078	2	1	1	48	0.0192308	0.00622092	Significant Enrichment	GLIPR2	8	60797959	60816816	Bos taurus GLI pathogenesis-related 2 (GLIPR2), mRNA. [Source:RefSeq mRNA;Acc:NM_001076112]
MetaAnalaysis	ASE+eQTL	Blood(Holstein)	Multi-Trait	ENSBTAG00000000137	1	0	1	50	0.0192308	4.44637e-07	Significant Enrichment	FRYL	6	68829579	68974140	FRY-like [Source:HGNC Symbol;Acc:HGNC:29127]
MetaAnalaysis	ASE+eQTL	Blood(Holstein)	Multi-Trait	ENSBTAG00000000406	0	0	1	47	0.0208333	4.26215e-12	Significant Enrichment	GPATCH4	3	14279666	14287674	Bos taurus G patch domain containing 4 (GPATCH4), mRNA. [Source:RefSeq mRNA;Acc:NM_001078129]
MetaAnalaysis	ASE+eQTL	Blood(Holstein)	Multi-Trait	ENSBTAG00000001242	0	4	1	9	0.0714286	0.163836	NS Enrichment	ADRB1	26	34805081	34806484	Bos taurus adrenergic, beta-1-, receptor (ADRB1), mRNA. [Source:RefSeq mRNA;Acc:NM_194266]
MetaAnalaysis	ASE+eQTL	Blood(Holstein)	Multi-Trait	ENSBTAG00000001748	2	3	3	32	0.075	0.00259038	Significant Enrichment	TRIM45	3	26213057	26227392	Bos taurus tripartite motif containing 45 (TRIM45), mRNA. [Source:RefSeq mRNA;Acc:NM_001014952]
MetaAnalaysis	ASE+eQTL	Blood(Holstein)	Multi-Trait	ENSBTAG00000002192	4	2	2	5	0.153846	0.852876	NS Enrichment	C14H8orf46	14	32760708	32786980	Bos taurus chromosome 14 open reading frame, human C8orf46 (C14H8orf46), mRNA. [Source:RefSeq mRNA;Acc:NM_001076475]
MetaAnalaysis	ASE+eQTL	Blood(Holstein)	Multi-Trait	ENSBTAG00000002490	0	9	3	27	0.0769231	0.00684766	Significant Enrichment	CHPT1	5	65852754	65882216	Bos taurus choline phosphotransferase 1 (CHPT1), mRNA. [Source:RefSeq mRNA;Acc:NM_001075507]
MetaAnalaysis	ASE+eQTL	Blood(Holstein)	Multi-Trait	ENSBTAG00000002492	0	9	3	23	0.0857143	0.0121485	Significant Enrichment	SYCP3	5	65881780	65888886	synaptonemal complex protein 3 [Source:HGNC Symbol;Acc:HGNC:18130]
MetaAnalaysis	ASE+eQTL	Blood(Holstein)	Multi-Trait	ENSBTAG00000002922	1	0	1	29	0.0322581	0.000108465	Significant Enrichment	0	29	17833137	17887917	0
MetaAnalaysis	ASE+eQTL	Blood(Holstein)	Multi-Trait	ENSBTAG00000003256	0	11	1	28	0.025	0.121867	NS Enrichment	TOMM34	13	74068198	74088187	translocase of outer mitochondrial membrane 34 [Source:HGNC Symbol;Acc:HGNC:15746]
MetaAnalaysis	ASE+eQTL	Blood(Holstein)	Multi-Trait	ENSBTAG00000003496	5	54	2	38	0.020202	0.121127	NS Impoverishment	AIG1	9	81550367	81829531	Bos taurus androgen-induced 1 (AIG1), mRNA. [Source:RefSeq mRNA;Acc:NM_001076326]
MetaAnalaysis	ASE+eQTL	Blood(Holstein)	Multi-Trait	ENSBTAG00000003516	0	0	1	34	0.0285714	3.29705e-09	Significant Enrichment	TM2D2	27	33798032	33804113	Bos taurus TM2 domain containing 2 (TM2D2), mRNA. [Source:RefSeq mRNA;Acc:NM_001038056]
MetaAnalaysis	ASE+eQTL	Blood(Holstein)	Multi-Trait	ENSBTAG00000003748	9	11	4	12	0.111111	0.318725	NS Impoverishment	CNOT2	5	43361161	43494162	Bos taurus CCR4-NOT transcription complex, subunit 2 (CNOT2), mRNA. [Source:RefSeq mRNA;Acc:NM_001103277]
MetaAnalaysis	ASE+eQTL	Blood(Holstein)	Multi-Trait	ENSBTAG00000004343	1	2	4	9	0.25	0.0179108	Significant Enrichment	CCS	29	45274394	45288010	Bos taurus copper chaperone for superoxide dismutase (CCS), mRNA. [Source:RefSeq mRNA;Acc:NM_001046187]
MetaAnalaysis	ASE+eQTL	Blood(Holstein)	Multi-Trait	ENSBTAG00000004394	3	7	1	77	0.0113636	0.25728	NS Enrichment	PKIB	9	28880110	29001337	Bos taurus protein kinase (cAMP-dependent, catalytic) inhibitor beta (PKIB), mRNA. [Source:RefSeq mRNA;Acc:NM_001114518]
MetaAnalaysis	ASE+eQTL	Blood(Holstein)	Multi-Trait	ENSBTAG00000004948	0	4	1	16	0.047619	0.0667981	NS Enrichment	FAM84A	11	83655864	83659066	Bos taurus family with sequence similarity 84, member A (FAM84A), mRNA. [Source:RefSeq mRNA;Acc:NM_001034659]
MetaAnalaysis	ASE+eQTL	Blood(Holstein)	Multi-Trait	ENSBTAG00000005069	0	2	3	2	0.428571	0.147299	NS Enrichment	TM7SF2	29	43981731	43986407	Bos taurus transmembrane 7 superfamily member 2 (TM7SF2), mRNA. [Source:RefSeq mRNA;Acc:NM_174622]
MetaAnalaysis	ASE+eQTL	Blood(Holstein)	Multi-Trait	ENSBTAG00000005466	5	10	3	12	0.1	0.697418	NS Impoverishment	0	8	70406944	70412090	Uncharacterized protein [Source:UniProtKB/TrEMBL;Acc:F1N4V4]
MetaAnalaysis	ASE+eQTL	Blood(Holstein)	Multi-Trait	ENSBTAG00000005682	1	8	1	45	0.0181818	0.190238	NS Enrichment	UBAC2	12	80056876	80227030	Bos taurus UBA domain containing 2 (UBAC2), mRNA. [Source:RefSeq mRNA;Acc:NM_001103344]
MetaAnalaysis	ASE+eQTL	Blood(Holstein)	Multi-Trait	ENSBTAG00000005805	0	16	2	25	0.0465116	0.0878531	NS Enrichment	ABHD7	3	51494275	51531276	Bos taurus epoxide hydrolase 4 (EPHX4), mRNA. [Source:RefSeq mRNA;Acc:NM_001075855]
MetaAnalaysis	ASE+eQTL	Blood(Holstein)	Multi-Trait	ENSBTAG00000005989	2	18	1	21	0.0238095	0.667258	NS Impoverishment	LAP3	6	38574590	38600027	Bos taurus leucine aminopeptidase 3 (LAP3), mRNA. [Source:RefSeq mRNA;Acc:NM_174098]
MetaAnalaysis	ASE+eQTL	Blood(Holstein)	Multi-Trait	ENSBTAG00000006588	0	24	1	18	0.0232558	0.390578	NS Enrichment	CBY1	5	110806463	110815850	Bos taurus chibby homolog 1 (Drosophila) (CBY1), mRNA. [Source:RefSeq mRNA;Acc:NM_174739]
MetaAnalaysis	ASE+eQTL	Blood(Holstein)	Multi-Trait	ENSBTAG00000008269	0	10	2	42	0.037037	0.00701458	Significant Enrichment	RNF149	11	6213473	6238791	ring finger protein 149 [Source:HGNC Symbol;Acc:HGNC:23137]
MetaAnalaysis	ASE+eQTL	Blood(Holstein)	Multi-Trait	ENSBTAG00000009097	3	0	1	36	0.025	0.00237982	Significant Enrichment	FANCI	21	21137918	21198618	Fanconi anemia, complementation group I [Source:HGNC Symbol;Acc:HGNC:25568]
MetaAnalaysis	ASE+eQTL	Blood(Holstein)	Multi-Trait	ENSBTAG00000009138	5	1	2	7	0.133333	0.437558	NS Enrichment	UBXN2B	14	26271677	26304080	Bos taurus UBX domain protein 2B (UBXN2B), mRNA. [Source:RefSeq mRNA;Acc:NM_001206828]
MetaAnalaysis	ASE+eQTL	Blood(Holstein)	Multi-Trait	ENSBTAG00000009681	0	0	1	21	0.0454545	2.7265e-06	Significant Enrichment	PPP2R3C	21	45794781	45820504	Bos taurus protein phosphatase 2, regulatory subunit B'', gamma (PPP2R3C), mRNA. [Source:RefSeq mRNA;Acc:NM_001015645]
MetaAnalaysis	ASE+eQTL	Blood(Holstein)	Multi-Trait	ENSBTAG00000009881	8	0	6	42	0.107143	7.12269e-06	Significant Enrichment	ENTPD6	13	43004253	43076853	Bos taurus ectonucleoside triphosphate diphosphohydrolase 6 (putative) (ENTPD6), mRNA. [Source:RefSeq mRNA;Acc:NM_001045991]
MetaAnalaysis	ASE+eQTL	Blood(Holstein)	Multi-Trait	ENSBTAG00000010015	1	11	11	8	0.354839	0.0436153	Significant Enrichment	NMRAL1	25	3603663	3609530	Bos taurus NmrA-like family domain containing 1 (NMRAL1), mRNA. [Source:RefSeq mRNA;Acc:NM_001076032]
MetaAnalaysis	ASE+eQTL	Blood(Holstein)	Multi-Trait	ENSBTAG00000010060	0	23	1	7	0.0322581	0.583013	NS Enrichment	SLC43A3	15	81978440	81996848	Bos taurus solute carrier family 43, member 3 (SLC43A3), mRNA. [Source:RefSeq mRNA;Acc:NM_001038126]
MetaAnalaysis	ASE+eQTL	Blood(Holstein)	Multi-Trait	ENSBTAG00000011019	0	1	1	5	0.142857	0.0876688	NS Enrichment	0	29	42478123	42495303	Bos taurus uncharacterized LOC618367 (LOC618367), mRNA. [Source:RefSeq mRNA;Acc:NM_001105009]
MetaAnalaysis	ASE+eQTL	Blood(Holstein)	Multi-Trait	ENSBTAG00000011138	0	0	1	11	0.0833333	0.000532006	Significant Enrichment	CCDC58	1	67398385	67457625	Bos taurus coiled-coil domain containing 58 (CCDC58), mRNA. [Source:RefSeq mRNA;Acc:NM_001083389]
MetaAnalaysis	ASE+eQTL	Blood(Holstein)	Multi-Trait	ENSBTAG00000011429	0	1	1	28	0.0333333	0.000141448	Significant Enrichment	CREB3	8	60312519	60316872	Bos taurus cAMP responsive element binding protein 3 (CREB3), mRNA. [Source:RefSeq mRNA;Acc:NM_174286]
MetaAnalaysis	ASE+eQTL	Blood(Holstein)	Multi-Trait	ENSBTAG00000011809	2	8	2	6	0.111111	0.799846	NS Impoverishment	NUDT8	29	46123752	46126289	Bos taurus nudix (nucleoside diphosphate linked moiety X)-type motif 8 (NUDT8), mRNA. [Source:RefSeq mRNA;Acc:NM_001101255]
MetaAnalaysis	ASE+eQTL	Blood(Holstein)	Multi-Trait	ENSBTAG00000011913	2	2	1	27	0.03125	0.134787	NS Enrichment	CKAP4	5	69972287	69979795	cytoskeleton-associated protein 4 [Source:HGNC Symbol;Acc:HGNC:16991]
MetaAnalaysis	ASE+eQTL	Blood(Holstein)	Multi-Trait	ENSBTAG00000012126	0	0	2	31	0.0606061	9.21589e-09	Significant Enrichment	PNPLA7	11	105598761	105673200	patatin-like phospholipase domain containing 7 [Source:HGNC Symbol;Acc:HGNC:24768]
MetaAnalaysis	ASE+eQTL	Blood(Holstein)	Multi-Trait	ENSBTAG00000013557	6	24	25	7	0.403226	0.755056	NS Enrichment	ERAP1	7	98582890	98618194	endoplasmic reticulum aminopeptidase 1 [Source:HGNC Symbol;Acc:HGNC:18173]
MetaAnalaysis	ASE+eQTL	Blood(Holstein)	Multi-Trait	ENSBTAG00000013910	4	0	9	2	0.6	0.0628118	NS Enrichment	POLR3GL	3	21502103	21516918	Bos taurus polymerase (RNA) III (DNA directed) polypeptide G (32kD)-like (POLR3GL), mRNA. [Source:RefSeq mRNA;Acc:NM_001075213]
MetaAnalaysis	ASE+eQTL	Blood(Holstein)	Multi-Trait	ENSBTAG00000014046	0	12	4	12	0.142857	0.0613688	NS Enrichment	BPI	13	67835164	67861379	Bos taurus bactericidal/permeability-increasing protein (BPI), mRNA. [Source:RefSeq mRNA;Acc:NM_173895]
MetaAnalaysis	ASE+eQTL	Blood(Holstein)	Multi-Trait	ENSBTAG00000014284	4	0	1	67	0.0138889	0.000227547	Significant Enrichment	ALPK2	24	58119582	58248068	alpha-kinase 2 [Source:HGNC Symbol;Acc:HGNC:20565]
MetaAnalaysis	ASE+eQTL	Blood(Holstein)	Multi-Trait	ENSBTAG00000015889	1	6	1	27	0.0285714	0.274689	NS Enrichment	CLCN7	25	1135571	1156102	Bos taurus chloride channel 7 (CLCN7), mRNA. [Source:RefSeq mRNA;Acc:NM_001025331]
MetaAnalaysis	ASE+eQTL	Blood(Holstein)	Multi-Trait	ENSBTAG00000015901	9	5	3	9	0.115385	0.555126	NS Impoverishment	ARMC1	14	31695684	31720448	Bos taurus armadillo repeat containing 1 (ARMC1), mRNA. [Source:RefSeq mRNA;Acc:NM_001015594]
MetaAnalaysis	ASE+eQTL	Blood(Holstein)	Multi-Trait	ENSBTAG00000016716	6	4	3	4	0.176471	0.485845	NS Impoverishment	RRS1	14	32699360	32701121	Bos taurus RRS1 ribosome biogenesis regulator homolog (S. cerevisiae) (RRS1), mRNA. [Source:RefSeq mRNA;Acc:NM_001075481]
MetaAnalaysis	ASE+eQTL	Blood(Holstein)	Multi-Trait	ENSBTAG00000016763	8	1	5	13	0.185185	0.0504827	NS Enrichment	BCDIN3	25	36644930	36648339	Bos taurus methylphosphate capping enzyme (MEPCE), mRNA. [Source:RefSeq mRNA;Acc:NM_001080283]
MetaAnalaysis	ASE+eQTL	Blood(Holstein)	Multi-Trait	ENSBTAG00000017799	8	0	1	10	0.0526316	0.278819	NS Enrichment	PITPNB	17	69527044	69588470	Bos taurus phosphatidylinositol transfer protein, beta (PITPNB), mRNA. [Source:RefSeq mRNA;Acc:NM_001078040]
MetaAnalaysis	ASE+eQTL	Blood(Holstein)	Multi-Trait	ENSBTAG00000019327	0	13	2	62	0.025974	0.00357671	Significant Enrichment	NRAP	26	34339430	34414796	nebulin-related anchoring protein [Source:HGNC Symbol;Acc:HGNC:7988]
MetaAnalaysis	ASE+eQTL	Blood(Holstein)	Multi-Trait	ENSBTAG00000019409	0	13	2	30	0.0444444	0.040758	Significant Enrichment	GNPTAB	5	65913564	65996223	Bos taurus N-acetylglucosamine-1-phosphate transferase, alpha and beta subunits (GNPTAB), mRNA. [Source:RefSeq mRNA;Acc:NM_001192228]
MetaAnalaysis	ASE+eQTL	Blood(Holstein)	Multi-Trait	ENSBTAG00000019441	1	21	1	17	0.025	0.884059	NS Impoverishment	MED28	6	38603034	38608841	Bos taurus mediator complex subunit 28 (MED28), mRNA. [Source:RefSeq mRNA;Acc:NM_001038538]
MetaAnalaysis	ASE+eQTL	Blood(Holstein)	Multi-Trait	ENSBTAG00000021196	6	2	3	12	0.130435	0.27976	NS Enrichment	C5H12orf45	5	68866724	68876104	Bos taurus chromosome 5 open reading frame, human C12orf45 (C5H12orf45), mRNA. [Source:RefSeq mRNA;Acc:NM_001038689]
MetaAnalaysis	ASE+eQTL	Blood(Holstein)	Multi-Trait	ENSBTAG00000021517	0	12	1	14	0.037037	0.290275	NS Enrichment	TMEM216	29	40586490	40590842	Bos taurus transmembrane protein 216 (TMEM216), mRNA. [Source:RefSeq mRNA;Acc:NM_001166563]
MetaAnalaysis	ASE+eQTL	Blood(Holstein)	Multi-Trait	ENSBTAG00000021777	4	8	2	10	0.0833333	0.632585	NS Impoverishment	DOC2G	29	46114978	46119340	double C2-like domain-containing protein gamma [Source:RefSeq peptide;Acc:NP_001069967]
MetaAnalaysis	ASE+eQTL	Blood(Holstein)	Multi-Trait	ENSBTAG00000021791	2	0	2	1	0.4	0.36131	NS Enrichment	PARP9	1	67559268	67589062	Bos taurus poly (ADP-ribose) polymerase family, member 9 (PARP9), mRNA. [Source:RefSeq mRNA;Acc:NM_001076828]
MetaAnalaysis	ASE+eQTL	Blood(Holstein)	Multi-Trait	ENSBTAG00000021859	1	13	1	50	0.0153846	0.319958	NS Enrichment	PDSS2	9	43099804	43363802	Bos taurus prenyl (decaprenyl) diphosphate synthase, subunit 2 (PDSS2), mRNA. [Source:RefSeq mRNA;Acc:NM_001100385]
MetaAnalaysis	ASE+eQTL	Blood(Holstein)	Multi-Trait	ENSBTAG00000023028	2	5	1	148	0.00641026	0.00732443	Significant Enrichment	WDFY4	28	43426276	43657765	WDFY family member 4 [Source:HGNC Symbol;Acc:HGNC:29323]
MetaAnalaysis	ASE+eQTL	Blood(Holstein)	Multi-Trait	ENSBTAG00000024715	4	1	1	30	0.0277778	0.128634	NS Enrichment	PTPRJ	15	79043172	79060806	protein tyrosine phosphatase, receptor type, J [Source:HGNC Symbol;Acc:HGNC:9673]
MetaAnalaysis	ASE+eQTL	Blood(Holstein)	Multi-Trait	ENSBTAG00000030369	2	6	1	25	0.0294118	0.567488	NS Enrichment	IFFO1	5	104224800	104236939	Bos taurus intermediate filament family orphan 1 (IFFO1), mRNA. [Source:RefSeq mRNA;Acc:NM_001083380]
MetaAnalaysis	ASE+eQTL	Blood(Holstein)	Multi-Trait	ENSBTAG00000031461	9	2	1	41	0.0188679	0.5097	NS Enrichment	SNX7	3	44657522	44775833	Bos taurus sorting nexin 7 (SNX7), mRNA. [Source:RefSeq mRNA;Acc:NM_001163937]
MetaAnalaysis	ASE+eQTL	Blood(Holstein)	Multi-Trait	ENSBTAG00000032007	1	3	1	24	0.0344828	0.123819	NS Enrichment	LRP11	9	88115145	88183314	Bos taurus low density lipoprotein receptor-related protein 11 (LRP11), mRNA. [Source:RefSeq mRNA;Acc:NM_001206831]
MetaAnalaysis	ASE+eQTL	Blood(Holstein)	Multi-Trait	ENSBTAG00000032902	2	0	4	11	0.235294	0.00195667	Significant Enrichment	SLC11A2	5	29012107	29034478	Bos taurus solute carrier family 11 (proton-coupled divalent metal ion transporters), member 2-like (LOC512464), mRNA. [Source:RefSeq mRNA;Acc:NM_001046121]
MetaAnalaysis	ASE+eQTL	Blood(Holstein)	Multi-Trait	ENSBTAG00000033221	1	14	2	6	0.0869565	0.906855	NS Impoverishment	CCDC152	20	31793082	31834092	coiled-coil domain containing 152 [Source:HGNC Symbol;Acc:HGNC:34438]
MetaAnalaysis	ASE+eQTL	Blood(Holstein)	Multi-Trait	ENSBTAG00000035175	0	0	5	15	0.25	7.74422e-06	Significant Enrichment	DONSON	1	1223586	1233673	Bos taurus downstream neighbor of SON (DONSON), mRNA. [Source:RefSeq mRNA;Acc:NM_001083445]
MetaAnalaysis	ASE+eQTL	Blood(Holstein)	Multi-Trait	ENSBTAG00000038490	0	6	1	31	0.0263158	0.0329522	Significant Enrichment	CLEC4A	5	102076231	102089108	C-type lectin domain family 4, member A [Source:HGNC Symbol;Acc:HGNC:13257]
MetaAnalaysis	ASE+eQTL	Blood(Holstein)	Multi-Trait	ENSBTAG00000038706	0	15	7	6	0.25	0.110612	NS Enrichment	MT1E	18	24112351	24114381	Bos taurus metallothionein 1E (MT1E), mRNA. [Source:RefSeq mRNA;Acc:NM_001078134]
MetaAnalaysis	ASE+eQTL	Blood(Holstein)	Multi-Trait	ENSBTAG00000039329	4	2	1	53	0.0166667	0.107967	NS Enrichment	RAET1G	9	88232044	88402262	Bos taurus retinoic acid early transcript 1G (RAET1G), mRNA. [Source:RefSeq mRNA;Acc:NM_205785]
MetaAnalaysis	ASE+eQTL	Blood(Holstein)	Multi-Trait	ENSBTAG00000039652	2	2	1	26	0.0322581	0.144779	NS Enrichment	PTGDR2	29	37761271	37762491	prostaglandin D2 receptor 2 [Source:HGNC Symbol;Acc:HGNC:4502]
MetaAnalaysis	ASE+eQTL	Blood(Holstein)	Multi-Trait	ENSBTAG00000039682	0	10	1	56	0.0149254	0.0230061	Significant Enrichment	MTUS1	27	18574170	18698056	Bos taurus microtubule associated tumor suppressor 1 (MTUS1), mRNA. [Source:RefSeq mRNA;Acc:NM_001075692]
MetaAnalaysis	ASE+eQTL	Blood(Holstein)	Multi-Trait	ENSBTAG00000045622	0	8	1	25	0.0294118	0.0906973	NS Enrichment	0	8	82983415	83011315	Uncharacterized protein [Source:UniProtKB/TrEMBL;Acc:G3N085]
MetaAnalaysis	ASE+eQTL	Blood(Holstein)	Multi-Trait	ENSBTAG00000045647	2	3	3	37	0.0666667	0.00113029	Significant Enrichment	ARL4C	3	114715940	114716518	Bos taurus ADP-ribosylation factor-like 4C (ARL4C), mRNA. [Source:RefSeq mRNA;Acc:NM_001102348]
MetaAnalaysis	ASE+eQTL	Blood(Holstein)	Multi-Trait	ENSBTAG00000046303	0	5	1	13	0.0526316	0.130459	NS Enrichment	0	11	98509474	98513781	Uncharacterized protein [Source:UniProtKB/TrEMBL;Acc:E1BG97]
MetaAnalaysis	ASE+eQTL	Blood(Holstein)	Multi-Trait	ENSBTAG00000047103	1	17	9	12	0.230769	0.0694984	NS Enrichment	IDNK	8	78188626	78204330	idnK, gluconokinase homolog (E. coli) [Source:HGNC Symbol;Acc:HGNC:31367]
MetaAnalaysis	ASE-PO	AllTissues	CIMF	ENSBTAG00000000195	0	27	1	6	0.0294118	0.638447	NS Enrichment	0	18	64807707	64812263	Uncharacterized protein [Source:UniProtKB/TrEMBL;Acc:F1MB05]
MetaAnalaysis	ASE-PO	AllTissues	CIMF	ENSBTAG00000001368	0	5	1	20	0.0384615	0.0626174	NS Enrichment	LGALS3BP	19	54035259	54045168	Bos taurus lectin, galactoside-binding, soluble, 3 binding protein (LGALS3BP), mRNA. [Source:RefSeq mRNA;Acc:NM_001046316]
MetaAnalaysis	ASE-PO	AllTissues	CIMF	ENSBTAG00000002878	0	9	1	11	0.047619	0.282505	NS Enrichment	CHRD	1	83416532	83425904	chordin [Source:HGNC Symbol;Acc:HGNC:1949]
MetaAnalaysis	ASE-PO	AllTissues	CIMF	ENSBTAG00000003892	1	21	1	3	0.0384615	0.15789	NS Impoverishment	0	23	32463210	32520458	Uncharacterized protein [Source:UniProtKB/TrEMBL;Acc:F1MD44]
MetaAnalaysis	ASE-PO	AllTissues	CIMF	ENSBTAG00000003959	0	20	1	23	0.0227273	0.289766	NS Enrichment	ARHGAP24	6	102500170	102666713	Rho GTPase activating protein 24 [Source:HGNC Symbol;Acc:HGNC:25361]
MetaAnalaysis	ASE-PO	AllTissues	CIMF	ENSBTAG00000006287	4	16	1	34	0.0181818	0.579835	NS Impoverishment	NEDD9	23	44851677	44988907	NEDD9 protein; Uncharacterized protein [Source:UniProtKB/TrEMBL;Acc:A6QPB6]
MetaAnalaysis	ASE-PO	AllTissues	CIMF	ENSBTAG00000007962	0	23	2	23	0.0416667	0.165857	NS Enrichment	ATP9A	13	80167668	80262763	ATPase, class II, type 9A [Source:HGNC Symbol;Acc:HGNC:13540]
MetaAnalaysis	ASE-PO	AllTissues	CIMF	ENSBTAG00000009948	0	15	1	16	0.03125	0.309629	NS Enrichment	TRIM25	19	7939851	7959817	Bos taurus tripartite motif containing 25 (TRIM25), mRNA. [Source:RefSeq mRNA;Acc:NM_001100336]
MetaAnalaysis	ASE-PO	AllTissues	CIMF	ENSBTAG00000010534	2	2	1	28	0.030303	0.125551	NS Enrichment	M-RIP	19	35557245	35646258	Bos taurus myosin phosphatase Rho interacting protein (MPRIP), mRNA. [Source:RefSeq mRNA;Acc:NM_001105627]
MetaAnalaysis	ASE-PO	AllTissues	CIMF	ENSBTAG00000010551	3	2	2	29	0.0555556	0.0267566	Significant Enrichment	ATP1A2	3	9645440	9670496	Bos taurus ATPase, Na+/K+ transporting, alpha 2 polypeptide (ATP1A2), mRNA. [Source:RefSeq mRNA;Acc:NM_001081524]
MetaAnalaysis	ASE-PO	AllTissues	CIMF	ENSBTAG00000010611	0	13	1	4	0.0555556	0.582306	NS Enrichment	OCIAD1	6	69144344	69167282	Bos taurus OCIA domain containing 1 (OCIAD1), mRNA. [Source:RefSeq mRNA;Acc:NM_001015648]
MetaAnalaysis	ASE-PO	AllTissues	CIMF	ENSBTAG00000011284	0	7	3	2	0.25	0.371093	NS Enrichment	SLC39A1	3	16530784	16534816	Bos taurus solute carrier family 39 (zinc transporter), member 1 (SLC39A1), mRNA. [Source:RefSeq mRNA;Acc:NM_001035381]
MetaAnalaysis	ASE-PO	AllTissues	CIMF	ENSBTAG00000012450	0	23	1	23	0.0212766	0.322405	NS Enrichment	RAPGEF2	17	40483943	40580445	Bos taurus Rap guanine nucleotide exchange factor (GEF) 2 (RAPGEF2), mRNA. [Source:RefSeq mRNA;Acc:NM_001191326]
MetaAnalaysis	ASE-PO	AllTissues	CIMF	ENSBTAG00000012881	0	0	3	16	0.157895	1.30718e-05	Significant Enrichment	EIF4G1	1	83466847	83484338	eukaryotic translation initiation factor 4 gamma, 1 [Source:HGNC Symbol;Acc:HGNC:3296]
MetaAnalaysis	ASE-PO	AllTissues	CIMF	ENSBTAG00000013735	0	20	1	30	0.0196078	0.227385	NS Enrichment	TBCE	28	8143951	8232969	Bos taurus tubulin folding cofactor E (TBCE), mRNA. [Source:RefSeq mRNA;Acc:NM_001038032]
MetaAnalaysis	ASE-PO	AllTissues	CIMF	ENSBTAG00000014101	0	0	2	30	0.0625	1.54173e-08	Significant Enrichment	C25H16ORF42	25	1067758	1070205	Bos taurus TSR3, 20S rRNA accumulation, homolog (S. cerevisiae) (TSR3), mRNA. [Source:RefSeq mRNA;Acc:NM_001098911]
MetaAnalaysis	ASE-PO	AllTissues	CIMF	ENSBTAG00000014906	3	16	6	23	0.125	0.164046	NS Enrichment	VCAN	7	85666058	85782896	versican [Source:HGNC Symbol;Acc:HGNC:2464]
MetaAnalaysis	ASE-PO	AllTissues	CIMF	ENSBTAG00000015889	0	2	1	27	0.0333333	0.00227864	Significant Enrichment	CLCN7	25	1135571	1156102	Bos taurus chloride channel 7 (CLCN7), mRNA. [Source:RefSeq mRNA;Acc:NM_001025331]
MetaAnalaysis	ASE-PO	AllTissues	CIMF	ENSBTAG00000017069	0	29	1	0	0.0333333	NA	NS Impoverishment	FAM198B	17	41769527	41784176	family with sequence similarity 198, member B [Source:HGNC Symbol;Acc:HGNC:25312]
MetaAnalaysis	ASE-PO	AllTissues	CIMF	ENSBTAG00000018711	3	9	5	1	0.277778	0.163165	NS Impoverishment	DENND4B	3	16551606	16561470	DENN/MADD domain containing 4B [Source:HGNC Symbol;Acc:HGNC:29044]
[truncated: 8,209 more rows]
